# Supplementary material for: Oral Microbiome Alterations Associated with Early Childhood Caries Highlight the Importance of Carbohydrate Metabolic Activities
Source: mSystems. 2019 Nov 5;4(6):e00450-19. doi: 10.1128/mSystems.00450-19 (PMC6832018; doi:10.1128/mSystems.00450-19)
Supplement: TABLE S1 [file mSystems.00450-19-st001.xlsx]

## Sheet: Table S1
Table S1. Phenotype information of the Chinese children in research (44 samples).
Group	Sample ID	Country	Gender	Date of birth	Date of sampling	2014.4.23-0m		2014.11.26-6m		Age (months)	Weight (kg)	Height (cm)	dmft	dmfs	fillings	missing teeth	antibiotics in 3 months (Y or N)	fluoride treatment in 3 months (Y or N)	Feeding pattern	Diet（times/day）			Dessert before going to bed	Sleeping with a feeding bottle	The age start brushing	Brush the teeth（times/day）	Pit and fissure sealing	Fluoride toothpaste	Toothache in the past year	Education background	Income level
						dmft	dmfs	dmft	dmfs										1-Breast feeding 2-Artificial feeding	0- ≤1 times	1-1-6 times	2- ≥6 times	(0-Never 1-Occasionally 2-Often)		0-<2 years old 1-3years old	0->2 times 1-1 time	(0-No 1-Yes)	(0-No 1-Yes)	0-Never 1--Occasionally	1-junior high school 2-High School or Technical School	1-<50,000 2-50,000-100,000
																			3-Both breast and artificial feeding	Carbonated drinks	Biscuits/cakes/bread	Candy/chocolate			2-Never	2-<1 time			2-Often	3-College degree or above	3->100,000
Healthy	H13	China	male	2010.4.12	2014.4.23	0	0	5	5	48	20	108	0	0	0	0	N	N	1	0	2	1	1	0	1	1	0	1	0	3	1
	H14	China	female	2009.8.29	2014.4.23	0	0	0	0	56	20	110	0	0	0	0	N	N	2	0	0	2	1	1	1	1	0	1	0	3	3
	H15	China	male	2009.11.1	2014.4.23	0	0	0	0	54	17	109	0	0	0	0	N	N	1	0	1	0	0	0	0	1	0	1	0	3	2
	H36	China	female	2010.6.29	2014.4.23	0	0	0	0	46	17.5	100	0	0	0	0	N	N	1	0	0	0	0	1	0	1	0	1	0	3	2
	H37	China	female	2010.2.24	2014.4.23	0	0	0	0	50	20	106	0	0	0	0	N	N	1	0	1	2	1	1	1	2	0	1	0	3	2
	H38	China	female	2010.7.28	2014.4.23	0	0	6	6	45	22	115	0	0	0	0	N	N	1	0	2	0	1	0	0	2	0	0	0	3	1
	H40	China	male	2009.3.24	2014.4.23	0	0	3	3	61	18	108	0	0	0	0	N	N	2	0	0	1	0	0	1	1	0	1	0	3	3
	H41	China	male	2010.1.16	2014.4.23	0	0	0	0	51	17	105	0	0	0	0	N	N	3	0	2	0	1	0	0	1	0	1	0	3	2
	H42	China	female	2008.10.18	2014.4.23	0	0	0	0	66	19.5	114.5	0	0	0	0	N	N	1	0	0	0	0	0	0	0	0	0	0	3	1
	H43	China	male	2009.3.21	2014.4.23	0	0	0	0	61	20.8	117	0	0	0	0	N	N	3	0	1	1	0	1	1	0	0	1	0	3	1
	H44	China	male	2009.5.12	2014.4.23	0	0	0	0	60	20.4	110.2	0	0	0	0	N	N	1	0	0	0	1	0	1	1	0	1	0	3	2
	H45	China	male	2009.5.12	2014.4.23	0	0	0	0	60	21	112.6	0	0	0	0	N	N	2	0	2	0	0	1	1	1	0	1	0	3	3
	H47	China	female	2009.4.3	2014.4.23	0	0	0	0	61	21.6	112.7	0	0	0	0	N	N	2	0	0	1	0	0	0	0	0	1	0	3	2
	H48	China	male	2008.9.17	2014.4.23	0	0	0	0	67	19.2	108.1	0	0	0	0	N	N	3	0	2	0	1	0	1	1	0	1	0	3	3
	H49	China	male	2009.1.1	2014.4.23	0	0	0	0	64	18	108.5	0	0	0	0	N	N	2	0	0	0	0	0	0	1	0	0	0	3	3
	H50	China	male	2009.1.16	2014.4.23	0	0	0	0	63	20	112	0	0	0	0	N	N	1	0	1	2	1	1	1	0	0	1	0	3	2
	H51	China	male	2008.4.14	2014.4.23	0	0	0	0	72	19	111	0	0	0	0	N	N	2	0	0	0	1	0	0	1	0	0	0	3	3
	H52	China	female	2009.3.25	2014.4.23	0	0	4	5	61	17.8	108.5	0	0	0	0	N	N	1	0	0	1	0	0	1	1	0	1	0	3	2
	H53	China	male	2008.12.28	2014.4.23	0	0	0	0	64	18.6	108.5	0	0	0	0	N	N	3	0	2	0	1	1	1	1	0	1	0	3	3
Caries	C5	China	female	2010.3.18	2014.4.23	7	8	7	9	49	20.4	112.6	6	8	0	0	N	N	1	0	0	0	2	2	0	2	0	1	1	2	1
	C8	China	female	2010.2.14	2014.4.23	14	46	14	49	50	20.7	115	15	34	0	0	N	N	2	0	2	2	1	0	0	0	0	0	2	2	3
	C10	China	male	2010.1.10	2014.4.23	12	17	12	22	51	20.1	110	12	17	0	0	N	N	1	1	0	0	0	0	0	1	0	0	0	2	3
	C11	China	female	2009.10.23	2014.4.23	13	19	13	19	53	19.5	109.5	12	19	0	0	N	N	3	0	0	0	1	1	0	0	0	1	0	3	1
	C12	China	female	2010.1.12	2014.4.23	12	15	12	15	51	19.8	107	12	19	0	0	N	N	2	1	1	0	0	0	0	2	0	0	2	3	2
	C16	China	male	2009.12.30	2014.4.23	9	10	13	14	51	21	114.8	9	10	2	0	N	N	3	0	2	2	1	1	1	2	0	1	1	3	1
	C17	China	female	2010.1.15	2014.4.23	10	17	11	18	51	18	108	10	17	1	0	N	N	1	1	1	1	1	0	1	0	0	0	2	3	1
	C18	China	female	2009.5.7	2014.4.23	10	15	12	29	60	21.1	116.8	10	15	3	5	N	N	2	0	1	0	2	0	1	1	0	1	2	1	1
	C19	China	female	2008.12.29	2014.4.23	13	14	15	32	63	18	105	13	14	0	0	N	N	1	0	2	0	1	0	2	2	0	1	1	3	1
	C20	China	female	2009.4.17	2014.4.23	12	17	12	19	60	15.9	108	12	17	2	0	N	N	1	1	1	1	1	1	1	0	0	1	1	3	3
	C21	China	male	2009.2.24	2014.4.23	8	10	10	13	62	17.2	108.5	8	10	0	0	N	N	3	1	1	0	1	0	1	2	0	0	0	3	1
	C22	China	female	2009.6.16	2014.4.23	9	12	11	15	58	19.8	107	9	12	0	0	N	N	1	0	0	0	0	0	0	2	0	1	0	1	1
	C23	China	male	2009.5.10	2014.4.23	8	12	8	14	59	19.6	109	16	24	0	0	N	N	2	0	1	1	1	1	0	0	0	1	2	3	1
	C24	China	female	2008.11.8	2014.4.23	13	38	14	44	65	20	112.4	13	38	0	0	N	N	1	0	0	0	0	0	2	2	0	0	0	1	2
	C25	China	male	2009.1.13	2014.4.23	9	16	13	32	63	20.5	110.2	9	16	3	1	N	N	1	1	2	0	1	1	0	1	0	1	2	3	1
	C26	China	male	2008.3.29	2014.4.23	11	11	11	11	73	18.8	107.4	11	11	0	9	N	N	1	0	1	1	1	0	2	2	0	0	2	3	1
	C27	China	female	2009.9.13	2014.4.23	14	33	16	35	55	20.6	109.6	14	33	0	0	N	N	1	1	1	0	0	0	2	2	0	0	1	3	2
	C28	China	female	2008.12.16	2014.4.23	14	24	14	24	64	20.2	108	14	24	0	1	N	N	2	1	1	0	2	0	1	1	0	0	0	3	1
	C29	China	male	2009.3.30	2014.4.23	8	14	14	41	61	18	114	8	14	0	5	N	N	2	0	2	2	1	1	1	0	0	1	2	1	2
	C30	China	female	2009.1.9	2014.4.23	10	14	11	15	63	19.5	108	10	14	0	0	N	N	1	0	0	1	1	0	1	1	0	0	2	2	2
	C31	China	male	2009.4.17	2014.4.23	9	14	9	14	60	17.6	104	9	14	0	1	N	N	1	0	1	0	0	0	1	1	0	1	1	1	3
	C32	China	male	2009.1.14	2014.4.23	10	16	10	18	63	18.8	109.2	10	16	0	0	N	N	3	1	2	2	1	0	0	1	0	0	2	3	2
	C33	China	male	2008.12.2	2014.4.23	9	16	9	16	65	18.8	112	9	16	0	0	N	N	2	0	0	0	0	1	1	0	0	1	1	2	1
	C34	China	male	2009.4.26	2014.4.23	10	11	10	11	60	19.1	109	11	13	0	0	N	N	2	1	0	2	1	0	1	1	0	0	0	2	2
	C35	China	female	2008.11.10	2014.4.23	7	15	9	17	65	19.8	111.5	7	15	0	1	N	N	3	0	0	0	2	1	1	2	0	1	2	1	2
Characteristics of caries and caries-free children.
Characteristics	Age*	Gender	BMI	dmfs*
	(months)	(male/female)	(kg/m2)
Caries children (n=25)	59±6	11 / 14	16.1±0.96	17.6±7.6
Healthy controls(n=19)	58±8	12 / 7	16±0.97	0
P-value	0.934	0.218	0.915
*Data are expressed as the mean±standard deviation.
