# Supplementary material for: Oral Microbiome Alterations Associated with Early Childhood Caries Highlight the Importance of Carbohydrate Metabolic Activities
Source: mSystems. 2019 Nov 5;4(6):e00450-19. doi: 10.1128/mSystems.00450-19 (PMC6832018; doi:10.1128/mSystems.00450-19)
Supplement: TABLE S2 [file mSystems.00450-19-st002.xlsx]

## Sheet: Table S2
Table S2. Data production of 44 samples in our research.
Group	Sample	RawData (Gb) bases	Host percent	ap to reference strains(%)	ap to assembly results(%)	N50(bp)
Healthy	H13	4.54	0.1932	48.6828	45.56	727
	H14	4.92	0.2615	50.7375	48.24	13176
	H15	4.89	0.1261	52.0252	48.41	11772
	H36	4.01	0.4117	56.7874	33.88	8087
	H37	4.96	0.1032	52.4224	44	9281
	H38	4.39	0.355	44.6743	23.11	7478
	H40	3.98	0.101	46.3045	32.65	7155
	H41	5.21	0.2665	56.4308	47.45	10081
	H42	4.86	0.2145	43.2723	25.4	7793
	H43	7.47	0.0238	49.7418	67.55	4106
	H44	4.55	0.3686	54.0781	43.7	3560
	H45	4.69	0.2656	45.2217	32.58	2855
	H47	4.56	0.597	47.9123	52.09	4461
	H48	3.33	0.5025	47.0931	41.46	3155
	H49	4.11	0.5709	50.512	38.99	9026
	H50	3.6	0.5645	53.8531	45.93	4449
	H51	3.95	0.497	45.8333	40.33	3807
	H52	3.69	0.0337	46.0987	59.62	4876
	H53	3.7	0.2933	54.8592	55.47	4270
Caries	C5	4.74	0.0845	45.6062	40.44	7147
	C8	3.98	0.1824	49.812	34.45	7501
	C10	4.33	0.2179	53.6553	43.8	12530
	C11	5.9	0.2043	50.4061	38.26	8397
	C12	5.33	0.1878	52.4039	50.86	14217
	C16	4.23	0.4287	50.5534	42.03	8635
	C17	3.84	0.4507	53.4581	36.85	6340
	C18	4.46	0.1661	47.8522	43.27	12750
	C19	3.58	0.1869	46.8443	32.19	8477
	C20	4.83	0.0936	44.5013	30.1	8916
	C21	3.72	0.2549	46.2064	40.33	6797
	C22	4.92	0.1963	52.4372	37.78	6902
	C23	4.18	0.5842	54.1127	43.69	8643
	C24	5.7	0.6439	46.6283	33.67	8288
	C25	4.21	0.1583	50.0925	48.11	11514
	C26	4.61	0.4735	51.3377	39.55	8722
	C27	3.36	0.2625	49.1943	39.3	7975
	C28	4.06	0.1938	47.7647	44.76	8028
	C29	5.35	0.4557	43.4378	43.71	4768
	C30	4.27	0.1647	47.6605	56.08	4260
	C31	4.61	0.3167	54.8117	50.69	4741
	C32	3.48	0.1623	48.9169	50.51	12317
	C33	4.57	0.1402	58.5734	40.56	7672
	C34	4.32	0.1237	46.6765	42.78	11217
	C35	3.33	0.1705	50.6775	43.68	10290
