# Supplementary material for: Oral Microbiome Alterations Associated with Early Childhood Caries Highlight the Importance of Carbohydrate Metabolic Activities
Source: mSystems. 2019 Nov 5;4(6):e00450-19. doi: 10.1128/mSystems.00450-19 (PMC6832018; doi:10.1128/mSystems.00450-19)
Supplement: TABLE S3 [file mSystems.00450-19-st003.xlsx]

## Sheet: Table S3
Table S3. Detailed information of caries/healthy-associated phylum, genus and species (FDR <0.1).
Phylum	P-value	FDR (Benjaminiand-Hochberg)	Median relative abundance of healthy	SD of relative abundance of healthy	Median relative abundance caries	SD of relative abundance of caries	Enriched group	Relative abundance
								C8	C20	C24	C29	C28	C26	C11	C32	C18	C33	C19	C22	C35	C5	C17	C34	C21	C23	C10	C12	C16	C25	C27	C30	C31	H13	H14	H15	H36	H37	H38	H40	H41	H42	H43	H44	H45	H47	H48	H49	H50	H51
Bacteroidetes	0.0485004	0.0996298	0.165442	0.0681703	0.232144	0.0953115	Caries	0.232144	0.244708	0.101206	0.100278	0.412531	0.231604	0.292669	0.376681	0.266222	0.275724	0.323408	0.0865928	0.335569	0.140395	0.218439	0.295903	0.299003	0.15943	0.0666379	0.216787	0.184139	0.322278	0.177603	0.291285	0.105268	0.304226	0.289016	0.171488	0.134303	0.139589	0.165442	0.206889	0.189032	0.103146	0.264983	0.118651	0.22562	0.0910992	0.198856	0.112373	0.11369	0.132848
Nitrospirae	0.0033656	0.0370216	1.02e-06	0.000101504	8.43e-08	6.25669e-05	Healthy	0	0.000313619	0	8.42662e-08	9.18906e-06	0	3.91052e-06	3.88855e-07	4.12171e-07	0	1.55633e-07	0	0	2.12018e-07	0	0	1.61022e-07	1.55738e-05	5.70142e-08	1.44396e-07	0	3.03667e-07	3.53165e-07	0	0	0.000160473	0.000270215	1.33002e-06	7.34653e-07	0.00011621	1.56597e-06	1.2525e-07	4.83524e-07	5.77577e-08	6.82906e-08	2.01966e-06	1.30219e-05	1.18746e-07	0	1.01526e-06	1.16598e-06	2.8445e-07
Proteobacteria	0.0178802	0.0971209	0.425896	0.117311	0.337721	0.130495	Healthy	0.23652	0.301552	0.488839	0.178075	0.19933	0.203032	0.337721	0.152147	0.235368	0.35492	0.256116	0.64059	0.249309	0.378756	0.341101	0.364195	0.376483	0.474527	0.23965	0.329283	0.408568	0.0988798	0.40446	0.434309	0.568835	0.248115	0.318506	0.404123	0.478109	0.317312	0.423824	0.262532	0.445591	0.543156	0.434429	0.596727	0.425896	0.484323	0.362355	0.523221	0.602724	0.606922
Spirochaetes	0.0264875	0.0971209	2.81e-05	8.94202e-05	6.11e-05	7.13331e-05	Caries	0.000210282	1.62352e-05	4.37521e-05	7.31104e-05	2.83851e-05	0.000213434	1.90097e-05	9.86429e-05	6.11295e-05	9.34458e-05	0.000219135	6.2598e-05	5.37986e-05	4.393e-05	4.46844e-05	3.38076e-06	0.00012734	7.30285e-06	4.87234e-05	0.000104294	0.000232157	3.98476e-05	0.000125175	0.000160015	1.36567e-05	3.16665e-05	0.000136337	7.35666e-05	2.90134e-06	5.96496e-05	5.05724e-05	9.70518e-06	5.49393e-06	2.81495e-05	2.67161e-06	1.71313e-06	2.61771e-05	3.20052e-05	0.000169418	0.000376689	1.06179e-05	3.45872e-05
Firmicutes	0.0543435	0.0996298	0.204888	0.0651188	0.242976	0.0883168	Caries	0.405319	0.309287	0.322489	0.479106	0.2496	0.346184	0.218957	0.310115	0.223457	0.242976	0.185809	0.0876934	0.215246	0.235595	0.271541	0.158518	0.227888	0.19585	0.271095	0.327746	0.198088	0.440713	0.239323	0.19721	0.258989	0.305345	0.198015	0.268721	0.238779	0.258249	0.268711	0.252966	0.204888	0.106844	0.224425	0.103314	0.145152	0.140151	0.277185	0.185858	0.173922	0.159497
Synergistetes	0.0388801	0.0996298	4.28e-07	1.15817e-05	1.49e-06	0.000508797	Caries	5.43834e-06	6.59822e-08	2.06423e-06	0.0025519	0	6.20444e-05	8.31424e-07	7.3835e-06	3.82789e-05	2.82065e-07	1.35668e-06	3.10315e-07	5.14775e-05	1.00304e-06	6.81539e-06	0	1.88921e-06	1.49136e-06	3.87357e-05	5.45954e-07	1.29551e-06	1.5652e-07	4.55818e-07	2.39898e-06	2.42074e-06	0	6.47543e-07	4.8178e-05	1.072e-07	4.47711e-07	1.14312e-07	0	8.14947e-08	8.55964e-07	2.0313e-05	0	4.28129e-07	1.28696e-06	2.91672e-06	3.84002e-06	0	0
Genus	P-value	FDR (Benjaminiand-Hochberg)	Median relative abundance of healthy	SD of relative abundance of healthy	Median relative abundance caries	SD of relative abundance of caries	Enriched group	Relative abundance
								C8	C20	C24	C29	C28	C26	C11	C32	C18	C33	C19	C22	C35	C5	C17	C34	C21	C23	C10	C12	C16	C25	C27	C30	C31	H13	H14	H15	H36	H37	H38	H40	H41	H42	H43	H44	H45	H47	H48	H49	H50	H51
Anaeroglobus	0.00372401	0.0504435	1.03e-06	0.000359518	9.61e-06	0.00017591	Caries	0.000141573	4.88142e-07	2.90072e-07	0.000673448	1.79971e-05	0.000255852	3.66929e-06	9.67305e-05	1.27654e-05	0.000589993	7.16529e-06	7.83434e-07	1.89216e-05	9.61144e-06	9.09984e-07	1.05507e-05	7.70796e-05	7.29812e-05	9.67844e-07	3.05909e-06	4.72153e-07	5.48652e-05	4.35556e-06	1.53544e-06	8.41882e-07	4.41985e-07	2.14466e-06	5.78793e-07	5.94731e-07	4.48276e-07	1.3726e-06	6.30615e-07	1.03292e-06	2.55245e-06	2.64965e-07	0	9.6278e-07	1.09825e-05	2.88403e-06	0.00156875	1.26387e-06	1.2215e-06
Cryptobacterium	0.000170202	0.00507202	1.58e-07	7.40624e-05	1.48e-05	8.69252e-05	Caries	8.63102e-07	4.07809e-06	9.03473e-06	0.000442971	3.56854e-05	1.06775e-05	1.47768e-05	4.32907e-05	1.34824e-05	3.72956e-05	2.97776e-05	0	2.84342e-06	1.71313e-05	7.90476e-07	9.1588e-06	2.29556e-05	8.83989e-06	2.007e-05	1.92385e-05	0	8.58587e-05	4.40539e-06	2.5464e-05	3.49921e-05	2.97542e-06	1.14081e-06	1.32173e-07	2.17417e-05	1.25775e-07	3.03693e-06	0	0	1.57983e-07	3.22243e-07	0	0	0	1.7715e-06	0.000323989	0	0
Dialister	3.68263e-05	0.00274356	2.31e-05	0.000659464	0.000180307	0.000494213	Caries	5.07648e-05	1.27164e-05	0.000276525	0.00253832	8.23594e-05	0.000318416	9.39283e-05	0.000143179	0.000287058	0.000582508	0.000180307	2.23566e-06	0.000206429	0.000272315	4.9221e-05	6.89253e-05	0.000631303	0.00018716	0.000128137	0.000499203	0.000139446	9.79917e-05	0.000179003	0.000365716	0.000395866	0.00012961	2.39631e-05	1.00008e-06	3.92457e-05	5.05761e-05	0.000157837	2.5488e-05	6.78498e-07	1.65262e-05	1.23474e-06	4.42228e-06	2.30714e-05	5.77225e-05	1.08125e-05	0.00290348	4.63622e-06	1.88276e-05
genus(Erysipelotrichaceae_bacterium_5_2_54FAA)	0.00367884	0.0504435	9.4e-07	1.17207e-05	1.33e-07	7.86177e-07	Healthy	0	2.60263e-07	2.00092e-07	0	0	0	0	2.22019e-06	5.75058e-07	0	3.81614e-07	1.21435e-07	1.3338e-07	1.4543e-07	7.4496e-07	5.98502e-07	1.58916e-06	0	2.03801e-07	0	0	0	3.06993e-06	1.2979e-06	0	1.97694e-07	4.22854e-05	2.03861e-05	5.3468e-07	1.61198e-07	2.59529e-07	1.93944e-06	3.68031e-06	1.46634e-07	2.92963e-05	0	1.46397e-06	5.11527e-07	5.20509e-06	0	9.39939e-07	1.14138e-05
genus(Eubacteriaceae_bacterium_ACC19a)	0.00244279	0.0504435	2.09e-06	1.02386e-05	5.64e-06	5.288e-06	Caries	2.1596e-05	5.64224e-06	9.48249e-06	1.25528e-05	4.17733e-06	5.59151e-06	6.75618e-06	1.47546e-05	8.31418e-06	7.8459e-06	4.31629e-06	4.99977e-06	1.88373e-05	2.631e-06	1.41024e-06	2.55808e-06	8.16197e-06	1.01227e-06	4.44182e-06	7.71922e-06	7.8247e-06	3.00635e-06	7.7736e-06	9.21491e-07	1.86093e-06	3.11741e-06	1.45096e-06	5.59897e-06	2.15959e-06	1.59982e-06	2.08663e-06	4.78318e-06	4.2863e-07	3.46559e-06	3.7966e-07	1.37673e-07	4.67053e-06	1.40329e-06	3.02857e-06	4.64652e-05	7.32715e-07	4.5878e-06
Lactobacillus	1.6831e-05	0.00250782	5.7e-05	0.000353329	0.000263201	0.000861692	Caries	0.000409638	0.00012944	0.000834958	0.00447543	0.000383349	0.000328185	0.000263201	0.000611023	0.000166691	0.000184688	0.000271644	3.90255e-05	0.000192868	0.000176629	0.000207595	0.000135949	0.000194872	0.000350643	0.000229472	0.000551652	9.76654e-05	0.000277577	0.000246426	0.000481147	0.00103821	4.15732e-05	0.000122592	0.000252078	3.43265e-05	5.05206e-05	4.34537e-05	4.17967e-05	5.69856e-05	1.63299e-05	2.15121e-05	2.71631e-05	0.00013339	7.29845e-05	4.23684e-05	0.00159714	8.6529e-05	0.000119782
Nitrospira	0.0033656	0.0504435	1.02e-06	0.000101504	8.43e-08	6.25669e-05	Healthy	0	0.000313619	0	8.42662e-08	9.18906e-06	0	3.91052e-06	3.88855e-07	4.12171e-07	0	1.55633e-07	0	0	2.12018e-07	0	0	1.61022e-07	1.55738e-05	5.70142e-08	1.44396e-07	0	3.03667e-07	3.53165e-07	0	0	0.000160473	0.000270215	1.33002e-06	7.34653e-07	0.00011621	1.56597e-06	1.2525e-07	4.83524e-07	5.77577e-08	6.82906e-08	2.01966e-06	1.30219e-05	1.18746e-07	0	1.01526e-06	1.16598e-06	2.8445e-07
Olsenella	0.000149217	0.00507202	4.12e-07	9.62515e-05	1.12e-05	0.00119079	Caries	8.11156e-05	9.68297e-07	0.000152236	0.00598177	3.09738e-07	7.46554e-06	5.16046e-07	5.53395e-05	0.000127118	6.02076e-05	8.32066e-07	5.13507e-07	6.70812e-05	2.46832e-06	0.000109945	1.66759e-05	2.28929e-05	1.34648e-06	2.87545e-05	6.33347e-07	4.54128e-06	5.25268e-06	3.74923e-07	1.11553e-05	0.00055321	4.11558e-07	0	3.84292e-07	1.02438e-06	4.41743e-06	0	6.87155e-07	4.10347e-07	5.09092e-07	3.72303e-07	6.75589e-07	9.9063e-07	1.36915e-06	0	0.000420206	2.73864e-07	0
Parascardovia	0.000608541	0.0151121	1.32e-06	0.000656195	2.91e-05	0.000275116	Caries	0.000137785	5.33252e-06	7.04822e-07	0.00138817	8.36005e-05	2.91084e-05	1.31836e-05	3.08645e-05	1.8706e-05	0.000206721	3.55367e-05	1.11401e-07	2.41752e-05	5.36605e-05	9.35279e-06	2.19534e-05	5.08453e-06	0.000212423	0	0.000215778	7.19844e-05	7.27254e-05	0.000188778	7.31748e-07	2.5096e-05	1.32326e-06	1.34156e-05	1.49511e-06	3.20524e-06	9.34908e-06	7.51086e-07	1.09562e-06	3.12753e-07	3.94567e-07	1.57244e-06	2.90483e-07	1.24651e-06	1.58314e-06	8.98856e-07	0.00286268	2.31293e-06	1.2978e-06
Prevotella	0.00342822	0.0504435	0.105783	0.0677438	0.214432	0.0994093	Caries	0.214432	0.195738	0.0834901	0.0633827	0.398215	0.218736	0.269771	0.363239	0.232303	0.263248	0.281732	0.0211573	0.273595	0.093046	0.18506	0.274334	0.226174	0.146146	0.0543624	0.183992	0.121693	0.317117	0.161741	0.285345	0.0833929	0.272967	0.249131	0.143488	0.105783	0.11483	0.10897	0.171	0.179543	0.0265961	0.0614501	0.0498848	0.0805772	0.0760535	0.183762	0.0761214	0.0519533	0.077561
Shuttleworthia	0.000109417	0.00507202	3.12e-06	0.000194732	3.67e-05	5.18248e-05	Caries	3.47068e-05	3.23663e-06	6.09722e-05	0.000167834	6.03579e-05	2.50329e-05	1.24996e-05	9.58149e-05	5.66152e-05	7.24851e-05	2.01396e-05	5.55652e-06	3.02905e-05	4.48826e-05	2.41291e-05	5.6493e-05	0.000207476	1.41022e-05	4.26283e-05	0.000140058	1.58945e-06	3.66805e-05	1.11037e-05	7.09834e-05	2.33407e-05	2.55479e-06	2.52211e-06	3.45404e-06	4.60426e-05	1.72635e-05	1.47219e-05	2.71839e-06	2.44307e-07	1.21168e-06	1.44721e-06	1.86648e-06	2.46899e-06	5.37391e-06	3.12073e-06	0.000855803	4.85969e-06	6.80054e-06
Species	P-value	FDR (Benjaminiand-Hochberg)	Median relative abundance of healthy	SD of relative abundance of healthy	Median relative abundance caries	SD of relative abundance of caries	Enriched group	Relative abundance
								C8	C20	C24	C29	C28	C26	C11	C32	C18	C33	C19	C22	C35	C5	C17	C34	C21	C23	C10	C12	C16	C25	C27	C30	C31	H13	H14	H15	H36	H37	H38	H40	H41	H42	H43	H44	H45	H47	H48	H49	H50	H51
Anaeroglobus_geminatus	0.00372401	0.0722797	1.03e-06	0.000359518	9.61e-06	0.00017591	Caries	0.000141573	4.88142e-07	2.90072e-07	0.000673448	1.79971e-05	0.000255852	3.66929e-06	9.67305e-05	1.27654e-05	0.000589993	7.16529e-06	7.83434e-07	1.89216e-05	9.61144e-06	9.09984e-07	1.05507e-05	7.70796e-05	7.29812e-05	9.67844e-07	3.05909e-06	4.72153e-07	5.48652e-05	4.35556e-06	1.53544e-06	8.41882e-07	4.41985e-07	2.14466e-06	5.78793e-07	5.94731e-07	4.48276e-07	1.3726e-06	6.30615e-07	1.03292e-06	2.55245e-06	2.64965e-07	0	9.6278e-07	1.09825e-05	2.88403e-06	0.00156875	1.26387e-06	1.2215e-06
Atopobium_rimae	0.00223987	0.0637616	2.02e-05	0.000739392	0.000126823	0.000640459	Caries	0.000182157	1.28987e-05	0.0003502	0.00329467	0.000104999	6.03511e-05	6.70347e-05	4.90782e-05	0.000343398	0.000486662	0.000111387	7.38435e-07	0.000133157	0.000378789	1.51603e-05	0.000274411	0.000264764	0.000115055	0.000219509	1.54496e-05	1.38703e-05	0.000112841	0.000157711	0.000322858	0.000126823	0.000146919	8.10836e-06	7.17177e-05	0.000194208	5.75338e-05	1.61012e-05	2.9947e-05	2.10599e-06	2.92859e-06	5.3866e-06	8.64527e-06	7.38317e-06	1.35778e-05	2.02249e-05	0.00325728	7.89586e-05	7.62836e-06
Bifidobacterium_dentium	0.00413895	0.0768405	5.72e-07	0.00219921	1.12e-05	0.000311793	Caries	0.000709964	4.22904e-07	0.000347026	5.17605e-05	1.11805e-05	8.04729e-05	7.03962e-05	1.95945e-06	0.000166227	4.68914e-05	2.43231e-05	0	3.89668e-06	2.55132e-05	1.06413e-05	0.000109452	9.48739e-06	7.46255e-06	0.00143106	2.12829e-06	1.71336e-07	0	1.56279e-07	2.85494e-06	4.39363e-05	2.01525e-06	2.17038e-07	2.13264e-07	3.03422e-07	7.35961e-07	4.49298e-07	5.71558e-07	2.50278e-07	3.32077e-07	2.67383e-06	2.3445e-07	1.05237e-07	0	2.31662e-06	0.00958753	7.77848e-06	4.19883e-06
Candidatus_Nitrospira_defluvii	0.0033656	0.0722797	1.02e-06	0.000101504	8.43e-08	6.25669e-05	Healthy	0	0.000313619	0	8.42662e-08	9.18906e-06	0	3.91052e-06	3.88855e-07	4.12171e-07	0	1.55633e-07	0	0	2.12018e-07	0	0	1.61022e-07	1.55738e-05	5.70142e-08	1.44396e-07	0	3.03667e-07	3.53165e-07	0	0	0.000160473	0.000270215	1.33002e-06	7.34653e-07	0.00011621	1.56597e-06	1.2525e-07	4.83524e-07	5.77577e-08	6.82906e-08	2.01966e-06	1.30219e-05	1.18746e-07	0	1.01526e-06	1.16598e-06	2.8445e-07
Cryptobacterium_curtum	0.000170202	0.00807514	1.58e-07	7.40624e-05	1.48e-05	8.69252e-05	Caries	8.63102e-07	4.07809e-06	9.03473e-06	0.000442971	3.56854e-05	1.06775e-05	1.47768e-05	4.32907e-05	1.34824e-05	3.72956e-05	2.97776e-05	0	2.84342e-06	1.71313e-05	7.90476e-07	9.1588e-06	2.29556e-05	8.83989e-06	2.007e-05	1.92385e-05	0	8.58587e-05	4.40539e-06	2.5464e-05	3.49921e-05	2.97542e-06	1.14081e-06	1.32173e-07	2.17417e-05	1.25775e-07	3.03693e-06	0	0	1.57983e-07	3.22243e-07	0	0	0	1.7715e-06	0.000323989	0	0
Dialister_invisus	3.68263e-05	0.00524161	2.21e-05	0.000574583	0.000177256	0.000493698	Caries	4.8734e-05	1.21585e-05	0.000276525	0.00253455	8.23594e-05	0.000317758	9.34671e-05	0.000134203	0.000286302	0.00057969	0.000175502	2.23566e-06	0.00020352	0.00027128	4.87667e-05	6.89253e-05	0.000629202	0.00018716	0.000128137	0.000497388	0.000139446	9.55749e-05	0.000177256	0.000365716	0.000394378	0.000128165	2.20609e-05	1.00008e-06	3.78686e-05	4.9364e-05	0.000156524	2.44904e-05	4.5077e-07	1.65262e-05	5.39158e-07	4.42228e-06	2.23146e-05	5.63176e-05	9.76833e-06	0.00253126	2.95522e-06	1.72377e-05
Erysipelotrichaceae_bacterium_5_2_54FAA	0.00367884	0.0722797	9.4e-07	1.17207e-05	1.33e-07	7.86177e-07	Healthy	0	2.60263e-07	2.00092e-07	0	0	0	0	2.22019e-06	5.75058e-07	0	3.81614e-07	1.21435e-07	1.3338e-07	1.4543e-07	7.4496e-07	5.98502e-07	1.58916e-06	0	2.03801e-07	0	0	0	3.06993e-06	1.2979e-06	0	1.97694e-07	4.22854e-05	2.03861e-05	5.3468e-07	1.61198e-07	2.59529e-07	1.93944e-06	3.68031e-06	1.46634e-07	2.92963e-05	0	1.46397e-06	5.11527e-07	5.20509e-06	0	9.39939e-07	1.14138e-05
Eubacteriaceae_bacterium_ACC19a	0.00244279	0.0651919	2.09e-06	1.02386e-05	5.64e-06	5.288e-06	Caries	2.1596e-05	5.64224e-06	9.48249e-06	1.25528e-05	4.17733e-06	5.59151e-06	6.75618e-06	1.47546e-05	8.31418e-06	7.8459e-06	4.31629e-06	4.99977e-06	1.88373e-05	2.631e-06	1.41024e-06	2.55808e-06	8.16197e-06	1.01227e-06	4.44182e-06	7.71922e-06	7.8247e-06	3.00635e-06	7.7736e-06	9.21491e-07	1.86093e-06	3.11741e-06	1.45096e-06	5.59897e-06	2.15959e-06	1.59982e-06	2.08663e-06	4.78318e-06	4.2863e-07	3.46559e-06	3.7966e-07	1.37673e-07	4.67053e-06	1.40329e-06	3.02857e-06	4.64652e-05	7.32715e-07	4.5878e-06
Lactobacillus_salivarius	0.00294236	0.0722797	4.38e-05	0.000191496	0.000117743	0.000108409	Caries	0.000153751	0.000110149	0.000461147	2.53003e-05	0.000352368	0.00012534	8.00012e-05	0.000245037	9.81233e-05	0.000117743	0.000187272	3.06184e-05	0.000121326	0.000103945	0.000193948	8.54323e-05	2.37749e-05	0.000234926	9.80572e-05	0.000266295	7.40524e-05	5.57555e-05	0	0.000157905	0.000239931	1.03569e-05	0.00010182	0.000170172	1.86718e-05	2.19143e-05	2.78513e-05	3.05905e-05	4.67771e-05	6.26322e-06	4.58679e-06	1.55063e-05	5.16442e-05	4.37669e-05	0	0.00085139	7.08855e-05	7.88513e-05
Neisseria_lactamica	0.000405959	0.0173345	0.000840844	0.00047218	0.00050364	0.000311064	Healthy	0.000624382	0.000454163	0.000778848	0.00013658	0.000248412	0.000189158	0.000630776	0.000132477	0.000355935	0.000594217	0.000422902	0.00118161	0.00030109	0.000588185	0.000292122	0.000774181	0.000817531	0.00050364	0.000380196	0.000591445	0.000516617	6.66334e-05	0.000534833	0.00045847	0.00140072	0.00141154	0.000466271	0.000850311	0.000711799	0.000840844	0.000772138	0.000455676	0.000622208	0.00162921	0.000655271	0.00170734	0.000937694	0.0017307	0.000994983	0.000572027	0.00166407	0.00138911
Olsenella_uli	0.00012247	0.00807514	4.1e-07	9.41185e-05	9.88e-06	0.00113626	Caries	7.31964e-05	6.24682e-07	0.000151509	0.00570558	3.09738e-07	4.84597e-06	2.81564e-07	5.12137e-05	8.58373e-05	5.92207e-05	6.73005e-07	4.14808e-07	6.70812e-05	2.15019e-06	0.000109565	1.455e-05	2.19138e-05	1.09311e-06	2.73673e-05	5.17182e-07	4.54128e-06	5.12859e-06	3.74923e-07	9.87831e-06	0.000551566	4.11558e-07	0	0	6.92119e-07	7.03853e-07	0	4.29835e-07	4.10347e-07	2.48597e-07	3.72303e-07	6.75589e-07	8.62244e-07	8.40502e-07	0	0.000410617	2.73864e-07	0
Oribacterium_sp._oral_taxon_078	0.00342822	0.0722797	1.95e-05	8.34514e-05	4.06e-05	3.88207e-05	Caries	6.48948e-05	1.98921e-05	4.01199e-05	0.000107753	4.83421e-05	7.97497e-05	3.00491e-05	2.87118e-05	3.7516e-05	0.000125028	4.87939e-05	1.15553e-05	4.49436e-05	6.83628e-05	4.8122e-06	2.40896e-05	4.06042e-05	0.000152066	3.01118e-05	0.00012648	8.27102e-05	3.64913e-05	1.3741e-05	2.73791e-05	6.2286e-05	2.49151e-05	5.10727e-06	4.24544e-05	2.1364e-05	2.46994e-05	4.79559e-05	5.55187e-06	1.8577e-06	2.13534e-05	5.66644e-06	1.94961e-05	1.24693e-05	7.3646e-05	8.91274e-06	0.000377436	3.7523e-05	1.93745e-05
Parascardovia_denticolens	0.000608541	0.0236224	1.32e-06	0.000656195	2.91e-05	0.000275116	Caries	0.000137785	5.33252e-06	7.04822e-07	0.00138817	8.36005e-05	2.91084e-05	1.31836e-05	3.08645e-05	1.8706e-05	0.000206721	3.55367e-05	1.11401e-07	2.41752e-05	5.36605e-05	9.35279e-06	2.19534e-05	5.08453e-06	0.000212423	0	0.000215778	7.19844e-05	7.27254e-05	0.000188778	7.31748e-07	2.5096e-05	1.32326e-06	1.34156e-05	1.49511e-06	3.20524e-06	9.34908e-06	7.51086e-07	1.09562e-06	3.12753e-07	3.94567e-07	1.57244e-06	2.90483e-07	1.24651e-06	1.58314e-06	8.98856e-07	0.00286268	2.31293e-06	1.2978e-06
Prevotella_amnii	5.35219e-05	0.00571346	0.000132886	0.000185239	0.000635786	0.00067735	Caries	0.000676247	0.00139002	0.00012539	0.000504211	0.00192794	0.00145047	0.000351943	0.00053477	0.00180743	0.00206769	0.00193883	8.45474e-05	0.00114263	0.000177771	0.000267543	0.000282542	0.000425646	0.000832811	4.60094e-05	0.000240185	0.00154542	0.00147675	0.00134298	0.000635786	0.000184503	0.000228227	0.000754524	0.000132886	0.000150384	0.000178746	0.000203037	0.000188859	0.000123117	4.57772e-05	5.51303e-05	3.88782e-05	0.00011159	3.49857e-05	0.000312571	5.4637e-05	2.992e-05	0.000360813
Prevotella_buccae	0.000898693	0.0295186	0.000234169	0.000182511	0.000526916	0.000392724	Caries	0.000804747	0.00032683	0.000237245	0.000364346	0.00158666	0.000722263	0.000275479	0.00144524	0.000258829	0.000395147	0.000711469	0.000110489	0.00117057	0.000272715	0.000597102	0.000626854	0.000420799	0.000414159	0.000175138	0.000526916	0.000679569	0.000976227	0.000659852	0.00114872	0.000389309	0.000730785	0.000517534	0.00049502	0.000233268	0.00013633	0.000306199	0.000385648	0.000337206	0.000107911	9.24105e-05	4.81407e-05	0.000234169	0.000181869	0.000411997	0.000543382	0.000205668	0.000236183
Prevotella_denticola	0.000154045	0.00807514	0.000404342	0.00236789	0.00155171	0.00111526	Caries	0.00155171	0.000393165	0.0020405	0.00297354	0.00249596	0.00150234	0.000972047	0.00262127	0.00265427	0.00124809	0.0016128	8.21094e-05	0.00252819	0.00156753	0.000765098	0.00105799	0.000914054	0.00116883	0.000532978	0.0034891	0.000233127	0.00148106	0.00169522	0.00250434	0.00490984	0.000617181	0.000966038	0.000638794	0.000285608	0.000331725	0.000506302	0.000404342	0.000535419	0.000130059	0.000168067	9.97224e-05	0.000295856	0.000159948	0.000559835	0.0107007	0.000867654	0.000355889
Prevotella_multiformis	0.0018786	0.0572972	0.000178749	0.000119512	0.000331336	0.000427057	Caries	0.000168244	0.000294845	0.000138027	0.00190439	0.000426491	0.000210872	0.00040235	0.00108362	0.000331336	0.000511515	0.000872201	0.000372754	0.00115401	0.000118096	0.00059332	0.000283293	0.000290635	0.000469252	7.74962e-05	0.000204053	0.00016323	0.000425272	0.000179636	0.00102852	0.00023409	0.000227022	0.00041534	0.000178749	0.000104109	7.3195e-05	0.000212984	0.000380169	8.98228e-05	0.000116406	4.93155e-05	8.3254e-05	0.000227932	8.95032e-05	0.000265383	0.0003803	7.99693e-05	0.00011224
Prevotella_multisaccharivorax	2.8519e-05	0.00524161	1.77e-05	0.00197876	8.74e-05	0.00111406	Caries	0.000490907	1.02365e-05	0.00039694	0.00538063	4.71771e-05	0.000509536	6.44238e-05	0.000546302	0.000227378	3.3093e-05	0.000143104	8.48958e-06	2.66436e-05	8.73882e-05	9.82995e-05	2.72652e-05	0.000180773	8.51216e-05	2.5991e-05	0.00215028	2.12745e-05	4.75113e-05	1.66015e-05	0.00051227	0.000320424	1.77025e-05	1.95987e-05	1.96863e-05	4.06476e-06	2.38874e-05	1.91659e-05	2.33541e-05	6.17697e-06	6.67042e-06	3.05267e-06	2.90094e-06	1.39121e-05	7.97285e-06	1.70595e-05	0.00864086	1.24378e-05	3.20242e-05
Prevotella_nigrescens	0.000154045	0.00807514	0.000649797	0.0024808	0.001515	0.00137843	Caries	0.00184936	0.00150362	0.000823867	0.0013513	0.00215617	0.00154404	0.00137201	0.00278488	0.00204064	0.00720726	0.00163748	0.00100093	0.00399122	0.00225618	0.000828976	0.00130139	0.00285223	0.00110037	0.000372152	0.00245429	0.000752497	0.00121344	0.000647466	0.001515	0.00174545	0.00152987	0.000703425	0.00104174	0.000649797	0.000862245	0.000791594	0.000217935	0.000646424	0.000238663	7.58521e-05	0.000339102	0.000456547	0.000648082	0.000812914	0.0113205	0.000168288	0.00104289
Prevotella_oris	0.000816346	0.0290483	0.000474134	0.000732674	0.00139401	0.0012869	Caries	0.000694333	0.000283693	0.00139401	0.00259059	0.0024875	0.00235654	0.000844905	0.00160711	0.00143267	0.00564197	0.000940254	0.000153779	0.00143802	0.00107756	0.000567699	0.000813591	0.00270322	0.00156602	0.000941908	0.00342396	0.000425764	0.00112739	0.00074807	0.00222195	0.00399988	0.00153861	0.000585544	0.000794998	0.00123559	0.000304101	0.000812863	0.000509765	0.000382386	0.000138335	0.000158266	0.000316786	0.000474134	0.0004443	0.00101316	0.00328828	0.000148111	0.000339729
Prevotella_sp._oral_taxon_317	0.00514588	0.0915539	0.000271367	0.000720863	0.000563442	0.00059752	Caries	0.000382785	0.000861616	0.00182141	0.000511596	0.000766657	0.000755753	0.00028756	0.000292838	0.000537216	0.00126781	0.00168113	0.000563442	0.00131122	0.000638147	0.000286474	0.000250677	0.000275495	0.000273334	0.00103247	0.00260723	0.000252349	0.000462954	0.000668946	0.000534869	0.00143017	0.000494803	0.000165315	0.000346957	0.000817164	0.000474251	0.000680687	0.000231048	3.80464e-05	0.000269445	2.02725e-05	0.000127931	0.000378391	0.00104068	0.000183586	0.0032718	8.87193e-05	0.000479442
Shuttleworthia_satelles	0.000109417	0.00807514	3.12e-06	0.000194732	3.67e-05	5.18248e-05	Caries	3.47068e-05	3.23663e-06	6.09722e-05	0.000167834	6.03579e-05	2.50329e-05	1.24996e-05	9.58149e-05	5.66152e-05	7.24851e-05	2.01396e-05	5.55652e-06	3.02905e-05	4.48826e-05	2.41291e-05	5.6493e-05	0.000207476	1.41022e-05	4.26283e-05	0.000140058	1.58945e-06	3.66805e-05	1.11037e-05	7.09834e-05	2.33407e-05	2.55479e-06	2.52211e-06	3.45404e-06	4.60426e-05	1.72635e-05	1.47219e-05	2.71839e-06	2.44307e-07	1.21168e-06	1.44721e-06	1.86648e-06	2.46899e-06	5.37391e-06	3.12073e-06	0.000855803	4.85969e-06	6.80054e-06
Streptococcus_australis	0.00372401	0.0722797	0.000969958	0.00131314	0.000280311	0.000682913	Healthy	0.00045774	0.00197091	0.000439185	0.000846681	0.000159219	0.000153079	0.000376935	0.000131264	0.000133482	0.000237417	0.000200197	0.00117799	0.000773176	0.000372732	0.000588937	0.000218215	0.00154471	0.000166276	0.000254518	0.000209228	0.000807146	0.000231214	0.000280311	0.000105102	0.00296546	0.000170993	0.0010627	0.00173299	0.000343873	0.000539902	0.000556671	0.0012989	0.000253497	0.00318308	0.0055749	0.000852992	0.00108682	0.000969958	0.00106976	0.000316341	0.00103996	0.00285446
Streptococcus_mutans	8.26438e-07	0.000352889	4.09e-06	6.66925e-05	0.00022273	0.000497086	Caries	0.00236748	0.000149615	0.00031116	0.000869799	0.000139926	0.00033699	9.21103e-05	2.08094e-05	8.81961e-06	0.000231258	0.000420848	1.33709e-06	4.54638e-06	0.000190688	0.00076413	9.72171e-06	1.40854e-05	0.000516996	0.000276893	0.000679226	0.000230398	0.000758183	1.68261e-05	7.18255e-05	0.00022273	6.49978e-06	2.62652e-06	5.22297e-06	1.03153e-05	4.08723e-06	1.45894e-05	6.08666e-06	2.40338e-06	2.41623e-06	4.06173e-06	1.89407e-06	1.62392e-06	2.67702e-06	8.76202e-07	0.00029509	1.00311e-05	2.04798e-06
[truncated: 2 more columns]
