# Supplementary material for: Oral Microbiome Alterations Associated with Early Childhood Caries Highlight the Importance of Carbohydrate Metabolic Activities
Source: mSystems. 2019 Nov 5;4(6):e00450-19. doi: 10.1128/mSystems.00450-19 (PMC6832018; doi:10.1128/mSystems.00450-19)
Supplement: TABLE S4 [file mSystems.00450-19-st004.xlsx]

## Sheet: TableS4
Table S4. Detailed information of caries and healthy associated genes.
Gene Name	P-value	Q-value	NT	HOMD	NR ID	NR description	KEGG	Enriched group	Relative abundance in Healthy Group																			Relative abundance in Caries Group
									H13	H14	H15	H36	H37	H38	H40	H41	H42	H43	H44	H45	H47	H48	H49	H50	H51	H52	H53	C5	C8	C10	C11	C12	C16	C17	C18	C19	C20	C21	C22	C23	C24	C25	C26	C27	C28	C29	C30	C31	C32
1_gene_id_12020	0.0002359	0.0671918	-	-	WP_011775451.1	translational GTPase TypA	K06207|1|6.4e-142|501.0|rmu:RMDY18_05950|GTP-binding protein (A)	Caries	5.69072e-08	1.23124e-05	2.1036e-07	2.1944e-06	3.34723e-07	2.69826e-06	1.14522e-07	6.75064e-07	1.12443e-07	0	2.3075e-06	0	2.03152e-06	1.19665e-06	1.21159e-07	0	0	6.14454e-07	3.00523e-07	3.72203e-05	1.05682e-05	6.97502e-06	1.57379e-05	1.50401e-05	1.47773e-05	4.60144e-06	5.82607e-07	4.66989e-06	2.42401e-06	1.4356e-07	0	5.90885e-06	9.3157e-07	6.62948e-06	7.2003e-06	3.51295e-06	1.93556e-05	2.17286e-06	6.46183e-06	4.9055e-06	1.38814e-06
1_gene_id_22475	0.000235542	0.0671918	-	-	WP_011774485.1	dUTP diphosphatase	K01520|1|1.5e-75|280.0|rmu:RMDY18_12440|dUTP pyrophosphatase [EC:3.6.1.23] (A)	Caries	0	2.19834e-05	7.26449e-07	4.31856e-06	5.32577e-07	2.10997e-06	0	2.30367e-06	0	0	2.20193e-06	0	6.20341e-05	2.30694e-06	1.53609e-06	0	0	0	1.4146e-06	7.64226e-05	1.85622e-05	1.12623e-05	2.34404e-05	2.64429e-05	1.82296e-05	6.45501e-06	2.97005e-05	5.09857e-06	4.72513e-06	0	0	8.87935e-06	1.14014e-05	1.17534e-05	1.28733e-05	4.39762e-06	2.81846e-05	5.14372e-06	9.40763e-06	7.33911e-06	8.2281e-06
1_gene_id_26489	0.000433747	0.0671918	Rothia mucilaginosa	-	WP_012184064.1	arginine--tRNA ligase	K01887|1|3.5e-79|292.0|rmu:RMDY18_13110|arginyl-tRNA synthetase [EC:6.1.1.19] (A)	Caries	1.17301e-06	1.67155e-05	0	3.53914e-06	0	2.81575e-07	0	5.34503e-07	0	0	2.08972e-06	0	5.58183e-05	4.99103e-07	6.62946e-07	0	0	0	0	3.51894e-05	1.19635e-05	6.5288e-05	1.2979e-05	1.32901e-05	8.77835e-06	3.92357e-06	1.41584e-05	1.92753e-06	5.28001e-06	3.06687e-06	1.27832e-07	4.95482e-06	0	2.14486e-05	6.39339e-06	2.82854e-06	1.16709e-05	2.65177e-06	8.2095e-06	5.69785e-06	3.83443e-06
1_gene_id_33894	0.00042753	0.0671918	-	-	AAL73040.1	mobilization protein (plasmid)		Caries	0	8.83259e-06	0	0	9.29855e-07	0	0	0	0	0	0	0	0	0	2.53185e-07	0	4.23497e-06	2.41607e-06	8.14843e-07	8.7946e-07	4.384e-06	0	8.11739e-08	0	3.0538e-05	0	2.04551e-05	2.9951e-05	2.45874e-05	4.25363e-07	5.72425e-07	1.0922e-05	1.90723e-06	1.64493e-05	2.77963e-05	2.01865e-05	2.16916e-05	8.17193e-06	0	1.73918e-06	0
1_gene_id_34647	0.000176093	0.0671918	-	-	WP_011775516.1	IMP dehydrogenase	K00088|1|1.6e-276|948.0|rmu:RMDY18_05380|IMP dehydrogenase [EC:1.1.1.205] (A)	Caries	0	1.93387e-05	2.38206e-07	2.68019e-06	3.13779e-07	3.2564e-06	0	1.12671e-06	4.47151e-08	0	4.82977e-06	8.42792e-08	6.03337e-05	2.23379e-06	7.21325e-07	0	0	1.25097e-07	6.02334e-07	6.65409e-05	2.34933e-05	1.02584e-05	2.00551e-05	2.05078e-05	1.1675e-05	5.91974e-06	2.15106e-05	6.1392e-06	4.99703e-06	3.47872e-06	0	2.03696e-05	8.90255e-07	1.24713e-05	7.91179e-06	3.4276e-06	3.28297e-05	4.0667e-06	9.69754e-06	5.9974e-06	6.93916e-06
1_gene_id_35961	0.000364329	0.0671918	Rothia mucilaginosa	-	WP_011775987.1	Crp/Fnr family transcriptional regulator		Caries	0	3.98436e-05	9.28966e-07	7.04065e-06	9.91587e-07	5.81029e-06	0	1.43977e-06	0	5.23207e-08	5.3746e-06	0	0.000105104	2.49636e-06	2.00644e-06	0	0	3.18991e-06	1.16627e-06	0.000120323	2.72944e-05	1.79025e-05	3.90951e-05	3.63145e-05	2.91462e-05	1.35299e-05	3.78763e-05	1.37317e-05	7.73733e-06	0	0	2.18326e-05	1.71259e-06	2.65014e-05	1.58431e-05	8.15919e-06	5.56055e-05	8.96828e-06	1.37453e-05	1.62166e-05	1.63611e-05
1_gene_id_35962	0.000345847	0.0671918	-	-	ABM09436.1	trypsin-like serine protease		Caries	6.09126e-07	4.40122e-05	5.85197e-07	1.08164e-05	4.46729e-07	6.01022e-06	5.92255e-07	1.6345e-06	2.03531e-06	5.83434e-08	6.66353e-06	5.20847e-07	0.00010503	6.11369e-06	1.9586e-06	0	0	0	2.03953e-06	0.000126998	3.14764e-05	2.03803e-05	4.18494e-05	3.52733e-05	2.89159e-05	1.50587e-05	3.83504e-05	9.31807e-06	6.44095e-06	3.12866e-07	8.53994e-07	2.39202e-05	2.63617e-06	2.29928e-05	1.7827e-05	7.10042e-06	4.44476e-05	6.20113e-06	1.10703e-05	1.83034e-05	1.43951e-05
1_gene_id_38945	0.000436239	0.0671918	Rothia mucilaginosa	-	WP_011774915.1	endoribonuclease YbeY	K07042|1|8.8e-95|344.0|rmu:RMDY18_10200|probable rRNA maturation factor (A)	Caries	1.49195e-06	2.2811e-05	0	1.59961e-06	4.69006e-07	8.87226e-07	3.12341e-07	1.35419e-06	1.143e-06	0	2.90302e-06	1.3118e-06	3.02134e-07	4.82352e-06	2.22037e-06	0	0	0	0	5.32513e-05	1.20293e-05	5.55658e-06	1.73981e-05	1.3792e-05	1.23155e-05	6.76074e-06	2.66376e-05	4.76978e-06	1.3917e-06	0	2.21769e-07	9.22289e-06	0	1.43577e-05	1.03379e-05	1.77711e-06	1.72604e-05	3.40086e-06	7.0261e-06	2.5426e-06	4.89194e-06
1_gene_id_4644	0.000141937	0.0662092	-	-	A9KTE6.1	RecName: Full=ATP-dependent helicase/nuclease subunit A; AltName: Full=ATP-dependent helicase/nuclease AddA_x0001_ABX43776.1 recombination helicase AddA	K16898|1|1.1e-20|98.0|cso:CLS_18020|ATP-dependent helicase/nuclease subunit A [EC:3.1.-.- 3.6.4.12] (A)	Caries	0	8.65575e-08	3.67805e-08	0	1.09406e-07	0	3.759e-07	0	0	0	0	0	0	0	0	0	0	4.54422e-08	0	6.47797e-08	1.01025e-07	0	6.74472e-08	2.25015e-07	2.01173e-07	2.30733e-07	0	1.12511e-07	7.10668e-08	5.89055e-08	0	2.86139e-07	1.7608e-07	2.32227e-07	1.46284e-07	1.57246e-06	2.20929e-07	1.24452e-07	4.49811e-08	0	3.81196e-06
1_gene_id_54623	0.00059794	0.0694257	-	-	EAS50724.1	ATP-binding protein, ABC-type phosphate transporter		Caries	1.86904e-06	0	4.54655e-07	1.59097e-06	0	2.05453e-07	5.18348e-07	0	0	0	1.68024e-07	0	0	0	0	3.27318e-07	0	6.13552e-07	5.19789e-07	5.79411e-07	2.01985e-07	0	5.10781e-06	1.04356e-06	1.03615e-06	1.1884e-06	3.76575e-06	1.73847e-07	4.39238e-07	1.93687e-06	0	1.17901e-06	0	5.26328e-06	6.6847e-06	1.4015e-06	2.86924e-06	1.15379e-06	8.46341e-07	1.16624e-06	2.23952e-06
1_gene_id_55913	0.00045929	0.0671918	Rothia mucilaginosa	-	WP_011604971.1	flavin reductase		Caries	0	4.13325e-05	7.51859e-07	7.71969e-06	8.57382e-07	6.09803e-06	0	1.49623e-06	0	0	4.84016e-06	0	0.000106429	7.57798e-06	2.14399e-06	0	0	0	1.48837e-06	0.000130271	4.27425e-05	1.61554e-05	4.18387e-05	3.31731e-05	2.93893e-05	1.39712e-05	3.78243e-05	8.4109e-06	1.27133e-05	0	0	2.29491e-05	1.15912e-06	2.69872e-05	1.52008e-05	5.54156e-06	5.1864e-05	7.85219e-06	1.32231e-05	1.63397e-05	1.68672e-05
1_gene_id_5621	0.000541301	0.068446	Rothia mucilaginosa	-	ABM07718.1	putative rhodanese-like domain protein	K07146|1|1.7e-106|383.0|rmu:RMDY18_03370|UPF0176 protein (A)	Caries	3.66661e-07	3.40301e-07	9.32615e-08	1.38138e-06	5.77501e-07	0	2.49736e-07	1.15808e-07	2.86648e-06	6.0216e-08	1.6877e-05	1.58678e-07	1.91553e-05	5.51947e-07	2.77323e-07	0	2.35198e-07	1.1928e-07	1.61256e-07	7.55727e-06	5.70863e-06	2.54372e-06	6.09839e-07	6.2637e-06	2.35474e-06	4.10763e-06	6.33862e-06	3.09449e-06	1.45921e-06	2.97008e-07	2.02666e-07	7.79943e-06	2.84924e-07	5.63418e-06	2.47526e-06	2.1177e-06	5.41238e-05	6.19661e-06	2.1361e-06	2.27096e-06	2.09676e-06
1_gene_id_5784	0.000181546	0.0671918	-	-				Caries	0	3.93142e-06	0	1.73806e-07	2.71531e-07	0	0	0	0	0	0	1.13641e-07	0	0	0	0	0	1.69468e-06	1.50255e-07	1.08295e-06	4.85412e-06	0	1.67395e-07	0	1.34935e-05	1.90883e-07	1.86829e-05	1.14792e-05	2.30221e-05	5.84782e-07	9.837e-08	1.12744e-05	4.37006e-07	9.57916e-06	0	1.79962e-05	1.71758e-05	5.58416e-06	0	2.1706e-06	6.99655e-07
1_gene_id_5785	0.000408942	0.0671918	-	-			4.92e-06	Caries	0	4.92007e-06	0	0	1.81964e-07	0	0	0	2.23452e-07	0	0	0	0	0	0	0	3.64013e-06	2.04064e-06	0	1.87102e-07	1.20402e-06	0	0	0	2.58887e-05	0	9.02734e-06	1.50858e-05	2.37892e-05	2.93914e-07	1.97765e-07	8.57885e-06	1.75713e-06	7.86335e-06	1.23735e-05	1.38309e-05	1.201e-05	7.79391e-06	0	3.19541e-07	0
1_gene_id_5787	0.000120377	0.0661651	-	-				Caries	0	3.77067e-06	0	0	5.68082e-07	0	0	0	0	0	0	0	0	0	0	0	4.40825e-06	1.89537e-06	0	2.33649e-06	2.55724e-06	0	0	0	2.55656e-05	0	1.21321e-05	1.61191e-05	2.60151e-05	2.29396e-07	7.02391e-07	5.68796e-06	3.42854e-07	5.73362e-06	1.68078e-05	9.82424e-06	1.30587e-05	5.67701e-06	0	1.40189e-06	4.39133e-07
1_gene_id_5790	0.000303727	0.0671918	-	-				Caries	0	7.55653e-06	8.3497e-08	0	1.08678e-07	0	0	0	0	0	0	0	0	0	0	0	4.38723e-06	1.61882e-06	1.37437e-07	4.25634e-07	2.22912e-06	0	1.79253e-07	1.66708e-07	0	1.74599e-07	1.36977e-05	2.14776e-05	2.5445e-05	6.35307e-07	6.97776e-07	5.7224e-06	7.99451e-07	7.18264e-06	1.87578e-05	7.2005e-06	4.10125e-06	4.97753e-06	0	8.47029e-07	0
1_gene_id_58468	0.000535043	0.068446	-	-	BAC74418.1	putative ribosomal pseudouridine synthase	K06177|1|4.6e-151|531.0|rmu:RMDY18_17560|tRNA pseudouridine32 synthase / 23S rRNA pseudouridine746 synthase [EC:5.4.99.28 5.4.99.29] (A)	Caries	0	2.08342e-05	6.40472e-07	5.17552e-06	0	2.7322e-06	0	4.92503e-07	0	0	3.48974e-06	0	4.14287e-05	8.51881e-07	1.55516e-06	0	0	0	5.75668e-07	6.88679e-05	2.30928e-05	1.16122e-05	1.19603e-05	2.25227e-05	1.9509e-05	8.76562e-06	1.43002e-05	4.9604e-06	2.84515e-06	7.00143e-08	0	1.74248e-05	3.60246e-07	4.50613e-06	1.08414e-05	5.17937e-06	2.40616e-05	3.42332e-06	9.63034e-06	9.91406e-06	7.1343e-06
1_gene_id_58469	0.000319724	0.0671918	-	-	BAC73697.1	putative TetR-family transcriptional regulator		Caries	0	2.60815e-05	6.0232e-07	6.73759e-06	5.22563e-07	5.53397e-06	0	1.52266e-06	0	0	3.8344e-06	0	9.60447e-05	5.79682e-06	1.95401e-06	0	0	0	1.23928e-06	0.000108449	3.08565e-05	1.71166e-05	4.10744e-05	2.87115e-05	2.25638e-05	1.0261e-05	4.41562e-05	9.21241e-06	9.67404e-06	0	0	1.65956e-05	2.16262e-06	2.31886e-05	1.43734e-05	5.64617e-06	4.07085e-05	5.66087e-06	1.06196e-05	1.26915e-05	9.23305e-06
1_gene_id_841	0.000542567	0.068446	Rothia mucilaginosa	-	WP_011776626.1	FAA hydrolase family protein		Caries	0	2.66152e-05	0	2.17747e-06	2.35266e-07	2.65777e-06	0	9.47107e-07	0	0	3.3686e-06	0	5.0224e-05	1.42469e-06	1.01786e-06	0	0	0	6.83484e-07	5.69732e-05	1.55164e-05	7.86461e-06	1.31722e-05	2.08179e-05	1.26669e-05	5.45783e-06	2.24638e-05	3.45607e-06	2.46754e-06	0	0	9.47205e-06	9.93931e-07	7.67141e-06	7.56207e-06	4.21126e-06	2.52271e-05	4.17115e-06	8.45517e-06	6.44056e-06	7.28702e-06
10_gene_id_12614	0.000383616	0.0671918	-	-	WP_011562646.1	membrane protein	K16925|1|1.1e-88|324.0|rmu:RMDY18_16950|energy-coupling factor transport system substrate-specific component (A)	Caries	0	3.33631e-05	9.18467e-07	6.72316e-06	2.48861e-07	3.25741e-06	0	1.65863e-06	0	0	2.59987e-06	0	8.96572e-05	4.01074e-06	1.72578e-06	0	0	0	1.45864e-06	0.000104037	3.02961e-05	1.93074e-05	3.68346e-05	3.29092e-05	1.72246e-05	1.15098e-05	3.60382e-05	7.40704e-06	6.97697e-06	0	8.99783e-08	9.25433e-06	2.19849e-06	2.01415e-05	1.16674e-05	3.24046e-06	3.8812e-05	5.34539e-06	1.09918e-05	1.1038e-05	9.82677e-06
10_gene_id_1507	0.000419864	0.0671918	-	-	ABM10225.1	putative protein of unknown function (DUF75)		Caries	0	2.46432e-05	5.83373e-07	5.55374e-06	6.36271e-07	3.58523e-06	0	1.42819e-06	0	0	5.05083e-06	0	6.71805e-05	3.73627e-06	1.33467e-06	0	0	0	4.8012e-07	7.42032e-05	2.09106e-05	1.00903e-05	3.03054e-05	2.64943e-05	1.52094e-05	7.68524e-06	2.70988e-05	9.45798e-06	6.70675e-06	0	0	1.10435e-05	8.37836e-07	2.00564e-05	1.05569e-05	4.16652e-06	3.13528e-05	4.54004e-06	1.04876e-05	8.29887e-06	6.88581e-06
10_gene_id_1508	0.000548715	0.068446	-	-				Caries	0	2.1009e-05	5.2059e-07	4.38219e-06	2.71672e-07	2.57049e-06	0	1.25407e-06	0	0	3.84784e-06	0	5.05158e-05	4.4541e-06	9.4029e-07	0	0	0	7.66699e-07	6.42326e-05	1.763e-05	1.16257e-05	2.26044e-05	2.15945e-05	1.32657e-05	5.90133e-06	2.31308e-05	6.84392e-06	3.94074e-06	0	0	7.60262e-06	6.55848e-07	1.178e-05	9.583e-06	3.99992e-06	2.73295e-05	4.25386e-06	1.00973e-05	6.23961e-06	7.38432e-06
10_gene_id_15115	0.000278498	0.0671918	-	-	WP_011776794.1	RNA-binding protein	K06346|1|2.3e-80|296.0|rmu:RMDY18_19880|spoIIIJ-associated protein (A)	Caries	0	1.57437e-05	5.5165e-07	3.90697e-06	4.25752e-07	1.81856e-06	0	5.12369e-07	0	0	1.46252e-06	1.19851e-07	3.67336e-05	3.46958e-06	5.50643e-07	0	0	0	1.13401e-06	7.40621e-05	1.76501e-05	1.17358e-05	3.77263e-05	1.24777e-05	1.77411e-05	8.57552e-06	1.6579e-05	7.96902e-06	4.05899e-06	0	0	7.62473e-06	1.30045e-06	1.29135e-05	6.1903e-06	3.59986e-06	3.75282e-05	6.855e-06	7.63805e-06	7.20913e-06	4.10802e-06
10_gene_id_15118	0.000391984	0.0671918	-	-	WP_011758122.1	ribonuclease P protein component	K03536|1|3.5e-47|186.0|rmu:RMDY18_19910|ribonuclease P protein component [EC:3.1.26.5] (A)	Caries	0	1.9277e-05	2.82299e-07	7.55766e-06	7.99663e-07	3.67861e-06	0	1.46881e-06	1.84926e-07	0	1.30241e-06	0	6.24391e-05	2.16659e-06	9.85152e-07	4.37365e-07	0	0	1.89596e-06	8.99607e-05	2.12662e-05	1.93749e-05	3.01199e-05	2.20919e-05	1.75418e-05	7.39776e-06	2.89551e-05	4.7699e-06	8.10769e-06	0	0	1.19539e-05	2.2589e-06	2.22643e-05	1.2521e-05	7.0897e-06	4.48135e-05	4.23911e-06	1.3469e-05	8.43259e-06	9.21774e-06
10_gene_id_15122	0.000573478	0.0694257	-	-	WP_011772786.1	DUF721 domain-containing protein		Caries	0	2.14225e-05	3.51267e-07	2.92227e-06	6.19983e-07	3.67361e-06	0	5.30914e-07	8.79157e-08	0	3.68359e-06	0	5.71176e-05	3.44766e-06	1.28571e-06	0	0	0	1.08537e-06	7.68451e-05	1.72199e-05	9.88303e-06	2.23739e-05	2.06842e-05	1.69684e-05	8.14427e-06	2.16351e-05	8.17028e-06	5.68079e-06	0	0	1.32355e-05	5.07786e-07	1.90275e-05	8.12141e-06	4.81156e-06	2.57433e-05	4.51366e-06	9.21654e-06	5.48242e-06	7.95464e-06
10_gene_id_15132	0.000261933	0.0671918	-	-				Caries	0	1.98527e-05	0	2.59133e-06	4.8693e-07	2.58768e-06	2.23532e-07	1.82534e-06	0	0	3.25425e-06	0	6.11917e-05	3.79854e-06	2.74325e-06	0	0	0	0	8.18005e-05	2.74698e-05	1.23933e-05	3.18197e-05	2.05501e-05	2.65713e-05	1.29458e-05	3.16781e-05	8.22115e-06	8.9961e-06	0	0	1.42375e-05	1.39951e-06	1.78323e-05	1.63699e-05	4.83944e-06	4.71709e-05	6.79808e-06	1.30448e-05	9.20616e-06	5.72026e-06
10_gene_id_15133	0.000265901	0.0671918	-	-	WP_011594875.1	DUF3349 domain-containing protein		Caries	0	4.24677e-05	9.45926e-07	9.55596e-06	1.10966e-06	3.69443e-06	0	1.11735e-06	0	0	9.615e-06	0	0.000124042	7.00409e-06	1.12916e-06	0	0	0	2.72476e-06	0.000162915	3.72954e-05	2.21315e-05	5.2101e-05	4.25899e-05	3.71822e-05	1.67591e-05	4.99788e-05	1.38577e-05	1.27579e-05	0	0	2.42995e-05	2.15525e-06	3.25746e-05	1.85917e-05	1.0967e-05	6.16945e-05	1.03034e-05	1.92509e-05	1.7159e-05	1.83686e-05
10_gene_id_15134	0.000489477	0.0671918	-	-				Caries	0	2.71994e-05	6.28014e-07	5.49927e-06	6.95034e-07	1.09811e-06	0	9.83603e-07	0	0	3.55345e-06	0	6.22612e-05	4.24006e-06	2.00466e-06	0	0	0	1.31929e-06	9.25589e-05	3.6243e-05	7.77229e-06	3.69792e-05	2.36653e-05	1.77579e-05	7.18268e-06	2.26714e-05	6.48587e-06	7.41937e-06	0	0	1.55461e-05	1.67789e-06	2.14399e-05	5.99272e-06	5.28764e-06	2.75402e-05	3.01843e-06	1.04056e-05	9.55913e-06	9.49186e-06
10_gene_id_15135	0.000419864	0.0671918	-	-				Caries	0	3.34584e-05	2.55737e-07	4.49258e-06	1.55969e-07	3.32498e-06	0	1.67435e-06	0	0	4.36202e-06	0	4.43439e-05	1.25932e-06	1.34957e-06	0	0	0	2.58922e-06	0.000142128	3.86384e-05	2.60234e-05	3.59062e-05	3.01193e-05	1.76306e-05	1.16578e-05	2.30774e-05	1.21676e-05	3.08572e-06	0	0	1.89554e-05	1.12958e-06	1.92127e-05	2.17265e-05	7.19123e-06	3.9628e-05	5.85481e-06	1.4682e-05	1.56359e-05	7.82391e-06
10_gene_id_19667	0.00052123	0.0683371	-	-	WP_011774912.1	LytR family transcriptional regulator		Caries	0	2.0379e-05	2.44713e-07	2.24113e-06	1.88547e-07	1.99033e-06	4.91386e-08	1.09121e-06	4.64077e-08	0	1.85225e-06	0	2.95858e-05	3.6477e-06	7.60102e-07	0	0	0	7.49981e-07	5.24641e-05	1.39185e-05	8.22291e-06	2.32696e-05	1.53514e-05	1.10552e-05	3.1175e-05	1.37749e-05	4.57599e-06	3.59978e-06	0	0	7.44723e-06	2.72658e-07	1.41644e-05	7.58801e-06	2.37285e-06	2.34471e-05	2.67097e-06	6.9628e-06	4.72177e-06	5.37167e-06
10_gene_id_19691	0.000238109	0.0671918	-	-	WP_011774870.1	protein translocase TatA	K03116|1|8.6e-23|105.0|rmu:RMDY18_10420|sec-independent protein translocase protein TatA (A)	Caries	0	1.23462e-05	0	3.22629e-06	0	1.55627e-06	0	0	0	0	0	0	4.78837e-05	2.38259e-06	1.14509e-06	0	0	0	6.59074e-07	4.65732e-05	8.56576e-06	7.04953e-06	1.85788e-05	1.22844e-05	6.32109e-06	4.60347e-06	1.9762e-05	8.53332e-06	4.23684e-06	0	0	2.45592e-06	9.58433e-07	1.20485e-05	5.36218e-06	4.16252e-06	2.46795e-05	3.7937e-06	7.47409e-06	2.46198e-06	4.94943e-06
10_gene_id_19692	0.000408997	0.0671918	Rothia mucilaginosa	-	WP_011774871.1	twin-arginine translocase subunit TatC	K03118|1|4.3e-158|554.0|rmu:RMDY18_10430|sec-independent protein translocase protein TatC (A)	Caries	0	7.30827e-06	1.60666e-07	2.10376e-06	1.7825e-07	1.69969e-06	0	7.69132e-07	0	0	2.92926e-06	0	4.9019e-05	2.18451e-06	3.42747e-07	0	0	0	1.00927e-06	1.80852e-05	8.50129e-06	5.72163e-06	1.99515e-05	9.42411e-06	2.57761e-06	4.24346e-06	2.31734e-05	5.13899e-06	1.01675e-06	0	0	7.61446e-06	1.29095e-06	1.35826e-05	4.60875e-06	2.24694e-06	2.41154e-05	3.28471e-06	5.35928e-06	6.34303e-06	6.22336e-06
10_gene_id_19924	0.000524952	0.0683371	-	-	WP_011773980.1	amidohydrolase		Caries	0	2.09484e-05	2.96241e-07	5.23606e-06	1.05058e-06	2.18222e-06	0	1.04636e-06	5.1533e-08	0	2.9226e-06	0	5.33951e-05	1.51173e-06	1.69154e-06	0	0	0	3.01026e-07	6.91337e-05	2.18449e-05	1.4037e-05	2.27241e-05	2.34285e-05	1.82301e-05	6.74321e-06	2.38372e-05	3.03265e-06	3.481e-06	0	0	1.29458e-05	1.51694e-06	1.12046e-05	7.92021e-06	4.61998e-06	4.02669e-05	5.14642e-06	6.41035e-06	6.99193e-06	7.26715e-06
10_gene_id_22920	0.000428906	0.0671918	-	-			0	Caries	4.27961e-07	0	0	0	0	8.47592e-07	0	1.06955e-06	8.15644e-08	0	0	3.63281e-06	0	4.19161e-06	0	1.15744e-06	5.0927e-06	3.62669e-06	7.71843e-07	2.50888e-06	2.16445e-06	1.04887e-06	6.14206e-08	1.11284e-05	1.46558e-06	4.56185e-06	2.97108e-05	2.05964e-06	4.53017e-06	1.07284e-07	4.33127e-07	1.10602e-05	9.62077e-07	1.64778e-06	1.77424e-05	1.41725e-05	2.04842e-06	6.74851e-06	1.7204e-06	1.63132e-06	4.15501e-06
10_gene_id_25747	0.000469055	0.0671918	Rothia mucilaginosa	-	WP_011775514.1	GuaB3 family IMP dehydrogenase-related protein	K00088|1|1.9e-211|731.0|rmu:RMDY18_05390|IMP dehydrogenase [EC:1.1.1.205] (A)	Caries	0	7.97256e-06	3.00796e-07	2.43272e-06	1.47389e-07	1.60035e-06	6.75774e-08	3.1161e-07	0	0	1.30946e-06	1.45818e-07	8.31746e-05	8.29202e-07	1.69843e-07	0	0	0	6.8081e-07	5.98119e-05	8.91989e-06	2.92012e-06	1.81639e-05	7.88498e-06	6.82047e-06	4.23373e-06	6.00156e-06	6.44184e-06	2.92465e-06	0	0	5.829e-06	3.4106e-06	1.1492e-05	2.24895e-06	1.47375e-06	9.65551e-06	2.35751e-06	4.31191e-06	2.3246e-06	3.01283e-06
10_gene_id_26502	0.000489477	0.0671918	Rothia mucilaginosa	-	WP_011775577.1	adenylate kinase	K00939|1|6.0e-98|354.0|rmu:RMDY18_05010|adenylate kinase [EC:2.7.4.3] (A)	Caries	0	3.02935e-05	8.059e-07	4.906e-06	4.46687e-07	3.58591e-06	0	1.20189e-06	0	0	4.48055e-06	0	9.1334e-05	3.55011e-06	3.12918e-06	0	0	0	1.4081e-06	9.84326e-05	3.16163e-05	1.25472e-05	3.53761e-05	2.80238e-05	2.01372e-05	1.03533e-05	3.5294e-05	9.22451e-06	8.36529e-06	0	0	1.24809e-05	8.97257e-07	2.04357e-05	1.43209e-05	5.7131e-06	3.88427e-05	4.75618e-06	1.20383e-05	8.81652e-06	7.87422e-06
10_gene_id_26972	0.000414588	0.0671918	-	-	WP_011466870.1	DUF4253 domain-containing protein		Caries	0	7.32367e-06	1.06185e-07	1.74177e-06	2.43678e-07	8.65704e-07	0	4.19617e-07	0	0	1.87692e-06	0	1.68215e-05	4.79572e-07	0	0	0	0	6.01464e-07	2.92564e-05	6.66236e-06	3.90774e-06	7.48293e-06	6.98967e-06	9.37532e-06	1.4767e-06	9.06382e-06	2.63619e-06	2.06962e-06	0	0	4.28034e-06	6.96846e-07	4.69533e-06	3.31872e-06	1.66077e-06	9.9836e-06	2.36601e-06	5.34021e-06	4.24437e-06	1.82063e-06
10_gene_id_26975	0.000573478	0.0694257	-	-	WP_011774801.1	ABC transporter ATP-binding protein	K16784|1|2.9e-91|332.0|rmu:RMDY18_10830|biotin transport system ATP-binding protein [EC:3.6.3.-] (A)	Caries	0	1.49357e-05	1.56346e-07	3.9294e-06	3.231e-07	1.86637e-06	0	7.34618e-07	0	0	2.94828e-06	7.46011e-08	3.39754e-05	2.48372e-06	5.14121e-07	0	0	0	1.09542e-06	5.40653e-05	1.68331e-05	1.07159e-05	1.91845e-05	1.41007e-05	9.74093e-06	3.6322e-06	2.16559e-05	5.39846e-06	4.93882e-06	0	0	7.04875e-06	5.73756e-07	1.26802e-05	6.70236e-06	3.30279e-06	2.00611e-05	3.94509e-06	7.39865e-06	5.7262e-06	5.63521e-06
10_gene_id_32073	0.000453729	0.0671918	-	-				Caries	0	1.14478e-05	4.799e-07	3.33285e-06	5.61689e-08	2.24936e-06	0	4.1162e-07	0	0	9.01084e-07	0	2.20041e-05	0	9.11442e-07	0	0	0	2.84981e-07	5.97598e-05	2.21031e-05	6.65224e-06	1.6271e-05	1.75646e-05	5.63731e-06	4.63779e-06	1.3657e-05	6.39858e-06	2.89304e-06	0	0	6.20834e-06	2.58045e-07	1.30512e-05	4.7666e-06	2.3514e-06	1.5789e-05	2.13854e-06	3.46666e-06	2.82925e-06	5.7526e-06
10_gene_id_32074	0.000319724	0.0671918	-	-	WP_011774215.1	glycosyltransferase family 4 protein		Caries	0	1.94393e-05	4.82081e-07	4.92321e-06	3.91086e-07	3.35671e-06	0	1.21286e-06	0	0	4.10197e-06	0	5.79727e-05	3.62552e-06	1.128e-06	0	0	0	1.37061e-06	6.93931e-05	2.79271e-05	1.12527e-05	2.63601e-05	1.96519e-05	1.37035e-05	6.33214e-06	2.11315e-05	7.10524e-06	5.0384e-06	0	1.89131e-07	1.3857e-05	8.39225e-07	1.71746e-05	1.08068e-05	5.77468e-06	2.87474e-05	4.67844e-06	8.77424e-06	6.43212e-06	7.38989e-06
10_gene_id_35106	0.00061153	0.0697212	-	-	WP_011775703.1	EamA family transporter RarD	K05786|1|2.3e-165|578.0|rmu:RMDY18_03850|chloramphenicol-sensitive protein RarD (A)	Caries	0	2.65939e-05	3.606e-07	2.38437e-06	4.3323e-07	2.67057e-06	0	1.02489e-06	6.27235e-08	0	3.48226e-06	6.41307e-08	4.77273e-05	3.52246e-06	1.68416e-06	0	0	0	6.85038e-07	9.04079e-05	1.3717e-05	1.40841e-05	2.90506e-05	2.65827e-05	2.06882e-05	1.291e-05	1.76795e-05	8.37684e-06	6.62615e-06	0	0	1.56001e-05	1.60299e-06	1.83514e-05	1.19571e-05	5.52203e-06	3.40137e-05	4.72012e-06	8.55699e-06	1.12858e-05	1.01536e-05
10_gene_id_38132	0.00045929	0.0671918	-	-	WP_011773926.1	phosphoribosylglycinamide formyltransferase	K11175|1|6.8e-97|351.0|rmu:RMDY18_16620|phosphoribosylglycinamide formyltransferase 1 [EC:2.1.2.2] (A)	Caries	0	3.33286e-05	2.92142e-07	3.66808e-06	2.82857e-07	3.25301e-06	0	8.06569e-07	0	0	4.70279e-06	0	6.93952e-05	4.21869e-06	2.35904e-06	0	0	0	4.69827e-07	9.74537e-05	2.47986e-05	1.13238e-05	3.82257e-05	2.90893e-05	2.24292e-05	1.38064e-05	2.96905e-05	1.21936e-05	7.07608e-06	0	1.02072e-07	1.59622e-05	4.53452e-07	2.21636e-05	8.90757e-06	6.88353e-06	3.45579e-05	4.19182e-06	1.35361e-05	1.22541e-05	8.64045e-06
10_gene_id_4051	0.000289434	0.0671918	-	-				Caries	0	1.68024e-05	0	0	3.91846e-07	1.74974e-06	0	9.6318e-07	0	0	2.15207e-06	0	3.02587e-05	1.73008e-06	1.10734e-06	0	0	0	6.37346e-07	6.38666e-05	1.69748e-05	1.41276e-05	1.01595e-05	1.82837e-05	8.61316e-06	4.16497e-06	1.84463e-05	4.73781e-06	2.80558e-06	0	0	4.66778e-06	4.63418e-07	9.52206e-06	1.1087e-05	3.9878e-06	2.0601e-05	3.60296e-06	9.26535e-06	7.17232e-06	5.85082e-06
10_gene_id_40741	0.00061153	0.0697212	-	-				Caries	0	1.04497e-05	1.58418e-07	4.43353e-06	7.55636e-07	2.14934e-06	5.8016e-08	7.95577e-07	0	0	2.98132e-06	5.58084e-08	4.73055e-05	4.13335e-06	3.8461e-07	0	0	0	6.23347e-07	5.25258e-05	2.51951e-05	8.90032e-06	2.49728e-05	2.08873e-05	3.35814e-05	5.77717e-06	2.88775e-05	7.99675e-06	6.42931e-06	0	0	7.44009e-06	4.29222e-07	8.93567e-06	8.83436e-06	3.36605e-06	2.63603e-05	4.17293e-06	7.4161e-06	5.17165e-06	7.593e-06
10_gene_id_40867	0.000373563	0.0671918	-	-	WP_011772920.1	membrane protein	K09167|1|9.3e-33|138.0|rmu:RMDY18_01610|hypothetical protein (A)	Caries	0	2.3733e-05	3.58817e-07	1.78748e-06	5.76911e-07	1.35812e-06	0	1.38145e-06	0	0	0	0	2.77897e-05	1.94685e-06	1.30929e-06	0	0	0	8.05535e-07	6.78951e-05	3.0072e-05	7.84221e-06	3.71064e-05	2.08488e-05	1.29189e-05	2.13368e-06	1.23112e-05	4.3663e-06	3.71233e-06	0	8.78955e-08	7.26026e-06	6.632e-07	1.32163e-05	7.79675e-06	3.89307e-06	2.42596e-05	5.35651e-06	6.38702e-07	6.65856e-06	6.18235e-06
10_gene_id_40868	0.000414588	0.0671918	-	-	WP_009477481.1	DUF3180 domain-containing protein		Caries	0	3.52476e-05	1.02429e-07	6.44457e-06	6.09367e-07	4.1575e-06	0	1.12425e-06	0	0	0	0	9.52742e-05	6.36304e-06	1.26919e-06	0	0	0	1.63299e-06	0.000113399	1.58201e-05	1.7288e-05	4.07194e-05	3.22538e-05	2.77089e-05	1.0412e-05	3.53548e-05	8.51845e-06	7.33099e-06	0	0	1.22862e-05	1.65845e-06	2.62461e-05	1.59727e-05	8.20979e-06	4.40223e-05	8.94776e-06	1.62817e-06	1.36235e-05	9.31797e-06
10_gene_id_41256	0.000439164	0.0671918	Rothia mucilaginosa	-	WP_011775174.1	acetolactate synthase small subunit	K01653|1|6.0e-81|298.0|rmu:RMDY18_07510|acetolactate synthase I/III small subunit [EC:2.2.1.6] (A)	Caries	0	6.89944e-06	5.16346e-07	3.67801e-06	1.45935e-07	3.04208e-06	0	1.17713e-06	0	0	2.14739e-06	1.31334e-07	5.96937e-05	8.54877e-07	1.8102e-06	0	0	0	3.8418e-07	5.06795e-05	2.24516e-05	1.02622e-05	1.00754e-05	1.9883e-05	1.61108e-05	5.36657e-06	2.34685e-05	2.52433e-06	2.95927e-06	0	0	4.57678e-06	1.16615e-06	9.87854e-06	1.0499e-05	3.76369e-06	2.63767e-05	3.03932e-06	8.89396e-06	5.92074e-06	4.5804e-06
10_gene_id_4147	0.000480275	0.0671918	-	-				Caries	0	9.72876e-06	2.2838e-07	1.41337e-06	4.20538e-07	1.15383e-06	0	3.21619e-07	3.97249e-08	0	1.17458e-06	0	1.99335e-05	1.07201e-06	2.7991e-07	0	0	0	2.68512e-07	4.2256e-05	1.33241e-05	3.04028e-06	1.94155e-05	1.08246e-05	7.69097e-06	2.44047e-06	1.51057e-05	6.63678e-06	4.32919e-06	0	0	3.92153e-06	2.34284e-07	6.9895e-06	2.33567e-06	1.51615e-06	1.12581e-05	1.50288e-06	4.63744e-06	2.82435e-06	2.34526e-06
10_gene_id_42952	0.000638264	0.0697212	Rothia mucilaginosa	-	WP_011773978.1	succinate dehydrogenase, cytochrome b556 subunit	K00241|1|2.5e-73|273.0|rmu:RMDY18_16460|succinate dehydrogenase cytochrome b556 subunit (A)	Caries	0	4.11285e-05	9.2787e-07	7.49066e-06	4.15352e-07	4.64508e-06	0	8.14147e-07	0	0	4.36482e-06	0	8.18547e-05	5.98412e-06	2.3634e-06	0	0	0	8.12021e-07	0.000113494	3.00986e-05	1.81119e-05	3.61834e-05	3.63101e-05	2.61777e-05	7.84371e-06	3.40807e-05	1.00203e-05	8.82103e-06	0	0	1.07741e-05	1.7174e-06	2.22696e-05	1.02448e-05	6.90443e-06	4.23453e-05	5.36752e-06	1.31423e-05	1.55511e-05	1.30937e-05
10_gene_id_42956	0.000535043	0.068446	Rothia mucilaginosa	-	WP_011773969.1	tryptophan--tRNA ligase	K01867|1|1.1e-192|669.0|rmu:RMDY18_16520|tryptophanyl-tRNA synthetase [EC:6.1.1.2] (A)	Caries	0	3.2726e-05	6.45161e-07	5.73433e-06	3.94656e-07	4.31463e-06	0	1.43122e-06	0	0	4.97318e-06	0	6.4435e-05	4.12612e-06	1.76437e-06	0	0	0	1.57087e-06	9.3201e-05	2.78573e-05	1.65833e-05	4.03903e-05	2.72627e-05	2.27051e-05	6.60863e-06	2.84224e-05	9.85735e-06	6.44694e-06	0	0	1.46261e-05	1.57292e-06	2.26673e-05	1.44375e-05	5.58747e-06	3.76134e-05	5.41668e-06	1.16351e-05	7.3202e-06	1.09731e-05
10_gene_id_42957	0.000428906	0.0671918	-	-	WP_011773968.1	exodeoxyribonuclease III	K01142|1|2.4e-154|542.0|rmu:RMDY18_16540|exodeoxyribonuclease III [EC:3.1.11.2] (A)	Caries	0	3.44901e-05	4.65731e-07	4.88908e-06	4.82142e-07	2.65673e-06	7.80832e-08	1.29475e-06	0	0	4.12202e-06	0	6.61073e-05	3.09803e-06	2.50142e-06	0	0	0	5.95875e-07	9.53038e-05	2.3124e-05	8.1936e-06	3.33559e-05	2.92892e-05	2.32066e-05	7.42006e-06	2.53764e-05	9.3331e-06	6.28238e-06	0	0	1.13705e-05	1.39136e-06	2.23154e-05	7.00247e-06	6.78296e-06	3.41146e-05	4.99603e-06	1.20274e-05	9.35374e-06	8.90524e-06
10_gene_id_45843	0.000341014	0.0671918	-	-	WP_011772936.1	Lsr2 family protein		Caries	0	2.14312e-05	4.21091e-07	5.48114e-06	5.55337e-07	5.81302e-06	0	1.19065e-06	0	0	5.56072e-06	0	0.000105521	4.10446e-06	2.39923e-06	0	0	0	2.76183e-06	0.000113789	3.62255e-05	2.69026e-05	3.32188e-05	3.61384e-05	3.30773e-05	1.06927e-05	3.99994e-05	1.02607e-05	1.13388e-05	0	0	2.02098e-05	2.67753e-06	3.41672e-05	1.2715e-05	6.92369e-06	4.27451e-05	3.07526e-06	1.50419e-05	1.46129e-05	1.77106e-05
10_gene_id_46693	0.000178058	0.0671918	-	-				Caries	0	4.06616e-05	6.57383e-07	8.05144e-06	7.82173e-07	6.52983e-06	5.67172e-08	1.86594e-06	5.46275e-08	0	6.24513e-06	0	0.000122411	7.13408e-06	2.25599e-06	0	0	0	1.80344e-06	0.000121143	3.73118e-05	1.99674e-05	4.51941e-05	4.6975e-05	0.000109114	1.58947e-05	4.0185e-05	1.19464e-05	1.30406e-05	7.01884e-08	4.72274e-08	1.89513e-05	2.51768e-06	3.00456e-05	1.9093e-05	1.13178e-05	6.08572e-05	7.26622e-06	1.60396e-05	1.65638e-05	1.43735e-05
10_gene_id_49671	0.000487897	0.0671918	Rothia mucilaginosa	-	WP_011775901.1	1,4-dihydroxy-2-naphthoate polyprenyltransferase	K02548|1|2.0e-164|575.0|rmu:RMDY18_03620|1,4-dihydroxy-2-naphthoate octaprenyltransferase [EC:2.5.1.74 2.5.1.-] (A)	Caries	0	3.73446e-05	7.94215e-07	7.73612e-06	3.14804e-07	4.99123e-06	1.54747e-07	1.76386e-06	7.04744e-08	0	5.9529e-06	1.44085e-07	9.42951e-05	4.53435e-06	2.80828e-06	0	0	7.1554e-08	1.20413e-06	0.000107333	3.33467e-05	1.8387e-05	3.25015e-05	3.97169e-05	2.72963e-05	2.49827e-05	4.26513e-05	9.24829e-06	7.18972e-06	0	1.87225e-07	2.11616e-05	2.0273e-06	2.59505e-05	1.80798e-05	9.88105e-06	5.64475e-05	9.53526e-06	1.49249e-05	1.17197e-05	1.31843e-05
10_gene_id_53127	0.000408997	0.0671918	Rothia mucilaginosa	-	WP_011692445.1	F0F1 ATP synthase subunit epsilon	K02114|1|1.1e-35|148.0|rmu:RMDY18_12820|F-type H+-transporting ATPase subunit epsilon (A)	Caries	0	2.31265e-05	6.14577e-07	0	6.09367e-07	4.10291e-06	0	1.30833e-06	0	0	1.9308e-06	0	5.71975e-05	3.44614e-06	2.92929e-06	0	0	0	1.03111e-06	4.99528e-05	2.04722e-05	9.24803e-06	1.86928e-05	2.74034e-05	1.15039e-05	7.73798e-06	2.41856e-05	4.93738e-06	3.2273e-06	0	0	4.67317e-06	4.90361e-07	1.4904e-05	7.62491e-06	5.21554e-06	2.96257e-05	5.71313e-06	7.55742e-06	9.27553e-06	4.63122e-06
10_gene_id_53297	0.00050215	0.0671918	-	-	ABM06842.1	putative FHA domain protein		Caries	0	3.65627e-05	6.81982e-07	1.0709e-05	1.56377e-06	5.62062e-06	0	2.70965e-06	0	0	6.03461e-06	0	0.000103529	8.69751e-06	2.60098e-06	0	0	0	1.15487e-06	0.000135975	4.08833e-05	1.74798e-05	3.80192e-05	3.8025e-05	3.48547e-05	8.50761e-06	4.00044e-05	1.21856e-05	9.66721e-06	0	0	1.86152e-05	2.17109e-06	3.36338e-05	1.05917e-05	7.30981e-06	4.91437e-05	1.01976e-05	1.52408e-05	1.53084e-05	1.20228e-05
10_gene_id_54145	0.000118676	0.0661651	-	-			8.43e-06	Caries	0	8.42568e-06	0	1.34125e-06	4.39099e-07	8.0926e-07	0	0	0	0	0	0	1.37501e-05	0	0	0	0	0	4.83321e-07	3.93376e-05	1.07682e-05	9.12851e-06	1.42371e-05	1.09264e-05	6.04949e-06	4.09379e-06	1.17427e-05	6.02942e-07	3.71322e-07	0	0	2.02265e-06	2.8114e-06	4.27859e-06	2.33567e-06	5.75728e-07	1.87489e-05	2.96096e-06	5.54047e-06	4.31704e-06	6.07141e-06
10_gene_id_60039	0.000283719	0.0671918	-	-	WP_011437383.1	DUF4232 domain-containing protein		Caries	0	2.56041e-05	1.05181e-06	6.47637e-06	5.57641e-07	4.18819e-06	0	1.31589e-06	0	0	4.2686e-06	0	6.88464e-05	3.51303e-06	1.54636e-06	0	0	0	8.65649e-07	9.31941e-05	3.02921e-05	2.19561e-05	3.69618e-05	3.11797e-05	2.91319e-05	9.25881e-06	3.3318e-05	7.47027e-06	7.86387e-06	0	0	1.32645e-05	1.80854e-06	2.89885e-05	1.45694e-05	6.45899e-06	4.29027e-05	6.70457e-06	1.16118e-05	1.33168e-05	1.13442e-05
10_gene_id_61731	0.000480275	0.0671918	Rothia mucilaginosa	-				Caries	0	2.41649e-05	1.00674e-07	2.3002e-06	5.98921e-07	4.54932e-06	0	1.17874e-06	0	0	3.72054e-06	1.2533e-07	5.76317e-05	4.56715e-06	5.75816e-07	0	0	0	7.57474e-07	7.78573e-05	2.72371e-05	1.33318e-05	1.82409e-05	2.46206e-05	1.37505e-05	7.36807e-06	3.21823e-05	5.78999e-06	5.20775e-06	0	0	1.1487e-05	1.68684e-06	1.37064e-05	1.25287e-05	5.39267e-06	3.45629e-05	4.08773e-06	1.05969e-05	7.18779e-06	1.06483e-05
10_gene_id_61739	0.00035651	0.0671918	-	-	WP_011774353.1	ATPase AAA		Caries	0	1.38857e-05	4.83628e-07	4.80197e-06	7.62366e-07	1.26405e-06	2.98043e-08	5.75828e-07	2.80411e-08	0	1.42986e-06	2.86702e-08	3.94649e-05	2.53963e-06	1.05378e-06	0	0	0	1.10665e-06	4.65238e-05	1.33598e-05	6.38525e-06	2.73817e-05	1.32064e-05	1.38948e-05	5.16687e-06	2.93965e-05	5.7266e-06	5.25056e-06	3.68833e-08	0	4.64305e-06	9.37135e-07	1.79422e-05	4.96544e-06	2.68265e-06	1.2592e-05	2.70852e-06	4.47132e-06	3.64347e-06	4.06437e-06
10_gene_id_7239	0.000154045	0.0668312	-	-	WP_006085916.1	hypothetical protein		Caries	2.70637e-06	5.51875e-06	2.88636e-07	2.12298e-06	3.73164e-07	1.81888e-06	1.36894e-06	7.68247e-07	0	7.58918e-08	5.95968e-08	1.76451e-06	7.00575e-07	1.36817e-06	1.15295e-06	1.41737e-06	9.93111e-08	8.19756e-07	1.24888e-06	8.92384e-07	8.47443e-06	2.77295e-06	5.41954e-06	2.0858e-06	7.12227e-07	6.93031e-06	1.96209e-06	1.98034e-06	1.79948e-06	1.14352e-06	1.76141e-07	5.96028e-06	2.1427e-06	3.39766e-05	7.81043e-06	1.53069e-06	1.1591e-05	2.7099e-06	7.35474e-06	2.01479e-06	1.13117e-06
10_gene_id_8391	0.000337249	0.0671918	Rothia mucilaginosa	-	CAA90388.1	iron repressor	K03709|1|3.7e-121|432.0|rmu:RMDY18_02650|DtxR family transcriptional regulator, Mn-dependent transcriptional regulator (A)	Caries	0	2.78834e-05	3.74848e-07	8.79359e-06	5.94673e-07	3.92984e-06	9.70226e-08	1.43638e-06	2.73848e-07	0	4.65464e-06	1.86661e-07	0.000101774	6.60208e-06	1.5008e-06	0	0	0	1.97442e-06	0.000117481	3.48091e-05	1.78735e-05	4.24118e-05	3.72399e-05	2.79858e-05	8.96028e-06	4.02574e-05	1.34041e-05	8.9086e-06	0	0	2.04132e-05	2.33287e-06	3.04922e-05	1.35668e-05	9.59801e-06	6.17929e-05	7.8638e-06	1.17459e-05	1.42954e-05	1.36258e-05
10_gene_id_8660	0.000524952	0.0683371	Rothia mucilaginosa	-	WP_011738913.1	glutaredoxin		Caries	0	4.65812e-05	6.65962e-07	6.35215e-06	5.88522e-07	4.30081e-06	2.13087e-07	1.83034e-06	0	0	4.09794e-06	0	0.000120516	5.85954e-06	2.90658e-06	0	0	0	1.06218e-06	0.000168984	4.01015e-05	2.58733e-05	4.84761e-05	3.96343e-05	2.87967e-05	1.11394e-05	4.17303e-05	6.48796e-06	1.02923e-05	0	0	1.90701e-05	2.23557e-06	3.41904e-05	2.30466e-05	7.67167e-06	5.61257e-05	7.96236e-06	1.86036e-05	1.93087e-05	1.49435e-05
11_gene_id_1062	0.000524952	0.0683371	-	-				Caries	0	1.75327e-05	5.40425e-07	6.50884e-06	9.6452e-07	1.53259e-06	1.39879e-07	1.03543e-06	0	0	1.59778e-06	0	4.50998e-05	5.1288e-06	6.18207e-07	0	0	0	8.01833e-07	9.02093e-05	1.89834e-05	1.53055e-05	3.85285e-05	2.08349e-05	1.548e-05	4.85935e-06	1.7756e-05	9.0321e-06	5.75283e-06	0	0	1.02388e-05	2.32846e-06	2.92067e-05	1.05518e-05	5.03455e-06	4.06444e-05	5.90167e-06	6.49977e-06	6.56084e-06	3.77473e-06
11_gene_id_1065	0.000373001	0.0671918	-	-	WP_011774139.1	acyl-CoA carboxylase subunit beta	K01966|1|2.2e-301|1030.0|rmu:RMDY18_15360|propionyl-CoA carboxylase beta chain [EC:6.4.1.3] (A)	Caries	0	2.2818e-05	2.99323e-07	5.6162e-06	5.20614e-07	3.40589e-06	0	1.22526e-06	4.03439e-08	0	3.03851e-06	7.64168e-07	7.41299e-05	3.72635e-06	1.30363e-06	0	7.83812e-08	4.07618e-08	1.53642e-06	7.91288e-05	2.3333e-05	1.15126e-05	3.37834e-05	2.48829e-05	1.91725e-05	8.78149e-06	2.56818e-05	9.52919e-06	5.22651e-06	0	6.89871e-06	1.21205e-05	7.8972e-07	1.66896e-05	1.07935e-05	4.92131e-06	2.42893e-05	2.7264e-06	8.91242e-06	8.44484e-06	3.90486e-06
11_gene_id_1067	0.000332683	0.0671918	-	-				Caries	0	1.43817e-05	3.75848e-07	5.8144e-06	3.26079e-07	2.12302e-06	6.08008e-08	8.50123e-07	0	0	1.83512e-06	5.84872e-08	5.19508e-05	1.3791e-06	1.61228e-06	0	0	0	9.27976e-07	7.13748e-05	1.5737e-05	9.39575e-06	2.66625e-05	2.29849e-05	1.67485e-05	6.96609e-06	2.39291e-05	5.60483e-06	5.35578e-06	0	0	1.04311e-05	1.12456e-06	1.93997e-05	8.22156e-06	4.02652e-06	2.31166e-05	3.02037e-06	7.64983e-06	6.3128e-06	7.05775e-06
11_gene_id_11077	0.000337249	0.0671918	-	-	WP_011775514.1	GuaB3 family IMP dehydrogenase-related protein	K00088|1|3.2e-67|252.0|rmu:RMDY18_05390|IMP dehydrogenase [EC:1.1.1.205] (A)	Caries	3.10807e-07	2.47628e-06	1.03796e-06	4.09268e-06	3.11666e-06	1.38968e-06	1.94657e-06	4.43564e-07	5.90419e-06	0	0	3.40353e-07	1.86436e-06	5.78378e-06	5.06287e-07	0	0	0	3.64007e-07	1.47494e-05	7.04071e-06	4.53742e-06	1.77823e-05	6.42082e-06	5.54099e-06	4.35177e-06	1.61549e-05	4.38561e-06	4.4922e-06	4.29642e-07	0	3.85252e-06	2.05377e-06	1.55832e-05	4.44294e-06	0	8.51214e-06	5.04561e-06	2.03728e-06	3.40508e-06	3.18305e-06
11_gene_id_11094	0.000428906	0.0671918	-	-	WP_011775535.1	tRNA (adenosine(37)-N6)-threonylcarbamoyltransferase complex ATPase subunit type 1 TsaE	K06925|1|4.0e-82|302.0|rmu:RMDY18_05270|tRNA threonylcarbamoyladenosine biosynthesis protein TsaE (A)	Caries	0	2.32547e-05	4.3298e-07	3.71067e-06	2.54396e-07	3.8808e-06	1.27922e-07	1.31538e-06	0	0	3.93382e-06	0	8.76436e-05	2.87837e-06	9.78328e-07	0	0	1.07723e-07	9.41567e-07	7.10147e-05	2.52381e-05	1.1368e-05	3.52289e-05	2.99629e-05	2.28517e-05	9.12319e-06	3.36454e-05	6.30315e-06	6.16145e-06	0	0	1.63397e-05	1.72094e-06	2.65059e-05	9.68799e-06	5.16263e-06	3.69676e-05	5.95403e-06	1.3713e-05	9.21245e-06	1.04601e-05
11_gene_id_11098	0.000476971	0.0671918	-	-	A1R8N8.1	RecName: Full=D-inositol 3-phosphate glycosyltransferase; AltName: Full=N-acetylglucosamine-inositol-phosphate N-acetylglucosaminyltransferase; Short=GlcNAc-Ins-P N-acetylglucosaminyltransferase_x0001_ABM08761.1 putative glycosyl transferase, group 1 family protein	K15521|1|2.2e-91|333.0|rmu:RMDY18_05240|D-inositol-3-phosphate glycosyltransferase [EC:2.4.1.250] (A)	Caries	0	2.13009e-05	2.44693e-07	1.09718e-06	1.61746e-07	3.89351e-06	5.27785e-08	1.1962e-06	0	0	3.38135e-06	0	5.6154e-05	1.63246e-06	7.97812e-07	0	0	5.03861e-08	4.48189e-07	6.9957e-05	5.97064e-06	1.15126e-05	1.01826e-05	2.30838e-05	1.41907e-05	5.27717e-06	2.59674e-05	2.13777e-06	2.09784e-06	0	0	9.29771e-06	1.46427e-06	2.13196e-05	1.02639e-05	4.09716e-06	2.49018e-05	3.62543e-06	8.32394e-06	8.25953e-06	8.07603e-06
11_gene_id_11102	0.000544767	0.068446	-	-	WP_011775547.1	NAD(P)H-hydrate epimerase		Caries	0	2.15991e-05	3.99649e-07	3.50349e-06	4.95327e-07	2.64483e-06	4.31008e-08	9.57133e-07	4.05509e-08	0	4.21377e-06	0	6.62581e-05	3.16558e-06	1.04768e-06	0	0	8.22942e-08	9.00436e-07	7.46468e-05	2.05131e-05	1.32692e-05	2.50364e-05	2.05797e-05	1.43231e-05	7.84684e-06	2.62381e-05	5.94768e-06	5.22433e-06	0	0	9.57068e-06	1.2755e-06	2.02804e-05	4.90457e-05	4.70341e-06	3.17037e-05	4.94305e-06	9.67937e-06	7.52497e-06	9.02594e-06
11_gene_id_12743	0.000341014	0.0671918	-	-	WP_011775471.1	NUDIX domain-containing protein		Caries	0	2.21429e-05	3.08037e-07	3.87508e-06	1.71758e-07	3.57048e-06	0	1.36171e-06	0	0	2.82308e-06	0	6.54394e-05	3.3519e-06	1.6523e-06	0	0	0	3.43186e-07	7.66225e-05	2.47869e-05	1.39385e-05	2.6845e-05	2.41954e-05	1.61035e-05	7.13212e-06	2.58897e-05	5.93221e-06	6.26664e-06	0	0	9.63824e-06	9.22148e-07	2.22213e-05	9.36194e-06	5.27189e-06	3.20146e-05	4.67556e-06	9.6563e-06	1.13246e-05	1.03438e-05
11_gene_id_12744	0.000419864	0.0671918	-	-	WP_011775465.1	glycine/betaine ABC transporter substrate-binding protein	K05845|1|4.0e-44|176.0|rmu:RMDY18_05610|osmoprotectant transport system substrate-binding protein (A)	Caries	0	1.52175e-05	2.88818e-07	3.38084e-06	4.64016e-07	2.38391e-06	0	9.43703e-07	0	0	2.33871e-06	0	3.71488e-05	2.02019e-06	4.50117e-07	0	0	0	9.9112e-07	5.26925e-05	1.57361e-05	6.7135e-06	3.46217e-05	1.32091e-05	8.65199e-06	2.30808e-06	1.35692e-05	6.67458e-06	6.22757e-06	0	0	7.17473e-06	6.36181e-07	1.20997e-05	4.4007e-06	2.87311e-06	1.85073e-05	3.28276e-06	7.11606e-06	4.05183e-06	4.5675e-06
11_gene_id_15409	0.000548715	0.068446	Rothia mucilaginosa	-	WP_011773997.1	Ppx/GppA family phosphatase	K01524|1|2.3e-163|572.0|rmu:RMDY18_16330|exopolyphosphatase / guanosine-5'-triphosphate,3'-diphosphate pyrophosphatase [EC:3.6.1.11 3.6.1.40] (A)	Caries	0	2.66485e-05	2.21608e-07	5.0937e-06	2.19937e-07	4.04893e-06	0	3.41494e-07	0	0	1.76789e-06	0	3.33751e-05	4.69381e-07	6.55287e-07	0	0	0	1.08602e-06	5.9473e-05	1.34225e-05	1.37505e-05	2.13966e-05	2.26357e-05	1.40443e-05	5.81614e-06	1.56437e-05	7.69618e-06	3.65161e-06	0	0	1.15628e-05	1.63696e-06	2.42681e-05	1.07778e-05	2.84348e-06	2.98718e-05	3.88715e-06	4.91363e-06	8.91647e-06	8.9589e-06
11_gene_id_16094	0.000373563	0.0671918	Rothia mucilaginosa	-	WP_011775051.1	isoleucine--tRNA ligase	K01870|1|6.1e-83|305.0|rmu:RMDY18_08920|isoleucyl-tRNA synthetase [EC:6.1.1.5] (A)	Caries	0	5.03184e-06	0	2.75683e-06	2.57291e-07	3.77784e-06	0	2.59186e-07	0	0	3.46394e-06	8.18029e-07	5.61699e-05	0	3.52004e-07	0	0	0	4.08366e-07	3.55943e-05	1.5689e-05	3.88495e-06	1.61903e-05	4.63439e-06	8.40578e-06	1.41609e-05	5.52064e-06	2.78629e-06	3.3581e-06	0	4.06029e-07	1.83213e-06	1.04403e-06	8.97926e-06	5.22872e-06	1.50799e-06	9.8934e-06	2.19715e-06	7.89468e-06	4.98083e-06	5.68011e-07
11_gene_id_16097	0.000535043	0.068446	-	-				Caries	0	2.11594e-05	2.43005e-07	4.62684e-06	3.01181e-07	2.9649e-06	0	1.42262e-06	0	0	2.78399e-06	0	4.83504e-05	2.91816e-06	6.9495e-07	0	0	0	7.99979e-07	7.22922e-05	1.66031e-05	1.08362e-05	2.60129e-05	1.95154e-05	1.21837e-05	6.47882e-06	2.73493e-05	8.6414e-06	3.69756e-06	0	0	9.45244e-06	1.01792e-06	1.5343e-05	7.73187e-06	3.68809e-06	2.40627e-05	4.52234e-06	9.65853e-06	6.57529e-06	6.3326e-06
11_gene_id_16105	0.000527942	0.068446	-	-				Caries	0	1.19617e-05	1.89731e-07	2.11589e-06	1.61248e-07	1.10168e-06	1.05232e-07	6.92408e-07	0	0	1.80303e-06	3.37426e-08	4.80815e-05	1.73593e-06	3.10055e-07	0	6.43932e-08	0	3.56914e-07	3.74865e-05	1.12043e-05	7.15993e-06	1.51919e-05	1.04129e-05	8.34914e-06	4.17465e-06	2.60911e-05	4.93325e-06	3.43028e-06	0	0	5.52918e-06	8.43421e-07	6.59581e-06	5.11049e-06	2.2262e-06	1.31104e-05	2.10937e-06	5.45768e-06	4.01857e-06	3.17961e-06
11_gene_id_16112	0.00059794	0.0694257	-	-				Caries	0	2.4526e-05	4.92808e-07	3.94517e-06	0	2.89502e-06	0	9.17965e-07	0	0	3.5388e-06	0	5.09835e-05	2.52595e-06	1.0375e-06	0	0	0	0	6.81171e-05	1.83646e-05	1.05453e-05	1.69995e-05	2.11194e-05	1.20538e-05	6.5951e-06	1.42682e-05	5.69592e-06	3.75719e-06	0	0	7.02874e-06	5.89805e-07	1.15126e-05	8.15415e-06	3.95965e-06	1.36761e-05	2.80765e-06	1.04078e-05	7.28822e-06	6.73799e-06
11_gene_id_17945	0.000584536	0.0694257	-	-	WP_011775452.1	SGNH/GDSL hydrolase family protein		Caries	0	1.31264e-05	2.72441e-07	3.55913e-06	4.05198e-07	2.06264e-06	0	9.51613e-07	0	0	2.48356e-06	0	3.43186e-05	1.09055e-06	3.89566e-07	0	0	0	8.96884e-07	4.62626e-05	1.7433e-05	5.62792e-06	2.29647e-05	1.30227e-05	7.91106e-06	4.37244e-06	1.85025e-05	6.13879e-06	4.41656e-06	0	0	7.10596e-06	5.94202e-07	1.20173e-05	3.09575e-06	2.99979e-06	2.15044e-05	2.71802e-06	6.33319e-06	3.59326e-06	3.40835e-06
11_gene_id_1900	0.000489477	0.0671918	Rothia mucilaginosa	-	WP_006380970.1	WhiB family transcriptional regulator		Caries	0	1.52485e-05	9.52317e-07	4.75191e-06	4.77526e-07	2.15171e-06	0	7.60245e-07	0	0	1.26482e-06	0	4.13011e-05	2.89226e-06	6.80863e-07	0	0	0	1.17565e-06	6.60505e-05	1.1125e-05	1.237e-05	2.50229e-05	1.92046e-05	1.2216e-05	7.40917e-06	1.96287e-05	4.73381e-06	7.45374e-06	0	0	1.09847e-05	1.70964e-06	1.59539e-05	4.73447e-06	2.97568e-06	2.25999e-05	1.9227e-06	7.14922e-06	5.1536e-06	5.83928e-06
11_gene_id_1901	0.000638264	0.0697212	-	-	WP_011775340.1	ATPase		Caries	0	1.3e-05	3.15258e-07	4.9096e-06	1.9964e-07	1.63776e-06	0	6.7867e-07	0	0	2.21615e-06	0	4.01939e-05	2.09978e-06	5.75816e-07	0	0	0	6.07603e-07	3.82456e-05	1.97366e-05	6.30008e-06	1.47509e-05	1.28481e-05	9.31783e-06	3.78463e-06	1.57657e-05	3.74321e-06	3.44321e-06	0	0	5.77859e-06	9.6391e-07	1.37944e-05	5.13848e-06	2.93601e-06	1.66335e-05	2.62446e-06	5.64077e-06	5.16085e-06	4.06386e-06
11_gene_id_1902	0.000317843	0.0671918	-	-	ABM09124.1	conserved hypothetical protein		Caries	0	2.46395e-05	3.25091e-07	3.91048e-06	2.5455e-07	3.26562e-06	8.30612e-08	1.33216e-06	0	0	3.40789e-06	0	6.45012e-05	3.21448e-06	1.37661e-06	0	0	0	4.75398e-07	7.39755e-05	2.20409e-05	1.29233e-05	2.29741e-05	2.41175e-05	1.32631e-05	7.57548e-06	2.56823e-05	7.71423e-06	4.38548e-06	0	3.45818e-08	1.2203e-05	6.91329e-07	1.71009e-05	9.12571e-06	4.69853e-06	2.8888e-05	4.18049e-06	9.32471e-06	8.528e-06	6.8345e-06
11_gene_id_1904	0.000417823	0.0671918	Rothia mucilaginosa	-	ABV96829.1	excision promoter, Xis		Caries	0	1.57602e-05	2.2587e-07	6.38071e-06	0	3.26618e-06	0	2.4042e-07	0	0	2.55169e-06	0	5.50666e-05	4.01307e-06	0	0	0	0	1.11536e-06	8.12837e-05	2.13275e-05	1.35886e-05	2.39896e-05	2.14097e-05	1.19423e-05	6.61237e-06	2.19193e-05	8.9821e-06	5.82717e-06	0	0	9.21534e-06	1.08131e-06	1.25412e-05	9.96497e-06	3.85625e-06	2.59485e-05	2.67493e-06	9.00283e-06	8.83176e-06	7.11645e-06
11_gene_id_1914	0.000469055	0.0671918	-	-	ABM08863.1	DNA-binding response regulator	K07670|1|2.9e-125|445.0|rmu:RMDY18_06650|two-component system, OmpR family, response regulator MtrA (A)	Caries	0	3.03297e-05	5.08268e-07	5.63484e-06	9.70473e-07	2.97864e-06	0	1.36238e-06	0	0	4.05457e-06	9.37295e-08	7.42448e-05	5.74507e-06	1.17832e-06	0	0	0	6.94126e-07	9.49934e-05	2.51371e-05	1.3819e-05	3.38404e-05	3.00839e-05	1.80431e-05	7.78383e-06	2.75238e-05	7.76114e-06	7.85706e-06	0	0	1.43511e-05	9.96692e-07	1.92391e-05	1.4814e-05	6.04947e-06	3.33137e-05	5.05932e-06	1.17037e-05	1.00616e-05	9.89047e-06
11_gene_id_1915	0.000414588	0.0671918	-	-	WP_011775360.1	hypothetical protein		Caries	0	9.21081e-06	1.76978e-07	1.37822e-06	0	1.49637e-06	0	9.75319e-07	0	0	8.97078e-07	0	3.44935e-05	1.57716e-06	7.14665e-07	0	0	0	5.28991e-07	3.23429e-05	2.04564e-05	9.92312e-06	1.0253e-05	1.33768e-05	1.17707e-05	1.74186e-06	1.55936e-05	1.97267e-06	1.29693e-06	0	0	3.45621e-06	8.44371e-07	3.97217e-06	6.51487e-06	1.41297e-06	1.69705e-05	2.63558e-06	4.07447e-06	5.81811e-06	4.89506e-06
11_gene_id_20085	0.000404108	0.0671918	Rothia mucilaginosa	-	ABM07187.1	GTP-binding protein Era	K03595|1|3.7e-208|721.0|rmu:RMDY18_10230|GTP-binding protein Era (A)	Caries	6.6872e-08	3.55242e-06	0	1.51538e-06	2.61748e-07	1.77793e-07	6.65089e-08	6.32052e-07	0	3.28272e-08	0	2.60188e-07	5.46196e-05	2.47511e-07	5.46807e-07	0	0	0	8.3193e-07	1.27237e-05	3.5442e-06	2.20597e-06	4.95607e-06	3.31702e-06	2.26448e-06	2.69409e-06	6.77149e-06	3.1544e-06	6.65842e-07	0	3.69764e-07	3.36082e-06	1.08567e-06	3.32655e-07	3.2756e-06	6.23324e-07	4.96177e-06	2.29603e-06	1.03371e-06	1.06427e-07	1.48586e-06
11_gene_id_20090	0.000639375	0.0697212	Rothia mucilaginosa	-	WP_011774919.1	molecular chaperone DnaJ	K03686|1|1.1e-213|739.0|rmu:RMDY18_10160|molecular chaperone DnaJ (A)	Caries	3.47738e-06	1.96192e-05	2.23446e-07	3.2443e-06	5.99991e-07	1.80396e-06	6.81158e-08	7.82967e-07	0	0	2.73329e-06	2.92983e-07	5.57133e-05	3.31029e-06	1.49858e-06	0	1.53306e-07	2.63523e-07	6.90724e-07	4.25318e-05	9.22399e-06	1.10899e-05	1.78125e-05	1.55333e-05	1.14675e-05	4.06602e-06	1.9289e-05	6.39417e-06	3.47277e-06	0	1.7733e-06	7.08527e-06	1.3821e-06	8.76229e-06	6.67132e-06	3.31633e-06	1.94666e-05	3.78388e-06	5.69275e-06	7.28295e-06	5.01826e-06
11_gene_id_25682	0.000527942	0.068446	-	-				Caries	1.42449e-07	8.44987e-07	1.06767e-06	3.96978e-07	0	4.62241e-07	4.04739e-07	0	4.17971e-07	6.60429e-08	6.16421e-07	8.08077e-07	0	0	5.96259e-07	0	1.73366e-06	5.64491e-07	1.71593e-07	3.18848e-07	6.00073e-07	1.46625e-07	1.18576e-06	2.18989e-07	0	3.40247e-06	2.32848e-06	2.23224e-06	1.19827e-06	8.62327e-06	1.35429e-06	1.00777e-06	0	1.91019e-06	1.12176e-06	2.10088e-06	1.25068e-06	5.29106e-07	1.3502e-05	6.10979e-07	3.04659e-06
11_gene_id_26940	0.000469055	0.0671918	-	-				Caries	0	6.65039e-06	2.15039e-07	3.29019e-06	7.97458e-07	6.94698e-06	0	1.00597e-06	0	0	7.12444e-06	0	5.28623e-05	2.51165e-06	1.22514e-06	0	1.27221e-07	5.97209e-07	2.25234e-06	6.44508e-05	3.1845e-05	2.06942e-05	1.96391e-05	3.89485e-05	2.94277e-05	1.69427e-05	2.00446e-05	3.74512e-06	3.926e-06	0	0	2.39562e-05	3.99538e-07	3.61439e-05	2.04823e-05	1.23726e-05	3.03434e-05	4.69499e-06	1.58336e-05	1.73139e-05	1.24874e-05
11_gene_id_30087	0.000235542	0.0671918	-	-	WP_011773799.1	4-hydroxybenzoyl-CoA thioesterase	K07107|1|5.0e-74|275.0|rmu:RMDY18_17640|acyl-CoA thioester hydrolase [EC:3.1.2.-] (A)	Caries	0	1.73395e-05	5.65251e-07	3.33212e-06	4.99101e-07	1.85901e-06	0	7.50109e-07	0	0	2.52997e-06	0	5.68173e-05	5.37312e-07	1.43954e-06	0	0	0	9.18829e-07	6.69384e-05	2.7248e-05	1.55024e-05	4.01515e-05	1.90022e-05	8.25957e-06	6.73652e-06	2.67977e-05	1.23976e-05	9.13802e-06	0	0	9.52252e-06	1.68684e-06	2.35347e-05	1.04104e-05	6.4712e-06	3.51783e-05	5.4503e-06	7.849e-06	8.5829e-06	7.63437e-06
11_gene_id_30088	0.00061153	0.0697212	Rothia mucilaginosa	-	WP_003052559.1	amino acid permease		Caries	0	1.95029e-05	3.65071e-07	5.0628e-06	1.3421e-06	3.13921e-06	9.70231e-08	1.08966e-06	0	0	2.59683e-06	9.27387e-08	6.14121e-05	4.07528e-06	1.0522e-06	0	0	0	6.74401e-07	6.81312e-05	2.1505e-05	1.1413e-05	3.26073e-05	2.058e-05	1.29067e-05	6.62995e-06	2.0821e-05	7.91458e-06	7.05289e-06	0	0	1.11591e-05	9.18339e-07	2.33924e-05	9.54989e-06	5.33885e-06	2.69004e-05	3.9172e-06	9.66894e-06	8.25994e-06	6.45098e-06
11_gene_id_30189	0.000453729	0.0671918	Rothia mucilaginosa	-	WP_011727612.1	transcriptional regulator	K13771|1|2.6e-75|279.0|rmu:RMDY18_17450|Rrf2 family transcriptional regulator, nitric oxide-sensitive transcriptional repressor (A)	Caries	0	3.37199e-05	2.26099e-07	0	2.80993e-07	5.44191e-06	0	1.06819e-06	0	0	5.27778e-06	0	9.08491e-05	3.8683e-06	1.91331e-06	0	0	0	2.01894e-06	0.000123477	3.5458e-05	2.29954e-05	3.89813e-05	3.98399e-05	2.66493e-05	1.399e-05	3.19467e-05	5.57107e-06	6.16279e-06	0	0	1.64371e-05	1.33453e-06	7.77099e-06	1.32397e-05	1.09503e-05	2.5173e-05	3.1093e-06	1.65004e-05	1.22721e-05	1.38452e-05
11_gene_id_30195	0.000524952	0.0683371	-	-	WP_011740546.1	mannose-6-phosphate isomerase, class I	K01809|1|9.9e-198|686.0|rmu:RMDY18_17420|mannose-6-phosphate isomerase [EC:5.3.1.8] (A)	Caries	1.64081e-06	2.48404e-05	2.22448e-07	4.69973e-06	6.61686e-07	4.74462e-06	0	1.27859e-06	0	0	5.01314e-06	0	7.53885e-05	4.4571e-06	8.90624e-07	0	0	0	1.02523e-06	9.6344e-05	2.67717e-05	1.80462e-05	3.30927e-05	2.91837e-05	1.98088e-05	7.7145e-06	3.20474e-05	8.6373e-06	6.49763e-06	0	0	1.02617e-05	1.4909e-06	2.50524e-05	1.16784e-05	6.89136e-06	3.41481e-05	4.2903e-06	1.13816e-05	1.22763e-05	9.45428e-06
11_gene_id_30196	0.000311134	0.0671918	Rothia mucilaginosa	-	WP_012036640.1	ACT domain-containing protein	K07166|1|1.5e-37|154.0|rmu:RMDY18_17410|ACT domain-containing protein (A)	Caries	0	2.23743e-05	5.87262e-07	4.16647e-06	9.70473e-07	3.26033e-06	0	1.15374e-06	0	0	3.47054e-06	0	7.3616e-05	3.62831e-06	1.84116e-06	0	0	0	1.20857e-06	8.69159e-05	2.70402e-05	1.41667e-05	4.04523e-05	1.89836e-05	2.28093e-05	8.71444e-06	3.86443e-05	9.81569e-06	8.5217e-06	0	0	1.0034e-05	1.75752e-06	2.48867e-05	9.27113e-06	7.7719e-06	4.80529e-05	4.19529e-06	1.00659e-05	6.94485e-06	1.10543e-05
11_gene_id_30201	0.000584536	0.0694257	-	-	WP_011773630.1	dTMP kinase	K00943|1|1.2e-104|377.0|rmu:RMDY18_17370|dTMP kinase [EC:2.7.4.9] (A)	Caries	0	2.67538e-05	3.44343e-07	2.49805e-06	7.10102e-08	2.11461e-06	0	9.04223e-07	0	0	4.76338e-06	0	7.67775e-05	3.36413e-06	1.97954e-06	0	0	0	7.43395e-07	8.70157e-05	2.79621e-05	1.76567e-05	2.0559e-05	1.99448e-05	1.82028e-05	7.33754e-06	1.70919e-05	5.33095e-06	2.36981e-06	0	0	9.74499e-06	1.65824e-06	1.47244e-05	1.14993e-05	6.97543e-06	3.63265e-05	7.68073e-06	1.20521e-05	1.0425e-05	9.45476e-06
11_gene_id_30202	0.00052123	0.0683371	-	-	WP_011773631.1	cystathionine gamma-synthase	K01739|1|6.6e-214|740.0|rmu:RMDY18_17360|cystathionine gamma-synthase [EC:2.5.1.48] (A)	Caries	0	2.5266e-05	4.33352e-07	1.02727e-06	2.28923e-07	4.07192e-06	0	1.12387e-06	5.34948e-08	0	4.99626e-06	5.4695e-08	9.20897e-05	2.31655e-06	1.3821e-06	0	0	0	5.30407e-07	9.61336e-05	2.00468e-05	1.85678e-05	1.23757e-05	2.94852e-05	1.54286e-05	1.03708e-05	1.44957e-05	2.99654e-06	2.6783e-06	0	0	1.09663e-05	1.15681e-06	1.01192e-05	1.18808e-05	6.22665e-06	3.87852e-05	7.01445e-06	1.03076e-05	1.17961e-05	7.64675e-06
11_gene_id_30205	0.00035805	0.0671918	-	-	WP_011773636.1	two-component sensor histidine kinase	K07768|1|1.7e-195|679.0|rmu:RMDY18_17320|two-component system, OmpR family, sensor histidine kinase SenX3 [EC:2.7.13.3] (A)	Caries	0	1.75222e-05	4.64851e-07	1.47527e-06	6.45275e-07	3.14165e-06	0	1.19787e-06	0	0	4.63808e-06	5.787e-08	8.20019e-05	4.70037e-06	2.03158e-06	0	0	0	8.79465e-07	9.58202e-05	3.2215e-05	1.7243e-05	2.74737e-05	2.50417e-05	2.52207e-05	8.05624e-06	2.87387e-05	6.19962e-06	4.84318e-06	0	5.00935e-08	1.29237e-05	8.90154e-07	1.58413e-05	1.18573e-05	6.53499e-06	3.07506e-05	4.43584e-06	9.98763e-06	9.52463e-06	7.15129e-06
11_gene_id_30206	0.000383616	0.0671918	Rothia mucilaginosa	-	ABM09349.1	two-component system response regulator	K07776|1|1.3e-114|410.0|rmu:RMDY18_17310|two-component system, OmpR family, response regulator RegX3 (A)	Caries	0	2.49775e-05	5.93269e-07	7.54825e-06	2.29849e-07	2.15615e-06	0	1.80563e-06	0	0	3.84789e-06	0	7.474e-05	3.36189e-06	1.6137e-06	0	0	0	1.39918e-06	9.22821e-05	2.41986e-05	1.53647e-05	3.31464e-05	2.62156e-05	1.85213e-05	9.33471e-06	2.99738e-05	8.80527e-06	6.40993e-06	0	0	1.6078e-05	1.37923e-06	2.13514e-05	1.41244e-05	7.49477e-06	3.22249e-05	3.9499e-06	1.08289e-05	1.06056e-05	1.11522e-05
11_gene_id_30207	0.000489477	0.0671918	-	-	WP_011773639.1	2-C-methyl-D-erythritol 4-phosphate cytidylyltransferase	K00991|1|4.2e-103|372.0|rmu:RMDY18_17290|2-C-methyl-D-erythritol 4-phosphate cytidylyltransferase [EC:2.7.7.60] (A)	Caries	0	2.58376e-05	3.01714e-07	6.06218e-06	4.63878e-07	4.2005e-06	0	6.7029e-07	0	0	4.19345e-06	0	8.41092e-05	4.43443e-06	1.27559e-06	0	0	0	1.3758e-06	9.36582e-05	2.91778e-05	1.44965e-05	2.48275e-05	2.61962e-05	1.73407e-05	6.7087e-06	3.38993e-05	7.68448e-06	4.54249e-06	0	0	1.27633e-05	1.69292e-06	2.30547e-05	8.57593e-06	4.41127e-06	3.31713e-05	5.14416e-06	1.08554e-05	1.06035e-05	9.4032e-06
11_gene_id_30208	0.00021444	0.0671918	-	-	WP_011773640.1	2-C-methyl-D-erythritol 2,4-cyclodiphosphate synthase	K01770|1|2.7e-81|299.0|rmu:RMDY18_17280|2-C-methyl-D-erythritol 2,4-cyclodiphosphate synthase [EC:4.6.1.12] (A)	Caries	0	1.47164e-05	5.09578e-07	5.23674e-06	2.95545e-07	1.66568e-06	0	1.99252e-06	0	0	1.95832e-06	0	8.60283e-05	2.46309e-06	1.76134e-06	0	0	0	4.92796e-07	7.6112e-05	2.53537e-05	1.61822e-05	3.0268e-05	1.82653e-05	1.7902e-05	4.99912e-06	3.36355e-05	6.80678e-06	5.74301e-06	0	0	1.30523e-05	2.33985e-06	1.95211e-05	1.5699e-05	3.81307e-06	3.23492e-05	7.9607e-06	1.31827e-05	1.0822e-05	7.88354e-06
11_gene_id_31410	3.86e-05	0.0661651	-	-				Caries	1.19109e-06	5.49816e-07	1.37146e-06	5.24105e-06	0	2.06335e-06	5.76711e-07	0	0	7.64441e-07	0	1.78142e-06	1.13139e-06	5.87129e-06	2.08965e-06	1.54521e-06	0	2.09508e-06	2.30043e-06	2.31245e-06	1.53062e-05	2.00042e-06	1.45184e-05	2.21512e-06	4.26503e-06	6.16563e-06	1.8597e-05	5.58947e-06	4.35419e-06	2.03378e-06	0	5.50379e-06	3.88373e-06	1.58127e-05	3.45028e-06	3.23936e-06	1.72131e-05	2.06035e-06	3.43421e-06	5.30178e-06	4.78898e-06
11_gene_id_38918	0.000408997	0.0671918	-	-	WP_011774773.1	hypothetical protein		Caries	0	2.54561e-05	2.77059e-07	4.00977e-06	1.49304e-07	2.37802e-06	0	1.32704e-06	0	0	3.35979e-06	0	5.52735e-05	2.21168e-06	1.11274e-06	0	0	0	4.52624e-07	5.93088e-05	1.61927e-05	9.54737e-06	2.58875e-05	1.71845e-05	1.40191e-05	5.54717e-06	2.73428e-05	6.48999e-06	4.16783e-06	0	0	8.67632e-06	1.80218e-06	1.64295e-05	6.08433e-06	3.88884e-06	2.66347e-05	4.06719e-06	7.3028e-06	4.21549e-06	5.60594e-06
11_gene_id_38919	0.000391984	0.0671918	-	-	WP_011774772.1	RNase adaptor protein RapZ	K06958|1|5.1e-163|571.0|rmu:RMDY18_10020|UPF0042 nucleotide-binding protein (A)	Caries	0	1.16437e-05	4.33502e-07	1.55437e-06	3.45244e-07	1.74928e-06	0	4.35427e-07	7.1018e-08	0	2.04829e-06	0	2.72275e-05	1.60052e-06	5.52622e-07	0	0	0	2.88936e-07	3.57622e-05	1.01398e-05	5.53424e-06	1.71478e-05	1.0071e-05	9.39589e-06	4.89538e-06	2.70122e-05	3.50974e-06	2.65142e-06	0	6.27596e-08	5.3868e-06	8.71417e-07	9.97759e-06	3.97758e-06	2.81679e-06	1.57904e-05	1.64867e-06	6.55515e-06	3.96492e-06	2.93159e-06
11_gene_id_42321	0.000501368	0.0671918	-	-	ABM07619.1	putative Type II/IV secretion system protein	K02283|1|4.6e-221|763.0|rmu:RMDY18_06900|pilus assembly protein CpaF (A)	Caries	0	4.49303e-06	0	2.815e-06	0	1.72479e-06	0	4.99458e-07	0	0	0	0	3.92727e-05	1.23083e-06	1.07709e-06	0	0	0	1.72205e-07	2.51988e-05	1.1076e-05	1.28487e-05	8.39756e-06	1.46615e-05	7.58546e-06	1.07378e-07	1.72228e-05	1.3387e-06	2.55993e-06	0	0	1.20218e-05	5.42556e-07	5.43505e-06	1.14063e-05	5.01458e-07	2.62366e-05	2.22055e-06	1.69047e-06	4.66272e-06	5.7676e-06
11_gene_id_43054	0.000626155	0.0697212	-	-	WP_011775084.1	peroxide stress protein YaaA	K09861|1|8.3e-140|493.0|rmu:RMDY18_11910|hypothetical protein (A)	Caries	0	1.17836e-06	8.54681e-08	3.78174e-06	0	3.11254e-06	1.02319e-07	6.43393e-07	1.34337e-06	0	2.19148e-06	0	4.60261e-05	1.93404e-07	1.8589e-06	0	0	0	1.1029e-07	6.02231e-05	1.66753e-05	1.15238e-05	4.20488e-06	6.8495e-06	9.96556e-06	7.87762e-06	2.19348e-05	6.178e-07	2.14009e-07	0	0	1.67427e-06	4.77408e-07	1.78823e-05	8.46933e-06	3.89871e-06	3.026e-05	3.67565e-06	7.83983e-06	6.74587e-06	6.77427e-06
11_gene_id_45360	0.000638264	0.0697212	-	-	WP_011773235.1	molybdopterin molybdenumtransferase MoeA	K03750|1|1.4e-137|486.0|rmu:RMDY18_04390|molybdopterin molybdotransferase [EC:2.10.1.1] (A)	Caries	0	2.32465e-05	4.89385e-07	4.11543e-06	3.63928e-07	3.43482e-06	0	1.71911e-06	0	0	3.27147e-06	0	6.73311e-05	5.03255e-06	1.93071e-06	0	0	0	1.00692e-06	9.16934e-05	2.246e-05	1.33521e-05	3.427e-05	1.97388e-05	1.85231e-05	7.76709e-06	3.29277e-05	7.0216e-06	7.33829e-06	0	0	1.00431e-05	1.99551e-06	1.74089e-05	9.37967e-06	4.49879e-06	2.20434e-05	3.25375e-06	9.04659e-06	9.34902e-06	9.07839e-06
11_gene_id_45361	0.000489477	0.0671918	-	-	WP_011773757.1	molybdopterin-guanine dinucleotide biosynthesis protein MobA		Caries	0	2.06357e-05	2.64992e-07	4.66936e-06	1.48668e-07	2.35852e-06	0	1.14891e-06	0	0	1.50449e-06	0	4.73281e-05	2.46756e-06	1.59637e-06	0	0	0	6.17005e-07	8.30664e-05	2.02624e-05	1.17802e-05	1.99028e-05	1.98491e-05	1.51436e-05	5.73633e-06	2.29704e-05	5.214e-06	4.02671e-06	0	0	1.10944e-05	9.30141e-07	2.10103e-05	8.01283e-06	4.91112e-06	2.89239e-05	6.7838e-06	7.82272e-06	8.63814e-06	9.22944e-06
11_gene_id_45365	0.000378618	0.0671918	-	-	BAB97606.1	ABC-type transporter, permease components	K02018|1|4.0e-133|471.0|rmu:RMDY18_04440|molybdate transport system permease protein (A)	Caries	0	2.33236e-05	1.84159e-07	1.70121e-06	2.43464e-07	1.41986e-06	0	7.00303e-07	0	0	1.28468e-06	0	5.3974e-05	9.34648e-07	1.22887e-06	0	0	0	0	7.79849e-05	1.8015e-05	1.27078e-05	9.3043e-06	1.85378e-05	3.99392e-06	5.9675e-06	2.30964e-05	2.70361e-06	3.19079e-06	0	0	1.14906e-05	9.44385e-07	1.69393e-05	7.86331e-06	4.55922e-06	2.43466e-05	3.18877e-06	2.07826e-06	6.06717e-06	6.68216e-06
11_gene_id_45366	0.000489477	0.0671918	-	-	WP_011598332.1	molybdopterin molybdenumtransferase MoeA	K03750|1|2.9e-127|452.0|rmu:RMDY18_04450|molybdopterin molybdotransferase [EC:2.10.1.1] (A)	Caries	0	2.64831e-05	2.29798e-07	2.41732e-06	1.89875e-07	1.58079e-06	0	6.5812e-07	0	0	3.73159e-06	0	6.67906e-05	3.37828e-06	9.85771e-07	0	0	0	3.15209e-07	8.59619e-05	2.09468e-05	1.15143e-05	2.33877e-05	2.11848e-05	1.19218e-05	7.01298e-06	3.20462e-05	4.822e-06	5.0588e-06	0	0	1.00641e-05	8.61732e-07	1.73891e-05	9.10047e-06	5.62461e-06	2.57002e-05	4.96791e-06	7.5986e-06	8.15752e-06	9.32562e-06
11_gene_id_45367	0.000584536	0.0694257	-	-	WP_011774291.1	cyclic pyranopterin monophosphate synthase MoaC	K03637|1|4.0e-80|295.0|rmu:RMDY18_04460|cyclic pyranopterin phosphate synthase [EC:4.1.99.18] (A)	Caries	0	2.91949e-05	4.84278e-07	7.58723e-06	5.66849e-07	3.7281e-06	0	1.27158e-06	0	0	2.77144e-06	0	8.1498e-05	4.57532e-06	3.05357e-07	0	0	0	7.92969e-07	9.81995e-05	2.75377e-05	1.3581e-05	3.08028e-05	2.58331e-05	1.76808e-05	9.74626e-06	3.2033e-05	6.92042e-06	4.86514e-06	0	0	1.14275e-05	1.70655e-06	1.92937e-05	1.40598e-05	3.81484e-06	3.50361e-05	6.36013e-06	1.10187e-05	1.07259e-05	1.24528e-05
11_gene_id_45368	0.000584536	0.0694257	-	-	WP_011782195.1	molybdenum cofactor biosynthesis protein		Caries	0	2.42769e-05	6.58328e-07	5.10992e-06	3.08393e-07	2.09313e-06	0	1.22165e-06	0	0	1.55926e-06	0	6.46753e-05	1.79169e-06	8.8581e-07	0	0	0	8.8674e-07	7.97866e-05	1.65267e-05	1.19013e-05	2.96779e-05	1.62628e-05	2.06636e-05	7.32546e-06	2.9183e-05	7.8345e-06	8.17011e-06	0	0	8.81331e-06	8.1e-07	1.75757e-05	1.27219e-05	3.22914e-06	3.15604e-05	4.21712e-06	1.15128e-05	1.02658e-05	1.02002e-05
11_gene_id_45369	0.000457365	0.0671918	-	-	WP_012015738.1	molybdenum cofactor biosynthesis protein MoaE	K03635|1|4.7e-83|305.0|rmu:RMDY18_04480|molybdopterin synthase catalytic subunit [EC:2.8.1.12] (A)	Caries	0	2.413e-05	0	5.50513e-06	5.80523e-07	2.40819e-06	0	1.41361e-06	0	0	3.48447e-06	0	6.05438e-05	4.53541e-06	0	0	0	0	1.06773e-06	6.98227e-05	2.12598e-05	1.30754e-05	2.55171e-05	2.07107e-05	1.38288e-05	5.25026e-06	2.83402e-05	6.45289e-06	6.22875e-06	0	0	1.10535e-05	9.6391e-07	1.67326e-05	9.90955e-06	3.24926e-06	2.67559e-05	5.65949e-06	6.10906e-06	7.71025e-06	9.19626e-06
11_gene_id_45370	0.00036661	0.0671918	-	-	BAB97601.1	Dinucleotide-utilizing enzymes involved in molybdopterin and thiamine biosynthesis family 2	K11996|1|4.2e-173|604.0|rmu:RMDY18_04490|adenylyltransferase and sulfurtransferase (A)	Caries	0	1.76249e-05	4.4266e-07	3.79273e-06	1.42098e-07	2.23529e-06	5.72872e-08	9.60938e-07	0	0	2.65775e-06	0	4.66897e-05	2.981e-06	6.32963e-07	0	0	0	6.54804e-07	8.51869e-05	2.15903e-05	1.2176e-05	2.42314e-05	1.82964e-05	1.5348e-05	5.91638e-06	2.69868e-05	5.96409e-06	7.50496e-06	0	0	7.54356e-06	1.27149e-06	1.71316e-05	9.6987e-06	4.14994e-06	2.49668e-05	3.96918e-06	8.26046e-06	7.32548e-06	8.99313e-06
11_gene_id_4605	0.000341014	0.0671918	Rothia mucilaginosa	-	WP_011773550.1	DNA-binding response regulator	K02483|1|3.1e-135|478.0|rmu:RMDY18_00340|two-component system, OmpR family, response regulator (A)	Caries	0	3.34651e-05	9.62892e-07	7.50463e-06	7.74813e-07	4.48086e-06	0	1.58928e-06	0	0	3.87943e-06	0	0.00010505	6.82473e-06	2.84425e-06	0	0	0	1.40319e-06	0.000135178	3.97495e-05	2.07957e-05	4.30342e-05	3.67201e-05	2.74837e-05	1.3105e-05	4.09459e-05	1.08139e-05	9.28718e-06	0	0	2.23724e-05	2.30004e-06	2.868e-05	1.55046e-05	7.03096e-06	5.59322e-05	8.47426e-06	1.22392e-05	1.32067e-05	1.42637e-05
11_gene_id_4606	0.000241037	0.0671918	-	-	WP_011773549.1	sensor histidine kinase	K02484|1|7.2e-260|892.0|rmu:RMDY18_00350|two-component system, OmpR family, sensor kinase [EC:2.7.13.3] (A)	Caries	0	2.33377e-05	6.27467e-07	6.19834e-06	4.56375e-07	2.86792e-06	0	5.57647e-07	0	0	2.59714e-06	7.91795e-08	5.59587e-05	4.83569e-06	1.79742e-06	0	0	0	3.06747e-07	9.69983e-05	2.71419e-05	1.67471e-05	3.34275e-05	1.81804e-05	1.40875e-05	7.39241e-06	2.64759e-05	1.11119e-05	6.7234e-06	5.09309e-08	0	1.88816e-05	7.2369e-07	1.89562e-05	1.21546e-05	6.44956e-06	3.4708e-05	5.68237e-06	7.4928e-06	7.97671e-06	1.04774e-05
11_gene_id_46719	0.000303624	0.0671918	-	-	WP_011774403.1	polyprenyl synthetase	K13787|1|1.6e-191|665.0|rmu:RMDY18_13640|geranylgeranyl diphosphate synthase, type I [EC:2.5.1.1 2.5.1.10 2.5.1.29] (A)	Caries	0	2.50221e-05	3.47459e-07	2.30192e-06	6.08017e-08	1.82596e-06	5.75765e-08	4.56901e-07	0	0	1.56421e-06	5.53856e-08	3.83864e-05	2.9065e-06	1.01786e-06	0	0	0	5.09278e-07	4.71241e-05	7.6791e-06	6.72997e-06	1.0526e-05	1.86454e-05	8.69898e-06	7.29552e-06	1.73191e-05	2.57154e-06	1.57609e-06	0	4.49075e-06	1.01904e-05	8.07936e-07	1.46596e-05	5.42374e-06	3.33015e-06	2.01696e-05	3.22483e-06	5.30231e-06	4.17312e-06	7.07064e-06
11_gene_id_46720	0.000408997	0.0671918	-	-	WP_011774402.1	hypothetical protein		Caries	0	2.39451e-05	4.35358e-07	6.81801e-06	2.84041e-07	2.84795e-06	0	1.21969e-06	0	0	3.11565e-06	0	6.18941e-05	4.96904e-06	8.1925e-07	0	0	0	1.4146e-06	8.71006e-05	2.0726e-05	1.50446e-05	3.39898e-05	2.51917e-05	1.67131e-05	9.15911e-06	3.00009e-05	9.13587e-06	7.61079e-06	0	0	1.26289e-05	3.08569e-06	1.98445e-05	1.28177e-05	5.88225e-06	3.7567e-05	3.26577e-06	1.15612e-05	8.91406e-06	1.19336e-05
11_gene_id_46725	0.000626155	0.0697212	-	-	WP_011437474.1	esterase	K03928|1|1.8e-101|366.0|rmu:RMDY18_13710|carboxylesterase [EC:3.1.1.1] (A)	Caries	0	2.27743e-05	3.40991e-07	4.36574e-06	4.37714e-07	3.06172e-06	0	1.33084e-06	0	0	2.33959e-06	7.07507e-08	6.11708e-05	2.94017e-06	1.78781e-06	0	0	0	8.41914e-07	6.02169e-05	2.01544e-05	1.5252e-05	1.94666e-05	2.14476e-05	1.46326e-05	7.22347e-06	2.86603e-05	6.71248e-06	4.70546e-06	0	0	1.05831e-05	1.57022e-06	1.64841e-05	1.07751e-05	4.47033e-06	3.18522e-05	4.11898e-06	8.35083e-06	6.78661e-06	7.04487e-06
11_gene_id_46726	0.000560082	0.0691575	-	-	WP_011774394.1	long-chain fatty acid--CoA ligase	K01897|1|0.0e+00|1175.0|rmu:RMDY18_13720|long-chain acyl-CoA synthetase [EC:6.2.1.3] (A)	Caries	0	2.24705e-05	1.27582e-07	1.84692e-06	1.24863e-07	1.0006e-06	0	9.9912e-07	0	0	1.79492e-06	5.99254e-08	2.10969e-05	1.25973e-06	7.57135e-07	0	0	0	5.94247e-07	3.27171e-05	8.0028e-06	6.12721e-06	1.14513e-05	1.061e-05	8.22846e-06	4.4398e-06	8.973e-06	2.55629e-06	2.17305e-06	0	0	3.88365e-06	4.29622e-07	6.96871e-06	5.20066e-06	4.15619e-06	1.55607e-05	2.02527e-06	4.783e-06	2.04987e-06	3.64797e-06
11_gene_id_46729	0.000535043	0.068446	Rothia mucilaginosa	-	ABM08873.1	putative ParA-family protein		Caries	0	2.66209e-05	2.60042e-07	2.97074e-06	3.57529e-07	2.5216e-06	0	8.99577e-07	0	0	2.74203e-06	0	5.61626e-05	1.73486e-06	1.30143e-06	0	0	0	4.28033e-07	5.584e-05	1.63762e-05	1.03213e-05	2.02869e-05	2.07934e-05	1.4369e-05	5.42055e-06	2.9417e-05	7.47233e-06	4.38404e-06	0	0	9.72973e-06	1.08929e-06	1.53495e-05	8.51148e-06	3.71451e-06	2.26916e-05	3.58478e-06	8.48922e-06	7.32617e-06	5.28937e-06
11_gene_id_46731	0.00045929	0.0671918	Rothia mucilaginosa	-	WP_011774389.1	MerR family transcriptional regulator		Caries	0	2.748e-05	5.46291e-07	6.63091e-06	3.38537e-07	2.22176e-06	0	7.99535e-07	0	0	4.13874e-06	0	7.89019e-05	4.5557e-06	7.81145e-07	0	0	0	1.4612e-06	8.96559e-05	1.95064e-05	1.35643e-05	2.35001e-05	2.68511e-05	1.73053e-05	9.13869e-06	3.53697e-05	6.7888e-06	6.39918e-06	0	0	1.13332e-05	8.17269e-07	2.21611e-05	1.23573e-05	5.97443e-06	3.322e-05	4.15902e-06	1.01049e-05	8.86899e-06	7.64143e-06
11_gene_id_46780	0.000379647	0.0671918	-	-	WP_000866578.1	peptide-methionine (R)-S-oxide reductase	0	Caries	5.62769e-07	0	0	0	1.94622e-06	2.38839e-06	0	0	0	5.58063e-07	0	0	0	1.17537e-06	1.2596e-06	2.53672e-06	0	0	0	1.34713e-06	6.56564e-06	5.9517e-07	4.13179e-06	1.31907e-06	1.60603e-06	7.25723e-06	4.76383e-06	2.13572e-06	4.25512e-07	7.05394e-07	0	3.81391e-06	0	9.60616e-06	2.62763e-06	1.57286e-06	6.55533e-06	7.45158e-07	2.23175e-06	1.78766e-06	6.75167e-07
11_gene_id_51288	0.000626155	0.0697212	Rothia mucilaginosa	-	ABM08656.1	MutT/nudix family protein		Caries	0	3.46639e-05	6.94658e-07	8.83434e-06	5.21365e-07	3.97434e-06	0	1.79659e-06	0	0	4.53226e-06	1.30552e-07	0.000102824	8.20555e-06	1.16987e-06	0	0	0	2.55168e-06	0.000139429	3.57195e-05	1.99207e-05	4.28269e-05	3.29735e-05	3.12228e-05	1.15863e-05	4.13746e-05	8.79494e-06	9.59317e-06	0	0	2.27707e-05	1.88451e-06	2.96894e-05	1.49188e-05	8.15067e-06	4.81933e-05	8.29968e-06	1.2775e-05	1.44272e-05	1.53384e-05
11_gene_id_51289	0.000649174	0.0697212	Rothia mucilaginosa	-	ABM09687.1	integral membrane protein MviN	K03980|1|5.6e-298|1019.0|rmu:RMDY18_19790|virulence factor (A)	Caries	0	3.60747e-05	6.17375e-07	7.81707e-06	5.18496e-07	4.77417e-06	4.19123e-08	1.67581e-06	0	0	6.13327e-06	4.04932e-08	0.000113596	5.88033e-06	1.35133e-06	0	7.69404e-08	0	1.08371e-06	0.000118217	3.31699e-05	1.65753e-05	3.70312e-05	3.15834e-05	2.24903e-05	9.58972e-06	4.29785e-05	8.75293e-06	9.32924e-06	0	0	1.99392e-05	1.82115e-06	2.4968e-05	1.25466e-05	8.75468e-06	4.77854e-05	7.39827e-06	1.30924e-05	1.30362e-05	1.19132e-05
11_gene_id_51302	0.000391984	0.0671918	-	-	ABK01402.1	chromosomal replication initiator protein DnaA	K02313|1|4.1e-205|710.0|rmu:RMDY18_00010|chromosomal replication initiator protein (A)	Caries	0	3.7359e-05	5.0247e-07	7.53408e-06	3.11382e-07	3.7465e-06	2.44156e-07	1.37052e-06	0	0	4.89112e-06	0	0.000100277	4.86071e-06	2.24527e-06	0	0	0	1.55076e-06	0.000104311	3.30369e-05	1.7413e-05	3.48043e-05	3.3994e-05	2.73111e-05	9.91603e-06	4.22696e-05	7.92538e-06	8.49508e-06	0	3.38421e-08	2.1744e-05	2.33031e-06	2.37543e-05	1.22404e-05	8.80354e-06	4.93687e-05	7.27891e-06	1.48633e-05	1.24913e-05	1.24173e-05
11_gene_id_51303	0.000489477	0.0671918	Rothia mucilaginosa	-	WP_011772783.1	DNA polymerase III subunit beta	K02338|1|4.8e-208|720.0|rmu:RMDY18_00020|DNA polymerase III subunit beta [EC:2.7.7.7] (A)	Caries	0	3.22719e-05	6.06646e-07	5.85559e-06	4.59101e-07	4.83107e-06	0	1.40997e-06	0	0	4.92794e-06	0	0.000107867	5.83562e-06	9.25688e-07	0	0	0	1.94214e-06	0.000122414	2.5295e-05	1.8623e-05	3.91758e-05	3.07193e-05	2.70947e-05	1.0054e-05	4.03041e-05	9.78225e-06	8.44324e-06	0	0	1.88529e-05	1.8292e-06	1.96295e-05	1.33867e-05	6.85005e-06	4.55069e-05	5.24066e-06	1.41273e-05	1.31382e-05	1.1552e-05
11_gene_id_51306	0.000218353	0.0671918	-	-	WP_011772787.1	DNA topoisomerase (ATP-hydrolyzing) subunit B	K02470|1|0.0e+00|1295.0|rmu:RMDY18_00040|DNA gyrase subunit B [EC:5.99.1.3] (A)	Caries	0	2.63835e-05	2.15425e-07	4.77314e-06	2.79036e-07	3.7187e-06	4.49341e-06	1.64169e-06	6.63825e-08	3.51912e-08	5.37841e-06	2.29968e-07	0.000119855	2.89927e-06	1.04387e-06	2.35812e-07	6.49485e-08	0	7.64348e-07	8.93729e-05	2.69194e-05	1.47744e-05	2.17143e-05	2.80888e-05	2.13412e-05	8.8911e-06	4.55788e-05	8.40162e-06	8.0599e-06	5.9594e-07	0	2.1718e-05	1.99714e-06	2.50481e-05	1.10913e-05	5.39269e-05	4.37075e-05	6.20639e-06	1.07454e-05	1.04799e-05	1.1213e-05
11_gene_id_51319	0.000653107	0.0697212	Rothia mucilaginosa	-	WP_011772794.1	peptidylprolyl isomerase	K03767|1|1.4e-29|127.0|rmu:RMDY18_00130|peptidyl-prolyl cis-trans isomerase A (cyclophilin A) [EC:5.2.1.8] (A)	Caries	0	2.29916e-05	0	3.35244e-06	5.63501e-07	8.06305e-07	0	6.08208e-07	0	0	1.97382e-06	0	6.6997e-05	4.82206e-06	2.03486e-06	0	0	0	0	7.97174e-05	1.62505e-05	9.05984e-06	1.95205e-05	1.73424e-05	1.61861e-05	5.70989e-06	1.7366e-05	3.2996e-06	4.04897e-06	0	0	4.52872e-06	2.10536e-06	1.46261e-05	5.88805e-06	1.91945e-06	3.22556e-05	3.65813e-06	7.15861e-06	5.88589e-06	4.36373e-06
11_gene_id_51329	0.000476971	0.0671918	-	-	WP_011780007.1	TetR family transcriptional regulator		Caries	0	3.78303e-05	9.89581e-07	8.20202e-06	5.2363e-07	6.33736e-06	1.13434e-07	2.05254e-06	0	0	5.64392e-06	0	0.000127973	5.12349e-06	1.75466e-06	0	0	1.08293e-07	1.58928e-06	0.000149993	4.46592e-05	2.25712e-05	4.67817e-05	4.34879e-05	3.16411e-05	1.74121e-05	4.38546e-05	1.28377e-05	1.23561e-05	0	9.51047e-08	1.97075e-05	1.25884e-06	3.07283e-05	1.63846e-05	1.0498e-05	5.98141e-05	8.00767e-06	1.91877e-05	1.77876e-05	1.77357e-05
11_gene_id_56142	0.000535043	0.068446	-	-			K07088|1|4.1e-152|534.0|rmu:RMDY18_05430|(A)	Caries	0	7.73747e-06	5.45445e-08	1.69601e-06	5.95957e-07	1.14358e-06	0	4.46232e-07	0	0	9.1966e-07	0	5.50934e-05	2.34787e-06	8.6403e-07	0	0	0	5.06029e-07	3.98255e-05	1.1362e-05	4.53418e-06	2.60187e-05	4.13328e-06	4.30346e-06	4.74855e-06	8.25977e-06	6.58696e-06	1.70785e-06	0	0	1.76987e-06	7.83363e-07	9.11651e-06	2.44943e-06	2.0062e-06	1.69054e-05	1.88085e-06	3.77962e-06	1.36865e-06	2.75911e-06
11_gene_id_62383	0.000649174	0.0697212	-	-	WP_012509886.1	hypothetical protein		Caries	0	2.22931e-05	3.09862e-07	3.4556e-06	2.19454e-07	2.00033e-06	5.72872e-08	8.9523e-07	1.07796e-07	0	2.02854e-06	1.65322e-07	5.39065e-05	2.1263e-06	1.01274e-06	0	0	0	1.23866e-06	7.09225e-05	1.95043e-05	1.19034e-05	1.87512e-05	1.68629e-05	1.50111e-05	8.70099e-06	2.75031e-05	3.65603e-06	4.96075e-06	0	0	8.03536e-06	1.80128e-06	1.67135e-05	8.71475e-06	3.95191e-06	2.58415e-05	4.11896e-06	8.60756e-06	7.90521e-06	7.66773e-06
11_gene_id_6620	0.000419864	0.0671918	Rothia mucilaginosa	-	WP_010984057.1	23S rRNA (adenine(2503)-C(2))-methyltransferase RlmN	K06941|1|1.2e-225|779.0|rmu:RMDY18_05030|23S rRNA (adenine2503-C2)-methyltransferase [EC:2.1.1.192] (A)	Caries	0	1.24802e-05	9.33413e-08	2.77536e-06	4.29202e-07	1.78227e-06	0	5.74441e-07	0	0	2.66496e-06	0	3.387e-05	3.2564e-06	7.4276e-07	0	0	0	9.74569e-07	4.40011e-05	1.28802e-05	6.17748e-06	2.33636e-05	9.87113e-06	8.2141e-06	3.75959e-06	1.51487e-05	6.55592e-06	7.49554e-06	0	0	6.38775e-06	4.20057e-07	1.58275e-05	5.5306e-06	2.96695e-06	1.46679e-05	2.18163e-06	5.56007e-06	3.25781e-06	4.3515e-06
11_gene_id_9011	0.000283719	0.0671918	Rothia mucilaginosa	-	WP_012184339.1	preprotein translocase subunit SecE	K03073|1|1.3e-38|157.0|rmu:RMDY18_04260|preprotein translocase subunit SecE (A)	Caries	0	0	3.78879e-07	5.50795e-06	5.63501e-07	2.37234e-06	2.45165e-07	1.00821e-06	0	0	2.80041e-07	0	6.01704e-05	2.20716e-06	2.16705e-06	0	0	0	4.38637e-07	5.2411e-05	2.7054e-05	1.85075e-05	2.61489e-05	1.99648e-05	1.51895e-05	7.87455e-06	3.12002e-05	5.50516e-06	6.77607e-06	0	0	1.02766e-05	1.81381e-06	1.71853e-05	1.26365e-05	3.68419e-07	3.60973e-05	5.44088e-06	1.17009e-06	9.66213e-06	1.04442e-05
11_gene_id_9013	0.000120726	0.0661651	Rothia dentocariosa	-	WP_011775612.1	pyridoxal phosphate-dependent aminotransferase		Caries	0	0	1.82857e-07	2.4958e-06	2.02507e-07	1.27529e-06	0	3.74449e-07	0	0	4.36049e-06	5.4695e-08	3.04398e-05	2.22139e-06	1.71991e-06	0	0	0	5.55446e-07	6.26812e-05	7.2577e-06	9.11028e-06	1.42667e-05	1.12479e-05	1.018e-05	5.40885e-06	1.75193e-05	3.69471e-06	4.10699e-06	0	0	7.8963e-06	1.44736e-06	5.36155e-06	6.23159e-06	9.41363e-07	3.50484e-05	6.16214e-06	6.98642e-06	7.03167e-06	5.89631e-06
11_gene_id_9015	0.000480275	0.0671918	-	-	ABM10210.1	putative aminomethyltransferase (Glycine cleavage system Tprotein)	K06980|1|3.3e-90|329.0|rmu:RMDY18_04210|(A)	Caries	0	1.86963e-05	5.95773e-07	2.56948e-06	1.81163e-07	2.70401e-06	0	9.29006e-07	0	0	3.10079e-06	5.29776e-08	3.23037e-05	3.04164e-06	1.15628e-06	0	0	0	3.50233e-07	7.39643e-05	1.16851e-05	1.06131e-05	2.29487e-05	1.94233e-05	1.70004e-05	6.05471e-06	1.29941e-05	4.57771e-06	4.93486e-06	0	0	1.00724e-05	9.16762e-07	7.20215e-06	8.12397e-06	4.29741e-06	3.49142e-05	5.9107e-06	8.97043e-06	6.02815e-06	6.71764e-06
11_gene_id_9016	0.000291652	0.0671918	Rothia mucilaginosa	-	WP_011775625.1	FABP family protein		Caries	0	2.30173e-05	6.10143e-07	5.01465e-06	4.53728e-07	2.26944e-06	0	7.04236e-07	0	0	2.22078e-06	0	7.77301e-05	2.97314e-06	1.65746e-06	0	0	0	1.0043e-06	9.95302e-05	2.27103e-05	1.24313e-05	3.14005e-05	2.59757e-05	1.7026e-05	7.02367e-06	2.95375e-05	5.47578e-06	6.02716e-06	0	0	1.26496e-05	1.09535e-06	1.3926e-05	1.34404e-05	3.1775e-06	3.78977e-05	6.71708e-06	9.64531e-06	9.25136e-06	1.26113e-05
12_gene_id_11873	0.000621456	0.0697212	-	-	ABF09600.1	putative glycosyl transferase, group 1		Caries	5.34891e-07	7.93243e-07	2.42569e-06	2.7505e-07	4.91375e-06	0	0	0	0	0	0	7.65693e-07	0	1.93573e-06	0	7.44417e-07	1.50363e-07	7.45944e-08	1.78795e-06	5.59214e-08	6.45281e-06	5.04053e-07	1.06988e-06	5.7315e-06	6.59111e-07	1.63751e-05	1.30301e-06	3.30316e-06	4.53352e-06	2.02111e-07	1.51883e-07	3.96606e-06	8.26276e-07	1.23729e-05	1.66671e-05	1.55115e-06	1.20013e-05	3.48951e-07	9.70293e-06	6.10047e-07	1.9749e-06
12_gene_id_1342	0.000560082	0.0691575	Rothia mucilaginosa	-	WP_002695625.1	glucosyltransferase		Caries	0	2.98043e-05	5.36626e-07	1.7301e-07	2.4966e-07	4.49482e-06	0	7.87195e-07	0	0	5.15967e-06	6.96277e-08	6.07095e-05	4.2472e-06	1.34929e-06	0	0	0	8.41724e-07	9.06061e-05	2.37259e-05	1.35169e-05	2.06305e-05	2.87732e-05	1.75806e-05	9.16608e-06	2.3775e-05	7.47394e-06	4.93957e-06	0	0	1.19154e-05	1.21352e-06	2.83418e-06	9.48635e-06	7.1491e-06	3.7322e-05	4.90018e-06	1.16251e-05	1.10104e-05	9.20246e-06
12_gene_id_1349	0.000235542	0.0671918	Rothia mucilaginosa	-	WP_011775787.1	glucose-1-phosphate thymidylyltransferase	K00973|1|1.6e-151|532.0|rmu:RMDY18_15730|glucose-1-phosphate thymidylyltransferase [EC:2.7.7.24] (A)	Caries	0	1.78775e-05	4.76143e-07	6.76023e-06	3.29489e-07	3.59508e-06	0	9.45755e-07	0	0	1.95365e-06	0	2.45015e-06	2.69549e-06	7.54815e-07	0	0	0	1.85651e-06	7.27713e-05	2.04865e-05	1.36384e-05	2.7002e-05	2.59217e-05	2.06394e-05	8.70518e-06	0	6.59464e-06	7.12778e-06	1.08276e-07	0	1.04572e-05	3.15888e-07	1.9917e-05	1.08257e-05	4.9438e-06	3.24165e-05	5.62123e-06	1.06541e-05	8.54171e-06	8.38774e-06
12_gene_id_18256	0.000489477	0.0671918	-	-	AAS20061.1	conserved hypothetical protein (plasmid)		Caries	0	1.66056e-05	3.95019e-07	4.81357e-06	6.26673e-07	2.14206e-06	0	1.00912e-06	0	0	3.24509e-06	0	3.51551e-05	3.52935e-06	4.51873e-07	0	0	0	6.50208e-07	6.30356e-05	1.62749e-05	8.38769e-06	2.81475e-05	1.82312e-05	1.61323e-05	7.43415e-06	1.29714e-05	7.68883e-06	5.49098e-06	0	0	1.31119e-05	1.13465e-06	1.8243e-05	7.38407e-06	3.80872e-06	2.52306e-05	3.20786e-06	1.04088e-05	5.31938e-06	6.40924e-06
12_gene_id_20554	0.000414153	0.0671918	-	-	WP_011705834.1	ABC transporter substrate-binding protein	K02016|1|4.5e-164|574.0|rmu:RMDY18_07770|iron complex transport system substrate-binding protein (A)	Caries	0	9.88914e-06	1.55531e-06	6.92674e-07	5.52393e-08	1.1812e-06	8.55307e-07	1.43211e-06	2.97224e-07	2.18659e-07	5.19201e-06	3.67361e-07	2.51161e-05	1.44371e-06	1.06208e-06	0	0	8.18177e-06	5.16184e-07	4.50229e-05	1.09281e-05	1.62705e-05	1.51526e-05	1.32694e-05	1.21348e-05	6.14464e-06	1.2093e-05	7.7658e-06	2.84397e-06	6.52386e-07	5.66e-08	9.9994e-06	5.85709e-07	8.6043e-06	8.91169e-06	5.19455e-06	6.35909e-06	1.56375e-06	2.601e-06	3.4074e-06	5.67153e-06
12_gene_id_23311	0.000345582	0.0671918	-	-	ABM09939.1	ferric uptake regulation protein	K03711|1|3.0e-78|289.0|rmu:RMDY18_07170|Fur family transcriptional regulator, ferric uptake regulator (A)	Caries	0	1.54552e-05	0	4.54475e-06	5.63501e-07	1.09025e-06	0	1.81478e-06	0	0	2.01863e-06	0	5.4065e-05	1.51661e-06	6.50114e-07	0	0	0	5.61276e-07	7.00798e-05	1.39893e-05	9.68818e-06	2.7235e-05	1.89936e-05	1.61882e-05	7.36108e-06	2.56443e-05	7.66904e-06	8.0161e-06	0	0	7.95493e-06	9.32385e-07	1.36446e-05	1.1079e-05	4.4649e-06	2.49537e-05	2.49989e-06	8.16881e-06	7.63121e-06	5.15573e-06
12_gene_id_23316	0.000599278	0.0694257	-	-	ABM10039.1	putative solute binding protein	K02077|1|1.3e-148|523.0|rmu:RMDY18_07140|zinc/manganese transport system substrate-binding protein (A)	Caries	0	1.27715e-05	3.55232e-07	2.13017e-06	3.66107e-07	1.02354e-06	0	2.10757e-07	0	0	1.37674e-06	0	5.71841e-05	3.24529e-06	7.2675e-07	0	0	0	5.78417e-07	3.9005e-05	9.10131e-06	3.46871e-06	2.71214e-05	9.1444e-06	6.89297e-06	2.29691e-06	8.97077e-06	7.07912e-06	6.33435e-06	8.44783e-08	0	5.27804e-06	3.78782e-07	8.92438e-06	1.66171e-06	2.23749e-06	1.52299e-05	2.48587e-06	5.13886e-06	4.60596e-06	1.94046e-06
12_gene_id_23443	0.000287439	0.0671918	Rothia mucilaginosa	-	WP_011726230.1	phosphate acetyltransferase	K13788|1|8.2e-51|198.0|rmu:RMDY18_01050|phosphate acetyltransferase [EC:2.3.1.8] (A)	Caries	0	1.10883e-05	3.74462e-07	6.33463e-06	0	1.08554e-05	0	5.55491e-07	0	1.1425e-06	2.54845e-07	0	1.26754e-06	4.84823e-07	0	0	0	0	2.97172e-07	1.4841e-05	4.59872e-05	7.39422e-06	8.89801e-06	2.17386e-05	2.81702e-05	3.60897e-06	4.40066e-05	6.64691e-06	4.10824e-06	0	1.52327e-05	1.02906e-05	0	1.45081e-05	1.13273e-05	1.60004e-06	3.50752e-05	4.01899e-06	2.07173e-07	2.36059e-07	1.10999e-05
12_gene_id_23460	0.000626155	0.0697212	-	-				Caries	0	4.01823e-05	7.16659e-07	1.04306e-05	5.92153e-07	4.60894e-06	0	1.39588e-06	0	0	6.12301e-06	7.43482e-08	0.00012328	3.66556e-06	2.90348e-06	0	0	0	9.83026e-07	0.000128301	3.06313e-05	2.09737e-05	4.14483e-05	4.32319e-05	3.30857e-05	1.34997e-05	4.53822e-05	8.90103e-06	9.17376e-06	0	0	2.70143e-05	2.51901e-06	2.99448e-05	2.02023e-05	1.01696e-05	6.014e-05	8.26643e-06	1.37376e-05	1.5836e-05	1.31181e-05
12_gene_id_28734	0.000238109	0.0671918	-	-			1.38e-05	Caries	0	1.37695e-05	8.66453e-07	0	2.86369e-07	2.08821e-06	0	3.07422e-07	0	0	2.13474e-06	0	1.73089e-05	0	0	0	0	0	0	2.09063e-05	1.82457e-05	9.75688e-06	2.10094e-05	2.88322e-05	1.5797e-05	3.62364e-06	1.18011e-05	4.85917e-06	4.18537e-06	0	0	3.74482e-06	6.91329e-07	1.82355e-06	8.04083e-06	3.09415e-06	8.02882e-06	4.88628e-07	8.12389e-06	7.0334e-06	7.08372e-06
12_gene_id_3458	0.000524952	0.0683371	-	-	WP_011775351.1	hypothetical protein		Caries	0	1.50558e-05	3.38214e-07	2.10751e-06	1.82916e-07	2.52718e-06	0	9.49091e-07	0	0	2.04532e-06	7.6554e-08	4.65876e-05	2.29741e-06	9.6723e-07	0	0	0	1.01219e-06	4.8839e-05	1.61725e-05	1.37523e-05	1.47722e-05	1.61868e-05	1.04199e-05	6.20141e-06	2.12514e-05	4.65564e-06	3.46789e-06	0	0	7.8138e-06	8.83163e-07	9.729e-06	1.03943e-05	3.29395e-06	2.92922e-05	4.68162e-06	8.72411e-06	8.9208e-06	6.12717e-06
12_gene_id_38247	0.000401358	0.0671918	-	-	WP_012140214.1	hypothetical protein		Caries	5.27184e-08	1.51277e-05	2.49461e-07	2.58975e-06	2.72753e-07	2.46111e-06	0	9.47088e-07	0	0	3.36481e-06	0	3.38669e-05	2.69139e-06	1.38409e-06	0	0	0	6.58864e-07	5.93312e-05	1.33001e-05	1.07713e-05	1.71215e-05	2.50797e-05	1.39178e-05	5.04271e-06	1.85853e-05	3.91314e-06	3.76476e-06	0	0	5.9765e-06	1.40403e-06	1.40063e-05	6.70823e-06	4.66128e-06	2.23714e-05	4.14244e-06	9.03622e-06	5.78449e-06	7.61206e-06
12_gene_id_38484	0.0006474	0.0697212	-	-	WP_003896644.1	pyridoxamine 5'-phosphate oxidase family protein		Caries	0	4.46985e-05	3.59804e-07	0	1.37117e-07	2.68575e-06	0	2.16512e-06	0	0	3.46923e-06	0	0.000106792	9.62089e-07	1.31191e-06	0	0	0	2.67983e-07	4.16044e-05	6.45695e-06	1.42471e-05	9.65112e-06	3.66313e-05	9.85497e-06	1.09636e-05	3.49514e-05	3.19606e-06	1.51103e-06	0	0	5.15038e-06	1.49569e-06	1.01765e-05	1.72774e-05	4.31515e-06	3.51914e-05	5.24738e-06	1.60383e-05	1.58989e-05	1.28357e-05
12_gene_id_38522	0.000290002	0.0671918	Rothia mucilaginosa	-	WP_011775739.1	amino acid ABC transporter substrate-binding protein	K02030|1|7.6e-145|510.0|rmu:RMDY18_03790|polar amino acid transport system substrate-binding protein (A)	Caries	0	3.28602e-05	3.30975e-07	3.9696e-06	1.15482e-06	3.55218e-06	8.38143e-08	1.13193e-06	0	0	5.3104e-06	0	8.05551e-05	2.66669e-06	1.70086e-06	0	0	0	1.05074e-06	8.75659e-05	1.79678e-05	1.62222e-05	1.82581e-05	2.95692e-05	1.78382e-05	6.80324e-06	3.35566e-05	4.76901e-06	4.70127e-06	0	3.64608e-07	1.63397e-05	1.2264e-06	1.80149e-05	1.66852e-05	6.74936e-06	3.41771e-05	4.40626e-06	1.26378e-05	9.08348e-06	1.39688e-05
12_gene_id_38536	0.000447552	0.0671918	-	-				Caries	0	3.55744e-05	4.06566e-07	7.38976e-06	5.37493e-07	1.76671e-06	0	8.6551e-07	0	0	1.46389e-06	0	4.28232e-05	3.48483e-06	9.80154e-07	0	0	0	1.08915e-06	9.91296e-05	1.56087e-05	9.25856e-06	3.09354e-05	3.00267e-05	1.92694e-05	9.92063e-06	4.21159e-05	1.10401e-05	4.40564e-06	0	0	7.50956e-06	1.47704e-06	2.40335e-05	8.35471e-06	9.43717e-06	4.77244e-05	7.62658e-06	6.80732e-06	1.10836e-05	7.26639e-06
12_gene_id_38930	0.000584536	0.0694257	Rothia mucilaginosa	-	WP_012014537.1	lipoate--protein ligase B	K03801|1|1.4e-120|430.0|rmu:RMDY18_07250|lipoyl(octanoyl) transferase [EC:2.3.1.181] (A)	Caries	0	1.28401e-05	4.95908e-07	4.68306e-06	0	1.80363e-06	1.01787e-07	5.02305e-07	0	0	2.66271e-06	0	4.283e-05	3.20581e-06	1.16433e-06	0	0	0	1.9588e-07	6.11969e-05	1.1247e-05	6.74502e-06	2.84724e-05	1.46873e-05	1.45949e-05	6.0706e-06	2.10753e-05	6.91742e-06	5.89544e-06	0	0	6.18198e-06	7.53055e-07	1.30081e-05	5.47829e-06	1.79199e-06	3.44366e-05	5.69827e-06	3.39178e-06	5.12486e-06	2.06744e-06
12_gene_id_43540	0.000381493	0.0671918	-	-	ABM06344.1	putative integral membrane protein		Caries	0	1.84045e-05	0	0	1.1233e-07	6.91436e-07	0	8.41468e-07	0	0	3.28314e-06	2.83391e-07	5.31053e-05	3.01377e-07	7.93245e-07	0	0	0	0	4.34389e-05	1.61424e-05	9.16028e-06	1.67217e-05	5.70851e-06	1.35895e-05	4.71174e-06	1.9003e-05	1.92417e-06	2.04922e-06	0	0	6.65311e-06	1.08131e-06	3.6415e-06	7.53342e-06	2.21814e-06	2.86156e-05	4.09694e-06	8.58434e-06	5.25909e-06	2.81791e-06
12_gene_id_46339	0.000175631	0.0671918	Rothia mucilaginosa	-	WP_011774945.1	DNA-directed RNA polymerase subunit omega	K03060|1|1.8e-67|253.0|rmu:RMDY18_09990|DNA-directed RNA polymerase subunit omega [EC:2.7.7.6] (A)	Caries	0	1.63392e-05	3.37098e-07	0	0	0	0	0	0	0	1.73761e-06	0	4.16544e-05	0	1.43857e-06	0	0	0	1.26672e-06	3.81903e-05	1.51961e-05	8.12288e-06	1.29296e-05	1.35671e-05	1.23831e-05	2.59933e-06	2.24007e-05	4.99752e-06	3.4564e-06	0	0	4.44538e-06	6.98783e-07	1.04069e-05	4.74899e-06	1.64203e-06	2.47992e-05	3.17725e-06	2.92539e-06	3.06481e-06	4.85873e-06
12_gene_id_4713	0.000283719	0.0671918	-	-				Caries	0	5.05498e-06	2.731e-07	1.03909e-06	0	2.88233e-07	0	3.28566e-07	0	0	1.72366e-07	1.35387e-07	2.69195e-05	3.72481e-07	9.33035e-07	0	0	0	3.58016e-07	3.57156e-05	1.27849e-05	1.11876e-05	8.31523e-06	1.04834e-05	1.81475e-05	2.03172e-06	1.06614e-05	3.77194e-06	1.47775e-06	0	0	6.06437e-07	5.2063e-07	2.66693e-06	1.06127e-05	1.2227e-06	6.73657e-06	1.38834e-06	1.90379e-06	3.27196e-06	1.67405e-06
12_gene_id_47571	0.000489477	0.0671918	-	-	WP_010986686.1	phosphatase		Caries	0	2.50958e-05	2.11572e-07	2.14762e-06	2.67717e-07	1.65837e-06	0	1.08228e-06	0	0	2.78232e-06	0	7.07381e-05	2.68429e-06	1.76815e-06	0	0	0	8.88866e-07	7.08669e-05	1.54864e-05	1.01787e-05	1.77983e-05	1.9814e-05	1.17962e-05	6.28083e-06	3.14174e-05	2.09632e-06	4.82349e-06	0	0	9.19529e-06	1.77732e-06	1.5871e-05	9.34009e-06	3.6608e-06	2.89954e-05	4.06969e-06	6.48386e-06	5.44396e-06	8.28693e-06
12_gene_id_4776	0.00033469	0.0671918	Rothia mucilaginosa	-	WP_011995485.1	MFS transporter	K07552|1|2.7e-202|701.0|rmu:RMDY18_18510|MFS transporter, DHA1 family, bicyclomycin/chloramphenicol resistance protein (A)	Caries	0	6.07912e-08	4.35009e-07	1.71743e-06	4.6213e-07	4.55804e-06	1.20637e-07	3.20669e-07	0	0	3.7804e-06	0	2.99356e-05	6.63666e-06	8.79718e-07	0	0	0	1.57697e-06	7.30574e-05	1.21211e-05	6.3325e-06	1.24533e-05	2.46692e-05	1.59915e-05	1.0029e-05	2.89532e-05	1.17066e-05	6.53885e-06	0	0	6.5183e-06	1.48752e-07	1.14531e-05	6.74537e-06	3.41343e-06	6.81695e-05	8.35141e-06	8.01295e-06	1.50374e-06	2.42898e-05
12_gene_id_55858	0.000231242	0.0671918	-	-	WP_011772787.1	DNA topoisomerase (ATP-hydrolyzing) subunit B	K02470|1|2.1e-32|137.0|rmu:RMDY18_00040|DNA gyrase subunit B [EC:5.99.1.3] (A)	Caries	0	4.25196e-06	4.19473e-07	7.50409e-07	0	1.86639e-06	0	3.9484e-07	0	0	2.01328e-06	0	1.65775e-05	8.58206e-07	2.26594e-06	0	0	0	6.44715e-07	3.757e-05	9.86482e-06	3.98842e-06	1.54855e-05	7.91086e-06	5.12758e-06	5.98443e-06	9.37531e-06	4.17822e-06	1.47666e-06	0	2.26017e-07	3.24551e-06	7.89596e-07	6.93142e-06	1.94001e-06	2.17021e-05	1.09887e-05	3.67179e-06	2.82988e-06	4.38345e-07	1.48814e-06
12_gene_id_55866	0.000447552	0.0671918	-	-	WP_011758122.1	ribonuclease P protein component	2.37e-05	Caries	5.29665e-07	2.37376e-05	4.63301e-07	2.7401e-06	0	3.73234e-06	0	1.8418e-06	0	0	4.05686e-06	0	7.90452e-05	5.71453e-06	2.80482e-06	0	0	0	0	0.000112273	2.70894e-05	1.7901e-05	2.17434e-05	2.89184e-05	1.51591e-05	5.33284e-06	3.157e-05	7.31374e-06	8.6712e-06	0	0	1.38859e-05	4.9613e-07	1.68119e-05	4.64088e-06	3.6685e-06	2.5477e-05	5.6622e-06	9.44602e-06	1.22523e-05	1.4081e-05
12_gene_id_56925	0.000408997	0.0671918	-	-	WP_011905733.1	glycosyl transferase family 28		Caries	0	2.76839e-05	2.23011e-07	5.23692e-06	7.37068e-07	4.97162e-06	0	1.26601e-06	0	0	4.44587e-06	0	6.33956e-05	3.37237e-06	2.55108e-06	0	0	0	1.10124e-06	9.65457e-05	2.54086e-05	1.57707e-05	3.36364e-05	3.20958e-05	1.95163e-05	8.86034e-06	2.92128e-05	8.29992e-06	7.97162e-06	0	0	1.42256e-05	1.24556e-06	2.67085e-05	1.18262e-05	6.10562e-06	3.75068e-05	5.53366e-06	1.15457e-05	1.06643e-05	1.08854e-05
12_gene_id_61299	0.000235542	0.0671918	-	-	ABM09449.1	conserved hypothetical protein	K09940|1|6.9e-29|125.0|rmu:RMDY18_10140|hypothetical protein (A)	Caries	0	1.96677e-05	3.97396e-07	2.01772e-06	0	2.39438e-06	0	2.81996e-07	1.61289e-07	0	2.11483e-06	0	4.85931e-05	3.18145e-06	0	0	0	0	4.36079e-07	5.73999e-05	1.8273e-05	1.44826e-05	2.4215e-05	2.13347e-05	1.41721e-05	5.20269e-06	1.90172e-05	3.01854e-06	4.99097e-06	0	0	9.10543e-06	3.17076e-07	1.2875e-05	7.26098e-06	4.22882e-06	2.30499e-05	3.10103e-06	6.96849e-06	5.2274e-06	7.8322e-06
12_gene_id_62325	0.000401358	0.0671918	-	-				Caries	0	1.66733e-05	2.64268e-07	1.92523e-06	1.74685e-07	1.30876e-06	0	1.31269e-06	0	0	1.68828e-06	1.09664e-07	1.7179e-05	2.90131e-06	5.03839e-07	0	0	0	5.79985e-07	6.16025e-05	1.36819e-05	1.01593e-05	1.91884e-05	2.0497e-05	1.32532e-05	6.44706e-06	1.01037e-05	2.69463e-06	4.34341e-06	0	0	4.41405e-06	6.32566e-07	1.43529e-05	8.23873e-06	4.31565e-06	2.20769e-05	5.21611e-06	7.85848e-06	6.68566e-06	3.37729e-06
12_gene_id_64858	0.00050215	0.0671918	-	-	ABM08179.1	UDP-N-acetylmuramoylalanine--D-glutamate ligase	K01925|1|7.9e-272|932.0|rmu:RMDY18_13510|UDP-N-acetylmuramoylalanine--D-glutamate ligase [EC:6.3.2.9] (A)	Caries	0	5.3199e-06	2.31612e-07	1.64454e-06	2.72912e-07	2.50922e-06	0	4.46793e-07	4.07048e-08	0	0	0	4.4204e-05	1.65135e-06	1.06158e-06	0	0	0	6.16794e-07	4.05379e-05	1.26761e-05	8.35417e-06	1.8103e-05	1.09173e-05	9.61988e-06	3.66074e-06	1.84956e-05	8.60209e-06	2.40932e-06	0	3.60255e-08	2.05843e-06	1.20031e-06	1.11798e-05	6.89182e-06	4.77883e-07	5.699e-06	5.79378e-07	7.20573e-07	7.74561e-06	4.60111e-06
12_gene_id_64861	0.00045929	0.0671918	-	-	WP_011774417.1	UDP-N-acetylmuramate--L-alanine ligase	K01924|1|2.2e-197|685.0|rdn:HMPREF0733_11672|UDP-N-acetylmuramate--alanine ligase [EC:6.3.2.8] (A)	Caries	0	1.88496e-05	1.40662e-07	3.50767e-06	3.8354e-07	1.97191e-06	0	1.40903e-06	0	0	3.45215e-06	0	4.59023e-05	2.86083e-06	8.04533e-07	0	0	0	4.05179e-07	6.64145e-05	1.73388e-05	9.02576e-06	1.9004e-05	1.80374e-05	1.36094e-05	4.84904e-06	1.18129e-05	5.67398e-06	3.47456e-06	0	0	7.66619e-06	8.8478e-07	1.4121e-05	7.71919e-06	5.89132e-06	1.90289e-05	2.73229e-06	9.49815e-06	8.95706e-06	5.5726e-06
12_gene_id_64863	0.000599278	0.0694257	-	-	WP_011774419.1	cell division protein FtsZ	K03531|1|2.9e-178|621.0|rmu:RMDY18_13450|cell division protein FtsZ (A)	Caries	0	2.2106e-05	1.98956e-07	4.82385e-06	2.78915e-07	3.86524e-06	0	1.28673e-06	0	0	5.05114e-06	0	6.63705e-05	3.92021e-06	1.73079e-06	0	0	0	4.18983e-07	7.56282e-05	1.93036e-05	1.4023e-05	2.86331e-05	1.86718e-05	1.65572e-05	7.87297e-06	2.77624e-05	6.13439e-06	4.64978e-06	7.71307e-08	0	1.1171e-05	1.24027e-06	2.13518e-05	1.25733e-05	3.30637e-06	3.59691e-05	4.88603e-06	1.31965e-05	8.25709e-06	6.98295e-06
12_gene_id_64866	0.000154418	0.0668312	-	-	WP_011774422.1	cell division protein SepF	K09772|1|7.7e-77|284.0|rmu:RMDY18_13390|cell division inhibitor SepF (A)	Caries	0	2.24565e-05	5.23951e-07	4.77481e-06	3.13558e-06	3.83606e-06	8.9854e-08	1.06934e-06	9.02898e-08	4.49404e-08	3.75905e-06	0	5.23311e-05	2.68703e-06	7.76085e-07	0	0	0	3.73428e-06	7.38207e-05	2.26327e-05	1.46414e-05	3.05053e-05	2.29637e-05	1.46681e-05	8.30576e-06	2.45131e-05	6.16425e-06	4.43102e-06	0	1.27712e-06	9.50885e-06	1.53275e-06	1.16587e-05	9.18269e-06	5.16508e-06	2.63292e-05	5.48784e-06	1.21729e-05	8.09077e-06	9.36045e-06
12_gene_id_64868	0.00050215	0.0671918	-	-	WP_011774424.1	DivIVA domain-containing protein		Caries	0	2.65537e-05	3.95907e-07	7.53811e-06	2.95238e-07	4.65155e-06	0	1.36958e-06	0	0	4.97466e-06	0	7.89187e-05	4.7543e-06	1.41528e-06	0	0	0	1.95501e-06	9.66705e-05	3.15356e-05	1.38106e-05	3.66633e-05	2.85552e-05	1.66016e-05	6.62298e-06	3.38987e-05	7.48898e-06	4.87666e-06	0	0	1.463e-05	1.18458e-06	1.90387e-05	1.24e-05	6.18541e-06	3.01284e-05	5.02354e-06	1.30728e-05	9.64129e-06	1.2593e-05
12_gene_id_64869	0.000166148	0.0671918	-	-	WP_011691439.1	signal peptidase II	K03101|1|7.1e-84|308.0|rmu:RMDY18_13350|signal peptidase II [EC:3.4.23.36] (A)	Caries	0	1.19927e-05	3.61881e-07	2.60486e-06	1.61746e-07	3.21408e-06	0	1.73636e-06	0	0	3.07245e-06	0	5.45191e-05	1.91984e-06	2.09933e-06	0	0	0	9.39791e-07	6.85818e-05	1.87568e-05	1.26095e-05	2.43973e-05	2.22198e-05	1.78831e-05	5.95885e-06	2.81713e-05	8.49234e-06	4.08158e-06	0	0	1.42358e-05	1.70953e-06	1.62555e-05	1.36435e-05	5.61074e-06	3.40817e-05	6.1656e-06	6.97508e-06	9.21473e-06	8.87944e-06
13_gene_id_10214	0.000305386	0.0671918	-	-				Caries	0	1.28162e-05	7.34078e-07	6.05666e-06	4.85237e-07	4.42295e-06	0	1.30227e-06	0	0	1.16286e-06	3.04621e-07	5.51543e-05	4.57088e-06	2.23655e-06	0	0	0	1.2083e-06	0.000101909	2.11692e-05	1.31589e-05	3.45181e-05	3.95699e-05	2.18598e-05	1.23801e-05	2.46442e-05	5.23956e-06	3.91806e-06	0	0	1.51439e-05	1.75713e-06	1.55339e-05	1.22296e-05	7.86431e-06	2.7641e-05	6.52205e-06	1.02445e-05	7.51214e-06	1.25432e-05
13_gene_id_12048	0.000289434	0.0671918	-	-	WP_011595511.1	DUF1304 domain-containing protein	K08987|1|1.3e-61|234.0|rmu:RMDY18_13900|putative membrane protein (A)	Caries	0	1.12521e-05	0	0	5.3339e-07	2.31863e-06	0	5.72602e-07	0	0	1.79119e-06	0	3.79172e-05	5.28581e-06	7.69219e-07	0	0	0	1.10684e-06	6.59827e-05	1.39708e-05	1.06166e-05	3.22099e-05	1.49919e-05	1.11402e-05	4.30452e-06	2.14618e-05	8.79253e-06	6.23652e-06	0	0	1.21638e-05	9.65749e-07	1.81558e-06	6.38951e-06	3.33603e-06	2.93965e-05	5.72272e-06	8.71751e-06	4.21908e-06	4.78964e-06
13_gene_id_12049	0.000414588	0.0671918	-	-	WP_012406354.1	DNA-3-methyladenine glycosylase I	K01246|1|8.5e-55|211.0|rmu:RMDY18_13890|DNA-3-methyladenine glycosylase I [EC:3.2.2.20] (A)	Caries	0	1.503e-05	2.63938e-07	0	3.26004e-07	2.20197e-06	0	4.91644e-07	0	0	1.48758e-06	0	4.69394e-05	3.56957e-06	9.43518e-07	0	0	0	1.52056e-06	5.30426e-05	1.34871e-05	8.7136e-06	2.27155e-05	1.32739e-05	1.21592e-05	6.08205e-06	2.00844e-05	7.75438e-06	4.5898e-06	0	0	5.25783e-06	1.10561e-06	2.25864e-06	8.03705e-06	3.05318e-06	2.21063e-05	3.20202e-06	6.20368e-06	6.59974e-06	5.26857e-06
13_gene_id_16066	0.000195124	0.0671918	-	-				Caries	0	2.53336e-05	0	5.24134e-06	1.09178e-06	3.31721e-06	0	7.81363e-07	0	0	2.72145e-06	0	8.20056e-05	7.34606e-06	1.04966e-06	0	0	0	1.2083e-06	0.000107654	2.31873e-05	2.0994e-05	4.03725e-05	3.07523e-05	2.77709e-05	9.59384e-06	3.52845e-05	1.05736e-05	7.62376e-06	0	0	1.33039e-05	2.19641e-06	2.01617e-05	1.49629e-05	7.53663e-06	5.04667e-05	5.58869e-06	7.8553e-06	1.21815e-05	5.62639e-06
13_gene_id_18037	0.000345582	0.0671918	-	-	ABJ71931.1	Predicted transcriptional regulator		Caries	0	2.38077e-05	0	4.45477e-06	5.97214e-07	4.94863e-06	0	9.61678e-07	0	0	2.07374e-06	0	6.67827e-05	6.17691e-06	1.72253e-06	0	0	0	1.23928e-06	9.50181e-05	2.46629e-05	1.7513e-05	3.54683e-05	2.87046e-05	2.32237e-05	1.05453e-05	3.44881e-05	7.59932e-06	5.61424e-06	0	0	1.29605e-05	2.16262e-06	7.41579e-06	1.4452e-05	6.52671e-06	3.19006e-05	4.43954e-06	1.33277e-05	7.95517e-06	6.43222e-06
13_gene_id_20363	0.000573478	0.0694257	-	-	WP_011775629.1	mycothiol acetyltransferase	K15520|1|9.9e-162|566.0|rmu:RMDY18_04160|mycothiol synthase [EC:2.3.1.189] (A)	Caries	0	1.87678e-05	3.56431e-07	5.15744e-06	2.52435e-07	3.17877e-06	0	7.51967e-07	0	0	2.64282e-06	6.33893e-08	7.3481e-05	3.12526e-06	7.28091e-07	0	0	0	1.17338e-06	6.10698e-05	2.71078e-05	8.93709e-06	2.41768e-05	2.01279e-05	1.42036e-05	5.97233e-06	2.48939e-05	5.48799e-06	4.6097e-06	0	0	1.08906e-05	1.41165e-06	1.73656e-05	7.53849e-06	3.86214e-06	2.14834e-05	3.12551e-06	7.38382e-06	7.92906e-06	6.95383e-06
13_gene_id_21452	0.000638264	0.0697212	-	-	WP_011775221.1	exonuclease SbcCD subunit D	K03547|1|5.3e-186|647.0|rmu:RMDY18_07370|exonuclease SbcD (A)	Caries	0	2.40913e-05	1.02832e-07	2.76209e-06	1.33459e-07	2.74874e-06	0	8.80411e-07	0	0	2.71487e-06	0	4.92184e-05	3.65183e-06	1.02302e-06	0	0	0	2.43268e-07	4.29119e-05	1.76865e-05	1.12152e-05	1.68845e-05	1.67983e-05	8.4683e-06	4.22693e-06	1.24854e-05	4.85857e-06	3.72698e-06	0	0	9.03753e-06	6.42199e-07	6.16468e-06	1.17395e-05	2.8035e-06	3.53927e-05	5.83345e-06	8.46824e-06	5.64611e-06	5.90021e-06
13_gene_id_35093	0.000638264	0.0697212	-	-	WP_011774125.1	NAD(P)H-quinone dehydrogenase	K00382|1|1.2e-255|878.0|rmu:RMDY18_15500|dihydrolipoamide dehydrogenase [EC:1.8.1.4] (A)	Caries	0	2.67974e-05	2.60179e-07	2.90154e-06	3.31681e-07	4.36696e-06	0	1.29813e-06	0	0	4.87154e-06	0	8.52303e-05	1.78537e-06	1.48813e-06	0	0	0	5.50619e-07	8.34444e-05	2.73216e-05	1.47674e-05	1.37279e-05	3.22378e-05	1.98194e-05	1.12376e-05	1.64635e-05	3.62462e-06	3.19785e-06	0	0	1.20955e-05	1.4235e-06	1.19916e-05	1.13179e-05	5.8575e-06	3.60733e-05	5.97384e-06	1.06853e-05	1.11092e-05	9.22021e-06
13_gene_id_35098	0.00036661	0.0671918	Rothia mucilaginosa	-	ABM08319.1	Acetyl-CoA carboxylase alpha chain	K11263|1|6.6e-76|281.0|rmu:RMDY18_15480|acetyl-/propionyl-CoA carboxylase, biotin carboxylase, biotin carboxyl carrier protein [EC:6.3.4.14] (A)	Caries	0	1.44636e-05	4.47525e-07	1.99096e-06	2.90803e-07	2.34056e-06	1.56166e-07	1.03989e-06	0	0	1.01206e-06	0	4.11253e-05	3.64755e-06	8.24813e-07	0	0	0	6.27702e-07	7.26215e-05	1.2049e-05	1.45503e-05	2.78976e-05	2.13879e-05	1.3069e-05	7.74191e-06	2.19222e-05	6.85673e-06	7.42854e-06	0	0	8.80647e-06	1.46902e-06	1.77228e-05	1.06394e-05	1.8125e-06	2.98484e-05	4.33266e-06	7.04214e-06	3.97565e-06	6.50852e-06
13_gene_id_35109	0.000594842	0.0694257	-	-	ABM06404.1	conserved hypothetical protein	K07177|1|3.6e-187|651.0|rmu:RMDY18_06470|PDZ domain-containing protein (A)	Caries	0	1.41408e-05	9.40877e-08	2.01009e-06	2.99705e-07	1.88699e-06	0	1.10417e-06	5.2577e-08	0	2.04199e-06	5.37566e-08	3.84644e-05	1.67707e-06	1.35839e-06	0	0	5.335e-08	8.90635e-07	4.78909e-05	1.12576e-05	8.23025e-06	1.90252e-05	1.59777e-05	9.69477e-06	4.49314e-06	1.49451e-05	4.91312e-06	2.98394e-06	0	0	1.06276e-05	8.90813e-07	1.10362e-05	6.03776e-06	2.11709e-06	1.83036e-05	2.43842e-06	7.07917e-06	6.78731e-06	6.95575e-06
13_gene_id_35563	0.000116269	0.0661651	-	-				Caries	0	1.13717e-05	0	0	2.1796e-06	0	0	0	0	0	0	0	0	0	0	0	2.65314e-06	5.1681e-06	6.85737e-07	3.00263e-06	2.10902e-06	0	0	6.76448e-07	5.22185e-05	1.41694e-06	3.90278e-05	1.16153e-05	2.32289e-05	1.08522e-06	7.30208e-07	1.26059e-05	2.69483e-06	2.37788e-05	1.57543e-05	1.19693e-05	2.31783e-05	1.83273e-05	0	2.18291e-06	0
13_gene_id_36340	0.000195124	0.0671918	-	-				Caries	2.85353e-06	5.5913e-06	4.18545e-06	1.81978e-06	6.53163e-06	1.55343e-06	2.59989e-06	0	0	6.31784e-07	0	0	1.46677e-06	1.1467e-06	0	0	0	0	0	3.50473e-06	1.01849e-05	3.21419e-06	1.4786e-05	2.38298e-06	2.06087e-06	1.01016e-05	7.08285e-06	5.91504e-06	1.0082e-06	3.68519e-06	0	7.22025e-06	1.02856e-06	1.86843e-05	1.14898e-05	4.99417e-06	1.45168e-05	0	5.5643e-06	3.2101e-06	4.6109e-06
13_gene_id_42531	0.000436239	0.0671918	Rothia mucilaginosa	-	ABK05224.1	cardiolipin synthetase 2	K06131|1|1.1e-264|908.0|rmu:RMDY18_18070|cardiolipin synthase [EC:2.7.8.-] (A)	Caries	0	3.65463e-05	3.93096e-07	1.99682e-06	2.98796e-07	4.32111e-06	1.38744e-07	1.11682e-06	0	0	5.15809e-06	4.44883e-08	8.9162e-05	3.36802e-06	2.04397e-06	0	0	0	9.29969e-07	0.00010271	4.51888e-05	1.70783e-05	3.23492e-05	4.03448e-05	7.12937e-05	1.33088e-05	2.91593e-05	9.84659e-06	7.73537e-06	0	0	2.42919e-05	1.79404e-06	3.44979e-06	1.8347e-05	9.30746e-06	5.39192e-05	5.73531e-06	1.56132e-05	1.47823e-05	1.01675e-05
13_gene_id_42532	0.000161292	0.0671918	-	-	CAJ59892.1	Putative tetR-family transcriptional regulator	6.39e-06	Caries	0	6.39042e-06	0	2.14012e-06	1.5187e-07	2.61959e-06	0	3.89711e-07	0	0	9.57241e-07	0	3.25287e-05	1.61528e-06	7.1977e-07	0	0	0	3.43499e-07	2.68124e-05	1.24987e-05	3.83166e-06	1.33436e-05	4.23949e-06	3.29935e-05	8.16636e-06	1.52167e-05	5.05861e-06	2.32996e-06	0	0	3.98325e-06	4.96206e-07	9.57857e-06	8.82566e-06	3.36578e-06	2.58618e-05	1.8822e-06	6.81213e-06	3.34853e-06	2.47477e-06
13_gene_id_42688	0.000573478	0.0694257	-	-	WP_016359469.1	GTP 3',8-cyclase MoaA	K03639|1|5.0e-214|740.0|rmu:RMDY18_04420|cyclic pyranopterin phosphate synthase [EC:4.1.99.18] (A)	Caries	0	2.38862e-05	4.08345e-07	3.23179e-06	5.18867e-07	2.17362e-06	0	8.35517e-07	0	0	1.21647e-06	1.08578e-07	3.61017e-05	1.10237e-06	1.12241e-06	0	0	0	3.04799e-07	8.37196e-05	2.32557e-05	1.38639e-05	1.6152e-05	1.89082e-05	1.31475e-05	5.49396e-06	1.66763e-05	3.75804e-06	3.8407e-06	0	0	8.58215e-06	1.04384e-06	1.77948e-05	9.41115e-06	4.94654e-06	3.01463e-05	5.14538e-06	3.76168e-06	7.49982e-06	8.61351e-06
13_gene_id_42701	9.93e-05	0.0661651	Rothia mucilaginosa	-	WP_011724063.1	nitrate reductase subunit beta	K00371|1|2.7e-66|249.0|rmu:RMDY18_04520|nitrate reductase beta subunit [EC:1.7.99.4] (A)	Caries	0	2.65495e-06	0	1.40147e-06	0	8.11248e-07	0	2.2487e-07	0	0	0	0	7.67136e-06	0	2.14012e-06	0	0	0	0	1.9016e-05	3.52512e-06	3.19731e-06	5.75394e-06	3.09718e-06	8.59847e-06	8.56231e-07	6.77655e-06	7.35253e-07	1.32593e-06	0	0	3.72013e-06	6.88956e-07	1.17966e-05	3.69912e-06	2.38201e-06	1.42464e-05	6.42151e-07	4.88591e-06	8.18798e-07	1.0191e-06
13_gene_id_42706	0.00035805	0.0671918	Rothia mucilaginosa	-	BAE95429.1	putative nitrate reductase gamma chain	K00374|1|8.7e-146|513.0|rmu:RMDY18_04550|nitrate reductase gamma subunit [EC:1.7.99.4] (A)	Caries	0	1.59436e-05	4.43615e-07	5.72241e-06	1.90297e-07	1.50408e-06	8.26932e-08	5.81937e-07	0	0	1.86089e-06	0	6.03224e-05	1.13543e-06	2.04613e-07	0	0	0	4.56892e-07	5.98281e-05	1.72214e-05	1.05586e-05	2.63924e-05	1.51107e-05	1.28714e-05	4.21423e-06	2.60622e-05	7.00843e-06	7.76273e-06	0	0	8.08833e-06	8.74215e-07	1.55477e-05	6.85092e-06	2.51174e-06	3.03091e-05	6.65728e-06	7.8342e-06	5.84597e-06	6.54546e-06
13_gene_id_50008	0.000542567	0.068446	-	-				Caries	0	1.38215e-06	0	8.36291e-07	5.84755e-08	6.65921e-07	0	4.76561e-08	0	0	1.20439e-07	0	1.10866e-05	5.6517e-07	4.03071e-07	0	0	0	4.26343e-07	9.77379e-06	1.67779e-06	2.87723e-06	4.97309e-06	1.81833e-06	4.99323e-06	8.45172e-07	5.74806e-06	1.40532e-06	8.07392e-07	0	0	1.26071e-06	1.55562e-07	3.29356e-06	1.75641e-06	2.29601e-07	5.96252e-06	1.18991e-06	2.60651e-07	1.38129e-06	6.2631e-07
13_gene_id_55822	0.000560082	0.0691575	-	-	WP_011772813.1	DUF2662 domain-containing protein		Caries	0	3.14188e-05	3.40991e-07	3.95978e-06	6.44645e-07	2.01418e-06	0	1.1292e-06	6.91982e-08	0	3.68834e-06	7.07507e-08	5.08391e-05	2.16116e-06	1.05644e-06	0	0	0	8.41914e-07	0.000113078	3.26487e-05	1.67573e-05	3.66599e-05	3.59459e-05	1.44172e-05	6.43563e-06	2.02967e-05	4.96417e-06	5.83442e-06	0	0	1.15867e-05	1.70045e-06	1.39488e-05	8.02416e-06	4.41195e-06	2.28798e-05	3.70585e-06	1.01163e-05	6.08084e-06	7.56521e-06
13_gene_id_55824	0.00029826	0.0671918	-	-	ABM07710.1	Protein phosphatase - domain	K01090|1|9.4e-156|546.0|rmu:RMDY18_19550|protein phosphatase [EC:3.1.3.16] (A)	Caries	0	3.24149e-05	5.99206e-07	6.21115e-06	5.70614e-07	3.67933e-06	0	1.49714e-06	3.75025e-08	0	6.45455e-06	0	9.94372e-05	6.45049e-06	2.30465e-06	0	0	0	1.38101e-06	0.000117015	3.58235e-05	1.99474e-05	3.96452e-05	3.36056e-05	2.54033e-05	9.96755e-06	4.36336e-05	1.11161e-05	6.89067e-06	0	3.31913e-08	1.91424e-05	1.51286e-06	2.63601e-05	1.311e-05	8.01264e-06	4.73389e-05	7.47297e-06	1.27548e-05	1.0757e-05	1.09222e-05
13_gene_id_55825	0.000512688	0.0681944	-	-	WP_011772810.1	FtsW/RodA/SpoVE family cell cycle protein		Caries	9.74802e-07	2.81134e-05	6.82068e-07	6.55389e-06	3.44731e-07	4.72645e-06	4.68179e-08	8.70135e-07	0	0	3.02262e-06	0	8.5258e-05	5.0685e-06	2.01504e-06	0	0	0	1.70756e-06	9.79825e-05	3.65396e-05	1.47317e-05	3.26784e-05	2.89115e-05	2.66601e-05	1.03201e-05	3.63608e-05	8.74637e-06	7.39164e-06	0	0	7.97995e-06	1.25814e-06	1.96996e-05	1.21437e-05	6.87178e-06	4.26804e-05	8.36263e-06	7.2215e-06	9.36865e-06	8.55731e-06
13_gene_id_57918	0.000436239	0.0671918	Rothia mucilaginosa	-	WP_011776144.1	amidophosphoribosyltransferase	K00764|1|0.0e+00|1134.0|rmu:RMDY18_02950|amidophosphoribosyltransferase [EC:2.4.2.14] (A)	Caries	1.99879e-06	1.92368e-05	3.07612e-07	4.20567e-06	1.52285e-07	3.36732e-06	0	3.22691e-07	0	0	3.05002e-06	3.81429e-08	6.66883e-05	2.50843e-06	1.01734e-06	0	0	0	6.83551e-07	6.12601e-05	3.5118e-05	1.06869e-05	2.14224e-05	2.00889e-05	1.96739e-05	9.4479e-06	4.0787e-05	6.67257e-06	5.8861e-06	0	0	9.42298e-06	1.38815e-06	1.73629e-05	9.51645e-06	5.03839e-06	2.62999e-05	2.93242e-06	7.30777e-06	1.01749e-05	6.95203e-06
13_gene_id_57946	0.000326878	0.0671918	Rothia mucilaginosa	-	WP_053141172.1	DNA starvation/stationary phase protection protein	K04047|1|4.9e-89|325.0|rmu:RMDY18_02750|starvation-inducible DNA-binding protein (A)	Caries	1.3783e-07	3.14583e-05	0	5.18558e-06	0	2.48877e-06	1.63179e-07	2.49122e-06	0	0	2.70337e-06	1.11888e-06	9.46012e-05	1.95843e-06	2.39823e-06	0	0	0	1.58978e-06	4.56469e-05	3.55789e-05	1.39367e-05	1.84586e-05	8.62426e-06	2.42737e-05	1.327e-05	1.10721e-05	6.64053e-06	4.43845e-06	0	9.32198e-06	1.7361e-05	1.00085e-06	1.87256e-05	1.6786e-05	5.07978e-06	3.85859e-05	6.1163e-06	3.24522e-06	9.05287e-06	1.44604e-05
13_gene_id_57947	0.000240011	0.0671918	-	-	WP_011773786.1	membrane protein		Caries	0	2.90949e-05	1.6937e-07	3.40699e-06	0	1.02394e-06	0	1.2643e-06	0	0	0	0	8.18423e-06	1.74474e-06	1.41337e-06	0	0	0	0	3.2726e-05	3.39965e-05	2.99912e-06	1.1692e-05	1.52243e-05	1.40945e-05	1.01857e-05	2.95837e-05	3.33843e-06	2.80639e-06	0	0	1.20652e-05	0	1.20171e-05	2.43509e-06	6.58144e-06	2.28712e-05	2.83138e-06	5.8019e-07	1.3236e-05	1.20073e-05
13_gene_id_62771	0.000428906	0.0671918	-	-	WP_011774362.1	DNA repair protein RecN	K03631|1|2.1e-291|997.0|rmu:RMDY18_14060|DNA repair protein RecN (Recombination protein N) (A)	Caries	0	2.2741e-05	3.85635e-07	4.80248e-06	3.85848e-07	2.334e-06	0	1.2088e-06	0	1.94447e-08	3.22728e-06	0	5.35298e-05	2.56462e-06	1.22887e-06	0	0	0	8.93984e-07	7.48609e-05	2.38956e-05	1.18464e-05	2.08677e-05	1.76011e-05	1.52119e-05	5.54293e-06	2.30761e-05	6.31627e-06	4.64083e-06	0	0	9.34478e-06	1.11778e-06	1.61062e-05	9.48697e-06	6.09182e-06	2.49132e-05	4.34914e-06	8.80184e-06	6.1798e-06	6.62875e-06
13_gene_id_9675	0.00052123	0.0683371	-	-	WP_003895885.1	DUF4242 domain-containing protein		Caries	1.18003e-07	4.23834e-05	9.54406e-07	6.06431e-06	6.33961e-07	8.01427e-06	0	1.02427e-06	0	0	6.72188e-06	1.5553e-07	0.000159756	6.36205e-06	3.24017e-06	0	0	0	1.07181e-06	0.000134761	4.18309e-05	2.48789e-05	3.65828e-05	4.5895e-05	3.49442e-05	1.77934e-05	4.38453e-05	9.42933e-06	8.29244e-06	0	0	2.79777e-05	2.37155e-06	3.36808e-05	2.00405e-05	7.56224e-06	5.90261e-05	6.96824e-06	1.81067e-05	2.11243e-05	1.90912e-05
14_gene_id_15382	0.00061153	0.0697212	Rothia mucilaginosa	-	WP_011774015.1	transcription elongation factor GreA	K03624|1|9.1e-82|301.0|rmu:RMDY18_16240|transcription elongation factor GreA (A)	Caries	0	2.70128e-05	4.24527e-07	7.92481e-06	7.40405e-07	3.4531e-06	0	1.70466e-06	0	0	2.51025e-06	0	7.06406e-05	1.79636e-06	6.07035e-07	0	0	0	6.21535e-05	7.71343e-05	2.18515e-05	1.88523e-05	2.95183e-05	2.89646e-05	1.92971e-05	1.01891e-05	3.01316e-05	8.74729e-06	8.48242e-06	5.09923e-07	5.40353e-05	1.55792e-05	1.52426e-06	2.01542e-05	1.36469e-05	6.37079e-06	3.43556e-05	6.53346e-06	1.02107e-05	8.2721e-06	1.03208e-05
14_gene_id_15436	0.000524952	0.0683371	-	-	WP_011773931.1	bifunctional phosphoribosylaminoimidazolecarboxamide formyltransferase/IMP cyclohydrolase PurH	K00602|1|2.3e-25|113.0|rmu:RMDY18_16610|phosphoribosylaminoimidazolecarboxamide formyltransferase / IMP cyclohydrolase [EC:2.1.2.3 3.5.4.10] (A)	Caries	0	4.28109e-06	5.82011e-07	4.69416e-06	8.51255e-07	1.58839e-06	0	7.34473e-07	5.55016e-07	0	1.09259e-06	2.81189e-07	1.03983e-05	7.8191e-07	0	0	0	2.80091e-07	0	3.81928e-05	8.67705e-06	1.01016e-05	3.3598e-05	4.69338e-06	6.86981e-06	1.59729e-06	7.21768e-06	4.76742e-06	2.06883e-06	0	2.43403e-07	8.34858e-06	1.30701e-06	1.3601e-05	4.29032e-06	0	1.1155e-05	1.77678e-06	2.31122e-06	2.02169e-06	4.01562e-06
14_gene_id_16912	0.000489477	0.0671918	Rothia mucilaginosa	-	WP_011774535.1	tryptophan synthase subunit alpha	K01695|1|7.3e-141|497.0|rmu:RMDY18_08290|tryptophan synthase alpha chain [EC:4.2.1.20] (A)	Caries	0	8.5367e-06	1.23634e-07	3.09471e-06	1.34937e-07	1.26832e-06	0	6.79941e-07	0	0	1.52621e-06	0	2.92778e-05	6.56851e-07	1.297e-06	0	0	0	4.70747e-07	2.90279e-05	1.83059e-05	6.03142e-06	1.17894e-05	1.02199e-05	9.49825e-06	3.30828e-06	1.55026e-05	4.15049e-06	4.33559e-06	0	0	5.87492e-06	2.47549e-07	8.00266e-06	5.02923e-06	3.20803e-06	1.90689e-05	1.88693e-06	3.68845e-06	4.41442e-06	2.12867e-06
14_gene_id_16915	0.00059283	0.0694257	-	-	ABK03874.1	condensin subunit Smc	K03529|1|4.4e-198|687.0|rmu:RMDY18_08270|chromosome segregation protein (A)	Caries	0	9.5945e-06	1.81735e-07	1.38072e-06	0	8.11599e-07	0	3.61789e-07	0	0	1.36931e-06	0	1.01491e-05	1.36056e-06	1.62006e-07	0	0	0	9.32452e-08	2.48819e-05	1.56741e-05	4.6762e-06	9.07315e-06	5.00917e-06	4.03366e-06	1.15322e-06	6.08188e-06	2.24765e-06	1.58712e-06	0	0	2.39732e-06	2.03397e-07	4.21081e-06	2.06722e-06	8.59763e-07	9.67529e-06	1.89456e-06	2.95341e-06	1.79662e-06	1.63344e-06
14_gene_id_25136	0.00065415	0.0697212	Rothia mucilaginosa	-	WP_011774310.1	16S RNA G1207 methylase RsmC		Caries	0	2.07498e-05	4.25405e-07	4.96233e-06	1.67967e-07	2.75602e-06	0	1.4787e-06	0	0	3.09033e-06	0	5.85758e-05	2.37296e-06	8.30503e-07	0	0	0	1.95187e-07	5.69938e-05	1.94047e-05	1.35356e-05	1.42498e-05	1.9779e-05	1.25882e-05	9.4251e-06	2.64719e-05	3.43786e-06	2.28516e-06	0	0	7.87197e-06	6.08236e-07	9.93013e-06	1.01988e-05	6.48579e-06	2.98996e-05	3.33378e-06	1.00793e-05	6.5542e-06	7.97955e-06
14_gene_id_25195	0.00061153	0.0697212	-	-	ABK04019.1	ABC transporter related protein	K02074|1|4.1e-152|534.0|rmu:RMDY18_07150|zinc/manganese transport system ATP-binding protein (A)	Caries	0	2.3581e-05	1.30114e-07	1.55705e-06	5.79743e-08	3.73332e-06	7.58906e-08	1.61427e-06	0	0	3.74525e-06	0	5.58637e-05	5.63952e-07	1.78817e-06	0	0	0	2.88072e-07	6.80307e-05	1.96899e-05	1.07265e-05	7.37472e-06	2.17868e-05	1.65975e-05	7.52521e-06	2.69342e-05	1.70718e-06	1.65868e-06	0	6.31546e-08	1.19334e-05	1.39639e-06	1.32347e-05	1.2068e-05	5.33277e-06	3.30729e-05	5.04244e-06	1.07681e-05	8.10787e-06	6.56816e-06
14_gene_id_30517	0.000398772	0.0671918	-	-	WP_011773642.1	cysteine--tRNA ligase	K01883|1|1.3e-269|925.0|rmu:RMDY18_17270|cysteinyl-tRNA synthetase [EC:6.1.1.16] (A)	Caries	0	2.09615e-05	5.07464e-07	4.81658e-06	7.25793e-07	3.70971e-06	5.93129e-07	1.30543e-06	0	0	2.54607e-06	2.36886e-07	7.11938e-05	3.93406e-06	1.03347e-06	0	0	0	1.44576e-06	7.92524e-05	2.39923e-05	1.50298e-05	2.61565e-05	2.12673e-05	1.72161e-05	6.07691e-06	3.29214e-05	5.12824e-06	4.02843e-06	0	6.54459e-07	1.20881e-05	9.50023e-07	1.56174e-05	9.53264e-06	5.86639e-06	2.69346e-05	4.69107e-06	7.68896e-06	1.0737e-05	7.05763e-06
14_gene_id_30522	0.000181914	0.0671918	Rothia mucilaginosa	-	ABM08933.1	phosphoglycerate mutase	K01834|1|1.1e-141|500.0|rmu:RMDY18_17340|2,3-bisphosphoglycerate-dependent phosphoglycerate mutase [EC:5.4.2.11] (A)	Caries	1.89354e-07	1.16342e-05	6.46892e-07	5.70111e-06	4.99054e-07	3.74927e-06	9.34116e-08	1.63404e-06	0	0	4.0943e-06	9.09672e-08	9.20584e-05	3.84075e-06	1.32955e-06	0	0	0	1.15274e-06	0.0001156	2.43836e-05	1.89001e-05	4.10587e-05	2.56938e-05	2.7237e-05	1.22007e-05	4.14474e-05	9.74082e-06	9.64218e-06	0	0	1.34214e-05	1.6451e-06	1.72954e-05	1.52355e-05	5.71988e-06	3.68543e-05	6.01505e-06	1.31795e-05	1.22268e-05	1.25743e-05
14_gene_id_30526	0.000373563	0.0671918	-	-	WP_011690582.1	DNA polymerase III subunit delta'	K02341|1|1.8e-186|649.0|rmu:RMDY18_17380|DNA polymerase III subunit delta' [EC:2.7.7.7] (A)	Caries	0	1.83211e-05	4.43424e-07	2.45992e-06	3.70808e-07	4.30606e-06	0	1.48078e-06	0	0	3.89345e-06	0	8.0375e-05	4.57543e-06	1.37029e-06	0	0	0	1.46404e-06	8.4918e-05	2.26591e-05	1.26443e-05	3.18515e-05	2.68798e-05	1.50163e-05	7.57284e-06	3.00549e-05	5.14056e-06	4.93944e-06	0	0	1.02556e-05	7.0213e-07	8.78993e-06	1.42467e-05	5.94206e-06	2.88748e-05	6.05858e-06	1.10942e-05	1.13944e-05	8.46525e-06
14_gene_id_31523	0.000560082	0.0691575	-	-				Caries	0	1.98337e-05	3.47721e-07	3.64135e-06	1.72387e-07	2.48478e-06	5.25007e-07	4.31806e-07	0	0	2.48444e-06	0	3.45928e-05	1.23723e-06	2.04561e-07	0	0	0	8.58531e-07	4.91376e-05	1.72489e-05	1.12769e-05	2.05056e-05	1.71434e-05	1.0846e-05	3.99912e-06	1.51133e-05	1.95006e-06	3.13535e-06	0	0	4.4075e-06	9.71044e-07	8.70867e-06	6.10809e-06	3.51824e-06	2.01381e-05	4.01993e-06	6.13046e-06	6.5861e-06	6.35419e-06
14_gene_id_34866	0.000408997	0.0671918	-	-				Caries	0	4.34133e-05	9.72766e-07	8.05827e-06	2.14338e-07	5.70445e-06	0	1.35134e-06	0	0	6.11757e-06	0	0.000112783	3.46121e-06	2.47283e-06	0	0	0	1.60119e-06	0.000141185	3.50191e-05	2.3702e-05	3.53373e-05	5.07907e-05	3.43486e-05	1.15177e-05	4.25208e-05	8.75217e-06	8.77638e-06	0	0	2.35949e-05	2.58718e-06	1.64633e-05	2.09764e-05	8.8775e-06	5.74886e-05	9.61126e-06	1.45581e-05	1.60553e-05	1.75977e-05
14_gene_id_35406	0.000535043	0.068446	Rothia mucilaginosa	-	ABM07164.1	UDP-galactopyranose mutase	K01854|1|7.8e-149|523.0|rmu:RMDY18_06840|UDP-galactopyranose mutase [EC:5.4.99.9] (A)	Caries	0	1.94596e-05	1.27358e-07	4.67641e-06	2.70651e-07	2.40369e-06	0	6.7075e-07	0	0	2.37367e-06	0	5.09191e-05	3.45386e-06	1.40836e-06	0	0	0	4.75836e-07	6.29383e-05	1.75206e-05	9.63392e-06	2.0448e-05	1.94535e-05	1.41413e-05	6.42336e-06	2.02986e-05	5.90128e-06	3.89453e-06	0	0	9.22321e-06	9.14553e-07	1.32181e-05	9.31662e-06	3.40034e-06	2.76389e-05	4.77026e-06	7.65447e-06	5.61906e-06	4.68485e-06
14_gene_id_37736	0.000524952	0.0683371	Rothia mucilaginosa	-	WP_011692440.1	endonuclease NucS	K07503|1|2.0e-130|462.0|rmu:RMDY18_12810|hypothetical protein (A)	Caries	0	2.48642e-05	6.96003e-07	5.91964e-06	3.66986e-07	4.28171e-06	9.57996e-08	1.42212e-06	0	0	4.28744e-06	0	7.34829e-05	4.3459e-06	2.11697e-06	0	0	0	8.52919e-07	8.16314e-05	2.41347e-05	1.20507e-05	3.01205e-05	2.77542e-05	1.83915e-05	8.4079e-06	3.18868e-05	8.22543e-06	5.24205e-06	0	0	1.24391e-05	2.30346e-06	1.95324e-05	1.29541e-05	5.43601e-06	3.67098e-05	4.38328e-06	1.29457e-05	9.55014e-06	9.4938e-06
14_gene_id_38129	0.000629252	0.0697212	Rothia mucilaginosa	-	WP_011775505.1	ATPase AAA		Caries	1.90447e-08	2.4429e-05	4.8408e-07	3.44143e-06	2.46085e-07	3.26679e-06	7.76108e-08	1.3395e-06	1.80718e-08	0	4.42525e-06	0	7.69282e-05	2.00216e-06	1.62212e-06	0	0	0	3.00511e-06	7.86381e-05	2.32593e-05	1.22782e-05	2.16438e-05	2.13314e-05	1.6566e-05	8.02843e-06	3.07221e-05	5.44613e-06	4.03785e-06	0	1.91653e-08	1.3025e-05	1.20956e-06	7.36364e-06	1.15559e-05	5.33548e-06	3.77343e-05	6.04231e-06	8.92624e-06	9.81191e-06	8.10085e-06
14_gene_id_38131	0.000345582	0.0671918	-	-	WP_011775503.1	FmdB family transcriptional regulator		Caries	0	1.13748e-05	4.44829e-07	2.75739e-06	4.20316e-07	3.0818e-06	0	6.04927e-07	0	0	5.1706e-07	0	1.97683e-05	0	2.16261e-06	0	0	0	6.5208e-07	4.72725e-05	8.70265e-06	1.06657e-05	1.28589e-05	6.533e-06	6.87557e-06	4.92785e-06	1.47238e-05	3.8748e-06	3.79835e-06	0	0	7.19985e-06	1.85171e-06	1.35391e-05	3.62385e-06	1.36062e-06	1.9047e-05	3.61081e-06	7.15904e-06	4.04904e-06	6.95879e-06
14_gene_id_43046	0.000621456	0.0697212	Rothia mucilaginosa	-	ABM10157.1	putative Zn-dependent peptidases, family M16		Caries	0	2.141e-05	3.83235e-07	4.90255e-06	5.04507e-07	4.35955e-06	1.55157e-07	8.97527e-07	0	0	3.58779e-06	4.9398e-08	7.58654e-05	4.39676e-06	1.54226e-06	0	0	0	7.32528e-07	7.30293e-05	2.22325e-05	9.00998e-06	2.34747e-05	2.2423e-05	1.78475e-05	8.49268e-06	2.804e-05	7.91587e-06	3.63083e-06	0	0	1.23107e-05	9.06211e-07	1.13074e-05	1.33391e-05	6.34826e-06	3.28072e-05	4.31944e-06	1.00147e-05	8.40078e-06	8.3516e-06
14_gene_id_43970	0.000599462	0.0694257	Rothia mucilaginosa	-	WP_011774059.1	16S rRNA (cytidine(1402)-2'-O)-methyltransferase	K07056|1|1.0e-99|360.0|rmu:RMDY18_16030|16S rRNA (cytidine1402-2'-O)-methyltransferase [EC:2.1.1.198] (A)	Caries	0	1.37056e-06	0	8.45608e-07	3.81087e-07	5.86303e-07	0	3.08486e-07	0	0	0	0	3.85294e-06	1.41916e-06	0	0	0	0	7.57824e-07	2.56793e-05	1.85233e-06	1.99526e-06	3.71691e-06	1.07474e-06	1.96423e-06	7.48027e-07	1.88143e-06	1.77852e-07	1.7865e-06	0	0	1.46109e-06	2.14066e-07	5.41554e-06	5.71582e-07	6.79785e-07	5.26631e-06	1.09503e-06	9.17581e-07	6.58717e-07	1.47205e-06
14_gene_id_44508	0.000357539	0.0671918	-	-				Caries	0	8.03509e-06	0	0	4.37895e-07	0	0	0	0	0	0	5.52925e-07	0	0	4.23394e-07	0	7.20609e-06	2.3583e-06	8.44956e-07	7.89044e-07	3.54111e-06	0	1.35745e-07	0	3.02774e-05	0	2.62394e-05	2.86555e-05	2.24193e-05	8.11459e-07	4.78624e-07	1.2278e-05	1.05861e-06	1.4302e-05	3.10154e-05	1.71788e-05	2.29788e-05	9.3642e-06	0	1.38343e-06	3.22793e-07
14_gene_id_47208	0.000242777	0.0671918	-	-	WP_015926455.1	iron-only hydrogenase system regulator		Caries	0	0	0	0	2.39428e-07	0	5.93425e-07	6.61861e-07	0	0	0	0	4.96868e-07	0	0	5.96875e-07	0	0	8.67425e-07	0	5.69304e-07	0	3.79512e-06	3.72825e-06	5.65715e-07	1.30025e-06	2.49089e-07	3.17015e-07	2.00241e-07	1.11445e-06	0	1.07498e-06	0	4.05928e-06	7.59192e-06	7.4017e-07	4.53223e-06	0	4.89889e-06	1.05001e-06	1.49181e-05
14_gene_id_55210	0.000629252	0.0697212	-	-	ABM09885.1	uridylate kinase	K09903|1|6.0e-132|467.0|rmu:RMDY18_14970|uridylate kinase [EC:2.7.4.22] (A)	Caries	7.38378e-07	3.26177e-05	9.5431e-07	7.05059e-06	8.5007e-07	6.41083e-06	8.33098e-07	2.52977e-06	0	0	5.76468e-06	0	9.1916e-05	8.68848e-06	1.62529e-06	0	0	0	4.44716e-06	9.34702e-05	2.82286e-05	1.66906e-05	3.68298e-05	3.06557e-05	1.94229e-05	1.19942e-05	3.30983e-05	1.13849e-05	5.90227e-06	0	8.13932e-08	1.90217e-05	2.04053e-06	2.82606e-05	1.77215e-05	7.76109e-06	3.9623e-05	6.83507e-06	1.01746e-05	9.26674e-06	1.10142e-05
14_gene_id_60856	0.00029826	0.0671918	-	-	WP_011774300.1	CDP-diacylglycerol--glycerol-3-phosphate 3-phosphatidyltransferase	K00995|1|9.5e-105|377.0|rmu:RMDY18_14580|CDP-diacylglycerol--glycerol-3-phosphate 3-phosphatidyltransferase [EC:2.7.8.5] (A)	Caries	0	3.06724e-05	1.60894e-07	6.18409e-06	1.03694e-06	6.38247e-06	0	9.41918e-07	0	0	5.5518e-06	5.10175e-06	9.31602e-05	4.90203e-06	1.15032e-06	0	0	0	1.72142e-06	9.97033e-05	2.71542e-05	1.5181e-05	3.56303e-05	3.22585e-05	2.2976e-05	9.5114e-06	3.81533e-05	9.73048e-06	6.59051e-06	0	0	1.96023e-05	1.73306e-06	2.68584e-05	1.34381e-05	6.60745e-06	3.98568e-05	6.9412e-06	1.32529e-05	9.18642e-06	1.14861e-05
14_gene_id_62118	0.000512688	0.0681944	-	-	WP_011774313.1	LexA repressor	K01356|1|2.5e-71|266.0|rmu:RMDY18_14410|repressor LexA [EC:3.4.21.88] (A)	Caries	0	2.87516e-05	5.58032e-07	9.56249e-06	6.32345e-07	4.17879e-06	1.03169e-07	1.44252e-06	0	0	4.49578e-06	0	7.63231e-05	4.6802e-06	9.11925e-07	0	0	0	9.18528e-07	9.01937e-05	2.96664e-05	1.41019e-05	3.27168e-05	2.40461e-05	2.10746e-05	9.66851e-06	3.13884e-05	9.2229e-06	5.54514e-06	0	8.59069e-08	1.34373e-05	1.14492e-06	2.21705e-05	1.09385e-05	7.68638e-06	3.40171e-05	7.28299e-06	1.16017e-05	9.33392e-06	1.00478e-05
14_gene_id_64099	0.0006474	0.0697212	-	-				Caries	0	9.17276e-06	1.05496e-07	9.49501e-07	1.39469e-07	9.51771e-07	0	5.61459e-07	0	0	1.22349e-06	0	1.59423e-05	2.22264e-06	0	0	0	0	6.94593e-07	3.09585e-05	5.24876e-06	4.30531e-06	1.94133e-05	5.70062e-06	4.26792e-06	1.53159e-06	8.65464e-06	3.23829e-06	2.67793e-06	0	0	2.71366e-06	5.05043e-07	4.10119e-06	2.17534e-06	1.55143e-06	8.85855e-06	1.85822e-06	3.42081e-06	1.00945e-06	1.46007e-06
14_gene_id_64109	0.00061153	0.0697212	-	-				Caries	0	1.73892e-05	3.63255e-07	3.22766e-06	3.00146e-07	2.18868e-06	0	6.44423e-07	0	0	3.22191e-06	7.53701e-08	4.6801e-05	3.23126e-06	1.38512e-06	0	0	0	9.96538e-07	5.30652e-05	1.41107e-05	8.34465e-06	2.68139e-05	1.93745e-05	1.23326e-05	4.43097e-06	2.14467e-05	6.73994e-06	4.26975e-06	0	6.5242e-08	7.06497e-06	8.69506e-07	1.44728e-05	5.65858e-06	2.37821e-06	2.19634e-05	2.83321e-06	8.15756e-06	5.90549e-06	6.86768e-06
14_gene_id_9753	0.000573478	0.0694257	Rothia mucilaginosa	-	WP_011558975.1	hypothetical protein		Caries	0	2.50724e-05	2.32956e-07	3.47602e-06	6.65223e-07	3.19226e-06	0	1.03537e-06	2.34047e-07	0	4.53099e-06	0	5.29254e-05	2.52196e-06	1.89503e-06	0	0	0	4.51079e-07	6.43051e-05	1.68692e-05	1.08633e-05	2.33547e-05	2.06975e-05	1.70329e-05	7.16887e-06	2.73218e-05	7.53303e-06	4.87135e-06	0	0	9.52749e-06	1.72783e-06	1.58789e-05	9.01078e-06	5.0302e-06	3.44106e-05	4.47642e-06	1.02171e-05	8.1502e-06	6.55448e-06
15_gene_id_11581	0.000626155	0.0697212	-	-	WP_011676743.1	VanZ family protein		Caries	0	3.77459e-05	9.05591e-07	6.9264e-07	6.90613e-07	7.64555e-06	0	6.53066e-07	0	0	6.40353e-06	1.02489e-07	0.000113637	7.68981e-06	1.64807e-06	0	0	0	2.68296e-06	0.000140608	3.38167e-05	1.75125e-05	3.29595e-05	4.03852e-05	1.39638e-05	1.37066e-05	4.05286e-05	3.21185e-06	1.06513e-05	0	0	2.38123e-05	2.51198e-05	3.68763e-05	1.53698e-05	7.62641e-06	5.89065e-05	9.43063e-06	1.5127e-05	1.40836e-05	1.858e-05
15_gene_id_11582	0.000311134	0.0671918	-	-	WP_012005631.1	fluoride efflux transporter CrcB	K06199|1|5.1e-76|282.0|rmu:RMDY18_00400|CrcB protein (A)	Caries	0	4.35273e-05	1.16675e-07	3.71092e-06	2.53392e-07	5.24808e-06	0	1.96785e-06	0	0	7.44949e-06	0	9.77226e-05	3.27442e-06	2.00201e-06	0	0	0	1.26467e-06	0.000126237	3.30931e-05	2.5016e-05	2.32998e-05	4.25919e-05	3.2264e-05	1.62015e-05	4.36791e-05	6.02166e-06	8.25064e-06	0	0	2.79955e-05	2.47805e-05	3.94759e-05	1.88859e-05	9.02576e-06	6.17159e-05	9.30546e-06	1.63742e-05	1.80906e-05	1.61681e-05
15_gene_id_17048	0.000135299	0.0662092	-	-			3.07e-07	Caries	1.904e-06	3.06962e-07	3.77416e-06	0	0	7.40587e-07	0	0	0	3.89346e-07	0	2.78337e-07	4.91091e-07	2.73342e-06	0	0	0	0	3.37201e-07	2.43542e-06	7.27499e-06	0	1.34855e-05	8.39333e-07	2.61446e-06	4.87961e-06	2.80409e-06	1.7703e-06	1.42538e-06	1.42772e-06	0	3.18745e-06	0	5.83397e-06	6.51815e-06	2.82174e-06	1.03621e-05	1.03976e-06	3.73652e-06	1.72757e-06	1.48932e-06
15_gene_id_22590	0.000345582	0.0671918	Rothia mucilaginosa	-	ABM06433.1	conserved hypothetical protein		Caries	0	2.30538e-05	1.73729e-07	3.5786e-06	0	1.91639e-06	0	4.85016e-07	0	0	3.17175e-06	0	6.89598e-05	2.36849e-06	9.78328e-07	0	0	0	8.57879e-07	7.92992e-05	2.01162e-05	1.16934e-05	2.75369e-05	1.6951e-05	1.87395e-05	6.1701e-06	2.75886e-05	9.67404e-06	5.28969e-06	0	0	8.41596e-06	8.79239e-07	2.04627e-05	1.69206e-05	6.05693e-06	3.3291e-05	6.5325e-06	1.3847e-05	8.79683e-06	5.95639e-06
15_gene_id_26023	0.000240109	0.0671918	-	-				Caries	0	9.80873e-06	3.59548e-07	0	2.6182e-07	0	0	0	8.75569e-08	0	0	8.95213e-08	0	0	2.05648e-07	0	5.04172e-06	2.93769e-06	5.91822e-07	1.36829e-06	2.31414e-06	0	1.97799e-07	0	3.1626e-05	3.00738e-07	2.61923e-05	3.87943e-05	1.93591e-05	2.30333e-07	7.81994e-07	1.30705e-05	8.60634e-07	1.51982e-05	2.21384e-05	2.2644e-05	1.65619e-05	6.9036e-06	0	9.79186e-07	3.30694e-07
15_gene_id_26024	0.000140464	0.0662092	-	-				Caries	0	5.88159e-06	9.73393e-08	0	5.16161e-07	0	0	0	8.64977e-08	0	0	0	0	0	0	0	4.69366e-06	2.22826e-06	0	9.84724e-07	3.69607e-06	0	6.51355e-08	0	2.27997e-05	0	1.77974e-05	2.32011e-05	1.63022e-05	5.68866e-07	3.82771e-07	1.27764e-05	1.19031e-06	6.16279e-06	2.4602e-05	1.98465e-05	2.15188e-05	7.91733e-06	0	9.64493e-07	2.17796e-07
15_gene_id_26025	0.000528924	0.068446	-	-	WP_011264151.1	membrane protein		Caries	0	1.03525e-05	5.74871e-07	0	3.94136e-07	0	0	0	1.26932e-07	0	0	0	0	0	0	0	6.23857e-06	2.01852e-06	5.1478e-07	7.23245e-07	5.20921e-06	0	0	0	1.88002e-05	0	3.03537e-05	4.02399e-05	1.49201e-05	2.33993e-07	5.61699e-07	1.46847e-05	1.24766e-06	1.49319e-05	4.00093e-05	1.93844e-05	2.80765e-05	6.34432e-06	0	2.32747e-06	4.79409e-07
15_gene_id_26026	0.000345582	0.0671918	-	-				Caries	0	7.23128e-06	4.17419e-07	0	4.87629e-07	0	2.68555e-08	0	7.58001e-08	0	0	5.16672e-08	0	0	1.1869e-07	0	5.37935e-06	3.0341e-06	8.56273e-07	9.64706e-07	4.6063e-06	0	3.80533e-08	0	2.23802e-05	8.67853e-08	2.01117e-05	2.88056e-05	1.46718e-05	7.17806e-07	4.91966e-07	1.66628e-05	1.09277e-06	1.22567e-05	3.26731e-05	2.38309e-05	2.51228e-05	6.5953e-06	0	1.81723e-06	5.02024e-07
15_gene_id_26027	0.000617309	0.0697212	-	-	WP_012457732.1	OmpA family protein		Caries	0	5.27001e-06	1.30181e-07	0	4.94252e-07	0	0	0	0	0	0	0	0	0	1.24098e-07	0	4.31804e-06	1.47745e-06	7.80782e-07	8.16432e-07	4.32549e-06	0	3.97872e-08	0	6.97504e-06	0	1.56922e-05	9.092e-06	1.39974e-05	3.83825e-07	1.40286e-07	6.73461e-06	1.0387e-07	7.60198e-06	2.27613e-05	2.05574e-05	1.10514e-05	1.38998e-06	0	1.27253e-06	1.67815e-07
15_gene_id_26028	0.000198548	0.0671918	-	-	WP_011264155.1	M23 family peptidase		Caries	0	5.65904e-06	1.04248e-07	0	3.10092e-07	0	0	0	0	0	0	6.48897e-08	0	0	2.98129e-07	0	4.53464e-06	2.09239e-06	2.5739e-07	1.03868e-06	3.58837e-06	0	9.55835e-08	0	2.04351e-05	1.08995e-07	1.51449e-05	3.41959e-05	1.41691e-05	5.00871e-07	1.46042e-06	8.1401e-06	2.49533e-07	1.78551e-05	2.28326e-05	2.15142e-05	1.93419e-05	9.17118e-06	0	7.63045e-07	1.59803e-07
15_gene_id_26031	0.000594085	0.0694257	-	-				Caries	0	2.49006e-06	1.15258e-07	0	2.09204e-07	0	0	0	0	0	0	2.62667e-08	0	0	0	0	1.70941e-06	9.14827e-08	0	4.15703e-07	2.57645e-06	0	0	0	8.2848e-06	4.41202e-08	7.67931e-06	1.08424e-05	5.18054e-06	1.51954e-07	3.04021e-07	7.05844e-06	2.69167e-07	3.42348e-06	1.1534e-05	1.99177e-05	0	2.4807e-06	0	3.2631e-08	0
15_gene_id_26032	0.000270066	0.0671918	-	-				Caries	0	1.07021e-05	8.27723e-07	0	4.30259e-07	0	0	0	0	0	0	1.08043e-07	0	0	0	0	7.33919e-06	3.07644e-06	7.14267e-07	2.05057e-06	5.03423e-06	0	0	0	3.92282e-05	1.8148e-07	2.72724e-05	3.76563e-05	2.32892e-05	5.14784e-07	7.90978e-07	1.6037e-05	1.0387e-06	1.72612e-05	3.40836e-05	1.91563e-05	3.30869e-05	9.47338e-06	0	1.70465e-06	4.99376e-07
15_gene_id_26033	0.000218357	0.0671918	-	-	WP_014708577.1	N-acetylmuramoyl-L-alanine amidase		Caries	0	6.63038e-06	1.71307e-07	0	3.26176e-07	0	4.73035e-08	0	4.4505e-08	0	0	0	0	0	0	0	3.89268e-06	1.41544e-06	9.02466e-07	1.27045e-06	4.21038e-06	0	1.34055e-07	0	2.563e-05	7.64323e-08	2.1241e-05	1.7673e-05	1.48905e-05	8.42107e-08	3.96974e-07	1.25112e-05	6.12443e-07	1.22758e-05	1.78251e-05	2.58063e-05	1.57406e-05	4.3364e-06	0	1.35761e-06	2.49928e-07
15_gene_id_26034	0.000470977	0.0671918	-	-	WP_005780952.1	DUF1738 domain-containing protein		Caries	0	2.05596e-06	3.65951e-08	0	5.87299e-08	0	0	0	0	0	0	0	0	0	9.41065e-08	0	6.17514e-07	6.65416e-07	8.86468e-08	2.681e-07	1.08944e-06	0	1.65848e-08	0	5.308e-06	2.43538e-08	3.1229e-06	5.96848e-06	7.03778e-06	1.48747e-07	1.68793e-07	3.19086e-06	1.0959e-07	4.94281e-06	4.27139e-06	2.2e-05	5.19296e-06	0	0	1.34216e-07	1.86438e-08
15_gene_id_26043	0.000263666	0.0671918	-	-				Caries	0	3.45486e-06	1.2067e-07	0	9.57179e-08	0	6.24666e-08	0	0	0	0	0	0	0	1.38038e-07	0	4.15466e-06	6.85803e-07	5.67304e-07	6.04428e-07	3.52077e-06	0	2.21282e-08	0	1.64511e-05	1.00932e-07	9.57079e-06	1.7196e-05	2.38037e-05	8.32829e-08	5.24251e-07	8.35354e-06	4.0438e-07	9.84576e-06	1.89831e-05	2.48232e-05	2.58319e-05	4.0668e-06	0	5.87722e-07	3.72872e-07
15_gene_id_26047	0.000287434	0.0671918	-	-				Caries	0	1.08965e-05	7.40989e-07	0	1.09679e-07	0	0	0	1.01666e-07	0	0	0	0	0	2.38786e-07	0	7.41474e-06	2.24245e-06	1.20579e-06	2.63796e-06	7.62086e-06	0	0	0	3.11077e-05	1.74599e-07	2.66902e-05	3.4794e-05	2.63463e-05	4.70181e-07	9.89761e-07	1.91285e-05	1.46726e-06	2.34756e-05	4.16889e-05	2.51397e-05	3.61426e-05	9.136e-06	0	2.03335e-06	3.83981e-07
15_gene_id_26049	0.000216538	0.0671918	-	-	WP_008765215.1	conjugative transposon protein TraN		Caries	0	4.08689e-06	6.03352e-08	0	3.30045e-07	0	1.56166e-07	0	7.34638e-08	0	0	7.5112e-08	0	0	0	0	3.15425e-06	1.65565e-06	0	8.58205e-07	1.99046e-06	0	1.10641e-07	0	3.52584e-05	0	1.0196e-05	3.00392e-05	1.46302e-05	3.86517e-07	1.41554e-07	5.91022e-06	4.33264e-07	1.15539e-05	1.63983e-05	2.32069e-05	9.56488e-06	8.48528e-06	0	1.3333e-06	4.20611e-07
15_gene_id_26052	0.000366238	0.0671918	-	-	WP_008765218.1	conjugative transposon protein TraK		Caries	0	1.04618e-05	0	0	7.3417e-07	0	0	0	0	0	0	1.06469e-07	0	0	2.44582e-07	0	3.64599e-06	3.01247e-06	4.22319e-07	9.21559e-07	4.29103e-06	0	0	0	4.45158e-05	0	2.54207e-05	4.06123e-05	2.42858e-05	4.10909e-07	8.2946e-07	1.76938e-05	8.18855e-07	1.90171e-05	2.29907e-05	2.61924e-05	2.10489e-05	8.26368e-06	0	1.77502e-06	5.24402e-07
15_gene_id_26054	0.000111273	0.0661651	-	-				Caries	0	3.46829e-06	8.15642e-08	0	2.42618e-07	0	0	0	0	0	0	0	0	0	0	0	0	9.33921e-07	0	1.40367e-06	1.86183e-06	0	0	0	1.21503e-05	0	5.58433e-06	7.96796e-06	3.87528e-06	2.00808e-07	2.63686e-07	4.94859e-06	5.24768e-07	3.81512e-06	0	2.69773e-05	1.55232e-05	5.16606e-06	0	1.52444e-06	4.40638e-07
15_gene_id_26056	0.00030328	0.0671918	-	-				Caries	0	3.80127e-06	0	0	2.39842e-07	0	0	0	7.36319e-08	0	0	7.52839e-08	0	0	1.15295e-07	5.80485e-08	2.49026e-06	1.83247e-06	2.32259e-07	5.39229e-07	2.86612e-06	0	3.69648e-08	0	2.51661e-05	0	1.42033e-05	3.1203e-05	9.73039e-06	3.87402e-07	5.7607e-07	1.10875e-05	6.27258e-07	8.30094e-06	1.29028e-05	2.29216e-05	2.20615e-05	7.03666e-06	0	1.60053e-06	3.25358e-07
15_gene_id_26057	0.000261933	0.0671918	-	-	WP_011264158.1	plasmid transfer protein		Caries	0	7.58146e-06	3.58451e-08	0	1.77706e-07	0	0	0	2.18224e-08	0	2.64942e-08	4.4624e-08	0	0	1.0251e-07	0	2.51813e-06	1.07035e-06	4.42512e-07	7.93829e-07	2.86294e-06	0	4.92989e-08	1.78918e-08	1.41872e-05	0	1.39908e-05	2.31734e-05	1.92475e-05	3.73148e-07	5.69378e-07	1.06127e-05	9.43808e-07	9.07943e-06	1.55349e-05	2.21636e-05	1.53847e-05	4.7829e-06	0	7.63917e-07	2.87668e-07
15_gene_id_26060	0.000107448	0.0661651	-	-				Caries	0	5.57982e-06	0	0	8.04852e-07	0	1.31036e-07	0	0	0	0	0	0	0	0	0	4.21258e-06	1.99611e-06	9.22089e-07	8.85459e-07	4.62055e-06	0	9.28369e-08	0	3.79444e-05	2.11726e-07	2.50194e-05	3.24861e-05	2.49106e-05	1.06663e-06	4.36446e-07	1.43919e-05	9.72544e-07	1.54939e-05	3.49952e-05	1.49197e-05	2.52178e-05	6.0382e-06	0	1.69335e-06	4.00082e-07
15_gene_id_29753	0.0006474	0.0697212	-	-	WP_011776496.1	histidinol-phosphate transaminase	K00817|1|1.9e-190|662.0|rmu:RMDY18_02150|histidinol-phosphate aminotransferase [EC:2.6.1.9] (A)	Caries	0	5.91003e-06	3.26429e-07	2.14743e-07	2.70106e-07	5.85124e-06	0	0	0	0	1.09602e-07	0	7.45897e-05	6.47635e-07	2.60387e-06	0	0	0	3.40319e-07	9.1552e-05	3.47699e-06	7.24863e-06	6.65745e-06	2.41864e-05	2.12039e-05	6.04935e-06	2.50014e-05	3.85318e-06	2.10556e-06	0	0	1.58899e-05	1.44143e-06	3.15287e-07	6.8645e-06	1.49396e-06	6.47796e-05	9.06451e-06	1.81635e-07	9.26136e-06	1.25482e-05
15_gene_id_31498	0.000311134	0.0671918	-	-				Caries	0	2.33113e-05	6.56567e-07	3.54198e-06	2.17e-07	2.96695e-06	0	5.82383e-07	0	0	1.77939e-06	0	5.51776e-05	1.46009e-06	1.25177e-06	0	0	0	9.00598e-07	0.000112583	2.0623e-05	1.37034e-05	2.35526e-05	3.85327e-05	1.53344e-05	1.76193e-05	2.54449e-05	8.36132e-06	4.44013e-06	0	0	1.72656e-05	1.57159e-06	1.63591e-05	1.001e-05	6.17578e-06	3.31575e-05	4.99858e-06	1.20025e-05	1.46163e-05	8.8904e-06
15_gene_id_35457	0.00061153	0.0697212	Rothia mucilaginosa	-	WP_011776716.1	sugar transferase		Caries	0	3.07647e-05	1.71947e-07	2.41977e-06	0	4.16589e-06	0	1.84586e-06	1.43969e-07	0	4.35828e-06	2.94399e-07	6.37582e-05	1.98539e-06	5.56108e-07	0	0	0	4.4644e-07	9.7308e-05	9.73474e-06	1.38101e-05	1.18102e-05	3.08072e-05	1.69838e-05	1.07271e-05	2.75954e-05	3.0008e-06	3.7603e-06	0	0	8.44065e-06	1.82153e-06	7.7491e-06	1.06404e-05	5.23619e-06	2.54749e-05	4.64785e-06	1.19796e-05	1.08604e-05	1.31351e-05
15_gene_id_36474	0.000560082	0.0691575	-	-	WP_011606597.1	hypothetical protein		Caries	0	1.22911e-05	4.08361e-07	3.49583e-06	4.04899e-07	2.00351e-06	0	8.07236e-07	0	0	2.75961e-06	7.26249e-08	3.68336e-05	3.11356e-06	1.16784e-06	0	0	0	1.15229e-06	4.33092e-05	1.18518e-05	9.16766e-06	2.17707e-05	1.59432e-05	1.02507e-05	3.88526e-06	2.33976e-05	6.46586e-06	5.49672e-06	0	0	5.24052e-06	9.77475e-07	1.71717e-05	6.26455e-06	2.49991e-06	1.72256e-05	1.28305e-06	6.09481e-06	4.8889e-06	4.96108e-06
15_gene_id_36475	0.000428906	0.0671918	Rothia mucilaginosa	-	WP_011774540.1	response regulator	K07183|1|4.8e-104|375.0|rmu:RMDY18_11560|response regulator NasT (A)	Caries	0	1.37782e-05	8.69519e-08	5.59106e-06	3.46183e-07	1.86411e-06	2.22442e-07	1.00624e-06	0	0	2.2208e-06	0	3.24294e-05	2.34021e-06	7.53965e-07	0	0	0	1.4146e-07	5.02524e-05	1.48385e-05	5.80653e-06	2.72324e-05	1.56632e-05	1.28482e-05	4.13331e-06	2.56786e-05	6.44082e-06	5.93394e-06	0	0	5.79442e-06	4.11425e-07	2.00769e-05	5.65612e-06	2.89216e-06	2.01291e-05	1.9911e-06	7.62578e-06	2.90417e-06	3.16176e-06
15_gene_id_39863	0.00029826	0.0671918	Rothia mucilaginosa	-	WP_011774334.1	phenylalanine--tRNA ligase subunit alpha	K01889|1|1.7e-212|735.0|rmu:RMDY18_14220|phenylalanyl-tRNA synthetase alpha chain [EC:6.1.1.20] (A)	Caries	0	1.97434e-05	4.47516e-07	1.87558e-06	2.94598e-07	1.9921e-06	0	8.77384e-07	0	0	2.16971e-06	0	7.05958e-05	3.9705e-06	1.57558e-06	0	0	5.78904e-08	1.02773e-06	7.18227e-05	1.60834e-05	1.2204e-05	2.30523e-05	1.84777e-05	1.47323e-05	6.05029e-06	3.21864e-05	6.55142e-06	4.17103e-06	3.07799e-07	0	1.08506e-05	1.08151e-06	6.86382e-06	9.39368e-06	3.78854e-06	2.15373e-05	8.12103e-06	5.92038e-06	6.06e-06	5.26986e-06
15_gene_id_40250	0.000408997	0.0671918	Rothia mucilaginosa	-	ABM06685.1	hypothetical UPF0233 membrane protein		Caries	0	3.14672e-05	3.93637e-07	5.7505e-06	3.32734e-07	3.78019e-06	0	1.25018e-06	0	0	3.63112e-06	0	9.04306e-05	4.23522e-06	4.79846e-07	0	0	0	1.10473e-06	0.000131719	3.41133e-05	2.21615e-05	2.78818e-05	3.41417e-05	2.7224e-05	8.77151e-06	3.68553e-05	5.2553e-06	7.86645e-06	0	0	1.29249e-05	2.32005e-06	2.5085e-05	1.26027e-05	5.12992e-06	3.7147e-05	6.36873e-06	1.08135e-05	1.17197e-05	1.23528e-05
15_gene_id_43415	0.000200128	0.0671918	-	-	WP_007288254.1	O-antigen polymerase	0	Caries	5.0331e-07	0	2.95627e-07	4.98125e-07	3.47786e-07	0	0	5.10964e-07	0	0	0	0	0	0	0	0	0	0	5.79885e-07	3.81359e-07	5.2356e-07	0	3.84566e-06	0	8.32303e-07	1.2653e-06	2.18483e-06	1.78452e-07	0	2.53906e-07	0	2.02031e-06	5.58557e-07	4.42001e-07	5.59126e-06	6.71741e-07	1.98425e-06	7.89572e-07	3.77511e-06	1.0093e-06	2.40472e-06
15_gene_id_44606	0.0006474	0.0697212	-	-				Caries	0	1.88749e-05	9.84238e-08	3.37373e-06	6.23046e-07	2.61172e-06	0	5.64434e-07	0	0	2.5008e-06	0	5.58144e-05	2.187e-06	0	0	0	0	3.24014e-07	5.9542e-05	2.00296e-05	7.70874e-06	2.29989e-05	1.5513e-05	5.15445e-06	2.99581e-06	1.51057e-05	1.37588e-05	8.99867e-06	0	0	5.1347e-06	2.35592e-07	1.32374e-05	2.97906e-06	1.99923e-06	1.62827e-05	5.08229e-06	6.45296e-06	6.66405e-06	8.04521e-06
15_gene_id_4728	0.000341014	0.0671918	-	-	WP_011774803.1	ABC transporter ATP-binding protein		Caries	0	6.76756e-06	1.98325e-07	1.76219e-06	2.29418e-07	3.58483e-07	0	2.81467e-07	0	0	1.07498e-06	0	2.43645e-05	1.23491e-06	9.45288e-08	0	0	0	2.1763e-07	2.68422e-05	1.31191e-05	3.03726e-06	1.35169e-05	6.64664e-06	5.30321e-06	2.14268e-06	1.28928e-05	3.4378e-06	2.93787e-06	0	0	2.05719e-06	3.95601e-07	1.31898e-05	3.54952e-06	1.41646e-06	8.36172e-06	1.67765e-06	2.42544e-06	1.92293e-06	1.92543e-06
15_gene_id_4734	0.00045929	0.0671918	-	-	WP_011739454.1	HD domain-containing protein		Caries	0	2.70783e-05	0	3.81645e-06	3.13806e-07	2.86035e-06	1.36529e-07	2.13354e-06	0	0	3.42472e-06	0	5.37124e-05	2.81526e-06	6.034e-07	0	0	0	3.47296e-07	6.56629e-05	1.8353e-05	1.16468e-05	2.47687e-05	2.14722e-05	1.18681e-05	5.73562e-06	2.50249e-05	7.05292e-06	4.64413e-06	0	0	9.02793e-06	1.26261e-06	1.51478e-05	8.46234e-06	3.73792e-06	2.5729e-05	3.39114e-06	8.99227e-06	7.07233e-06	7.42028e-06
15_gene_id_47483	0.000287439	0.0671918	-	-				Caries	0	2.11864e-05	0	4.29266e-06	3.48792e-07	2.70196e-06	0	1.31723e-06	0	0	2.95087e-06	0	6.77173e-05	3.51201e-06	1.84124e-06	0	0	0	1.72881e-06	8.84059e-05	3.11691e-05	1.65269e-05	3.53629e-05	2.5749e-05	1.25312e-05	8.81508e-06	3.38143e-05	1.24656e-05	8.86709e-06	0	0	1.54724e-05	6.01379e-07	2.53186e-05	1.62637e-05	5.24788e-06	4.01274e-05	4.45157e-06	1.3052e-05	9.54436e-06	1.12663e-05
15_gene_id_47843	0.000599278	0.0694257	-	-	WP_011096445.1	protein translocase subunit SecF	K03074|1|1.7e-180|629.0|rmu:RMDY18_09530|preprotein translocase subunit SecF (A)	Caries	0	1.65519e-05	2.05556e-07	1.43228e-06	9.82737e-08	9.48586e-07	0	8.57668e-07	0	0	1.6241e-06	0	4.89693e-05	1.30025e-06	5.81931e-07	0	0	0	2.27148e-07	3.45058e-05	2.77129e-06	2.98011e-06	6.04912e-06	1.11935e-05	9.84139e-06	4.4782e-06	2.50772e-05	2.97478e-06	6.64232e-07	0	0	3.86588e-06	5.49423e-07	8.45569e-06	2.25321e-06	2.98853e-06	2.10398e-05	2.81462e-06	4.09447e-06	4.95695e-06	3.50336e-06
15_gene_id_48873	0.00035651	0.0671918	-	-	WP_007288030.1	PTS glucose transporter subunit IIABC	K02777|1|4.2e-88|322.0|rmu:RMDY18_00840|PTS system, glucose-specific IIA component [EC:2.7.1.69] (A)	Caries	0	5.29212e-05	7.21199e-07	8.82753e-06	8.17241e-07	8.1941e-06	0	1.53765e-06	1.25447e-07	0	7.31054e-06	1.28261e-07	0.000147201	9.62291e-06	4.125e-06	0	0	1.27291e-07	2.88297e-06	0.000178216	4.90323e-05	2.93756e-05	6.55591e-05	6.27351e-05	4.28274e-05	1.96051e-05	4.92075e-05	1.58344e-05	1.12475e-05	0	1.11026e-07	2.56487e-05	2.46614e-06	4.21529e-05	2.60202e-05	1.32451e-05	7.31773e-05	1.15042e-05	1.7097e-05	1.81349e-05	2.06893e-05
15_gene_id_5213	0.000653107	0.0697212	-	-	WP_099723559.1	exodeoxyribonuclease VII small subunit	K03602|1|9.5e-35|145.0|rmu:RMDY18_05630|exodeoxyribonuclease VII small subunit [EC:3.1.11.6] (A)	Caries	0	1.26821e-05	0	7.88892e-06	8.31776e-07	4.52401e-07	0	1.34574e-06	0	0	3.47561e-07	0	2.77807e-05	3.16622e-06	5.85859e-07	0	0	0	0	5.50209e-05	3.56694e-06	7.92989e-06	2.73201e-05	7.26142e-06	1.29526e-05	4.16491e-06	1.35318e-05	3.86311e-06	5.34364e-06	0	0	1.03624e-05	7.97815e-07	1.13236e-05	9.77723e-06	3.8245e-06	2.21703e-05	6.04481e-06	3.88525e-06	3.43193e-06	7.61318e-06
15_gene_id_58896	0.00061153	0.0697212	-	-	WP_010987690.1	Rieske (2Fe-2S) protein		Caries	0	1.6535e-05	3.70846e-07	2.1183e-06	9.81378e-08	1.25819e-06	0	5.26762e-07	0	0	5.34931e-07	1.23217e-07	3.75555e-05	2.29277e-06	1.13222e-06	0	0	0	4.88752e-07	5.91283e-05	1.45354e-05	6.01485e-06	1.6027e-05	1.88014e-05	8.45546e-06	3.7354e-06	1.45839e-05	4.30033e-06	4.27933e-06	0	0	6.22048e-06	3.09742e-07	6.00549e-06	6.75394e-06	3.22861e-06	1.62027e-05	2.97686e-06	7.28822e-06	1.10896e-06	5.19193e-06
15_gene_id_58898	0.000428906	0.0671918	-	-	WP_011774491.1	class I SAM-dependent RNA methyltransferase	K00599|1|5.0e-180|627.0|rmu:RMDY18_12360|[EC:2.1.1.-] (A)	Caries	0	1.66659e-05	1.447e-07	2.88213e-06	1.29396e-07	1.76499e-06	4.22228e-08	8.68182e-07	0	0	2.50626e-06	0	4.23547e-05	2.57081e-06	1.11964e-06	0	0	0	4.83321e-07	4.70884e-05	1.43837e-05	7.19813e-06	2.15662e-05	1.77602e-05	1.59557e-05	3.76443e-06	2.094e-05	5.59188e-06	3.44173e-06	0	0	7.60976e-06	5.46662e-07	1.42494e-05	6.7274e-06	4.04805e-06	1.31418e-05	2.45194e-06	6.61742e-06	5.4165e-06	5.0448e-06
15_gene_id_65336	0.000584536	0.0694257	-	-	WP_011774431.1	transcriptional regulator NrdR	K07738|1|9.0e-80|294.0|rmu:RMDY18_13290|transcriptional repressor NrdR (A)	Caries	0	2.53223e-05	2.01347e-07	5.35356e-06	1.00302e-07	4.0034e-06	0	1.17874e-06	0	0	2.09126e-06	0	4.54194e-05	4.35484e-06	1.43954e-06	0	0	0	5.82954e-07	8.76592e-05	1.96313e-05	1.30664e-05	3.09549e-05	2.10949e-05	1.66721e-05	8.79606e-06	1.82023e-05	7.80721e-06	4.4683e-06	0	0	6.89629e-06	7.22932e-07	1.831e-05	1.08029e-05	4.8534e-06	3.02107e-05	4.39341e-06	1.00457e-05	8.70072e-06	1.00403e-05
15_gene_id_7587	0.000283719	0.0671918	-	-	WP_011596626.1	cation:proton antiporter		Caries	0	1.77084e-05	2.46158e-07	3.96218e-06	4.46455e-07	2.35184e-06	9.10192e-08	1.16035e-06	0	0	2.49521e-06	0	5.19546e-05	0	1.00567e-06	0	0	0	8.10358e-07	5.72728e-05	2.92807e-05	1.13569e-05	1.92299e-05	2.33976e-05	2.34653e-05	5.22089e-06	1.90304e-05	5.55e-06	4.33331e-06	0	0	9.02793e-06	1.09426e-06	2.2295e-05	9.16086e-06	5.14869e-06	2.30021e-05	3.45063e-06	6.32187e-06	8.39277e-06	6.56086e-06
16_gene_id_11722	0.000541301	0.068446	Rothia mucilaginosa	-	WP_011773779.1	succinyl-CoA ligase subunit beta	K01903|1|7.8e-79|291.0|rmu:RMDY18_02690|succinyl-CoA synthetase beta subunit [EC:6.2.1.5] (A)	Caries	0	3.10381e-05	2.57366e-07	1.31076e-05	3.71053e-06	5.04725e-06	7.76839e-07	6.61159e-06	6.83837e-07	1.80865e-07	1.08009e-05	3.7646e-06	0.000122116	2.59271e-06	4.33615e-06	0	3.15208e-07	4.68708e-06	6.39746e-06	0.00011958	3.07214e-05	1.08669e-05	3.88467e-05	3.99475e-05	2.26963e-05	1.00425e-05	3.28879e-05	1.70103e-05	6.62398e-06	2.53016e-07	5.33338e-06	2.18377e-05	2.99012e-06	2.14391e-05	1.40043e-05	4.74072e-06	4.51976e-05	9.95417e-06	1.22136e-05	1.25749e-05	1.48083e-05
16_gene_id_16064	0.000198848	0.0671918	Rothia mucilaginosa	-	WP_011775711.1	pyridine nucleotide-disulfide oxidoreductase	K00528|1|2.0e-94|343.0|rmu:RMDY18_18220|ferredoxin--NADP+ reductase [EC:1.18.1.2] (A)	Caries	5.1565e-07	3.60541e-05	7.44822e-07	2.01784e-06	4.2557e-07	4.48308e-06	1.3388e-06	1.08039e-06	1.32864e-07	2.63219e-07	6.0334e-06	2.6608e-07	1.62329e-06	3.54798e-07	2.30791e-06	3.06019e-07	0	1.29569e-07	3.63303e-07	7.26472e-05	3.53036e-05	9.9472e-06	1.13782e-05	3.92324e-05	2.19884e-05	8.32883e-06	7.41339e-06	6.44309e-06	5.0039e-06	5.0628e-07	1.70286e-06	1.79778e-05	0	1.68564e-05	1.36683e-05	9.80054e-06	9.53437e-06	1.04221e-06	1.46695e-05	6.42545e-06	1.02076e-05
16_gene_id_18194	0.000373563	0.0671918	Rothia mucilaginosa	-	WP_011775043.1	GTPase ObgE	K03979|1|5.1e-303|1036.0|rmu:RMDY18_09010|GTP-binding protein (A)	Caries	0	7.79847e-06	2.30084e-07	3.06554e-06	2.60724e-07	1.2359e-06	0	6.42001e-07	0	0	1.46047e-06	0	4.54618e-05	2.78308e-06	6.57998e-07	0	0	0	7.57443e-07	4.63469e-05	1.11134e-05	4.51183e-06	2.10023e-05	1.14373e-05	7.08754e-06	2.0609e-06	1.71114e-05	6.71168e-06	4.87423e-06	0	0	7.33732e-06	1.03235e-06	9.24233e-06	4.80022e-06	2.36808e-06	1.56525e-05	2.88802e-06	3.51903e-06	4.26862e-06	5.35523e-06
16_gene_id_24122	0.000426853	0.0671918	-	-	WP_011775741.1	amino acid ABC transporter ATP-binding protein	K02028|1|2.6e-130|462.0|rmu:RMDY18_03760|polar amino acid transport system ATP-binding protein [EC:3.6.3.21] (A)	Caries	0	2.63584e-05	6.38178e-07	3.33715e-06	5.39263e-07	3.03136e-06	2.3499e-07	8.92987e-07	0	3.82436e-08	4.51386e-06	0	6.29826e-05	3.76736e-06	8.29647e-07	0	1.42366e-07	0	1.40769e-06	7.2509e-05	2.48569e-05	1.25744e-05	2.73664e-05	2.35582e-05	1.92617e-05	9.08233e-06	2.79784e-05	9.07217e-06	5.77736e-06	0	1.95335e-07	1.46947e-05	7.17195e-07	1.508e-05	9.38257e-06	5.69397e-06	3.88664e-05	3.96566e-06	9.68039e-06	8.83538e-06	1.15974e-05
16_gene_id_24520	0.000408997	0.0671918	-	-	WP_011594414.1	peptidase M48		Caries	0	3.90776e-05	2.84739e-07	2.85572e-06	2.58674e-07	3.80632e-06	0	1.24599e-06	0	0	3.81683e-07	0	1.7393e-05	2.6809e-06	2.87748e-07	0	0	0	6.43125e-07	9.36942e-05	2.89783e-05	1.78831e-05	2.72259e-05	3.93041e-05	1.17725e-05	1.17705e-05	6.05517e-06	6.31767e-06	7.15263e-06	0	0	2.10999e-05	2.67014e-07	1.48398e-05	1.1143e-05	6.41826e-06	3.39703e-05	5.02139e-06	3.27407e-06	7.16311e-06	1.1813e-05
16_gene_id_27571	0.000486329	0.0671918	-	-				Caries	0	6.56226e-06	0	0	4.65138e-07	0	0	0	6.34658e-08	0	0	0	0	0	0	0	0	1.07234e-06	0	6.78249e-07	2.90612e-06	0	0	0	1.91711e-05	0	4.95859e-06	1.759e-05	1.55955e-05	1.66957e-07	2.81125e-07	6.42477e-06	2.81069e-07	2.35819e-06	1.04908e-07	1.28958e-05	1.56339e-06	0	0	1.24329e-07	3.19606e-07
16_gene_id_32431	0.000476971	0.0671918	-	-			K09940|1|1.2e-49|194.0|rmu:RMDY18_18770|hypothetical protein (A)	Caries	0	2.24031e-05	5.51649e-07	4.84847e-06	8.59108e-07	4.95226e-06	1.24592e-07	7.9277e-07	0	0	2.22869e-06	1.19851e-07	6.5147e-05	6.93661e-06	1.65193e-06	0	0	0	2.06006e-06	8.26254e-05	2.67172e-05	1.21765e-05	4.2532e-05	2.10367e-05	1.58705e-05	8.65648e-06	2.53361e-05	9.0851e-06	1.23722e-05	0	0	1.44857e-05	2.22612e-06	1.64174e-05	1.35488e-05	4.31332e-06	3.81768e-05	4.41525e-06	8.60365e-06	9.20971e-06	9.41664e-06
16_gene_id_3692	0.000408144	0.0671918	-	-	WP_005379435.1	glycerol-3-phosphate cytidiltransferase	K00980|1|4.2e-88|322.0|rmu:RMDY18_15660|glycerol-3-phosphate cytidylyltransferase [EC:2.7.7.39] (A)	Caries	1.34828e-07	3.15223e-05	2.84858e-07	6.18599e-06	1.04343e-07	3.9565e-06	0	1.28865e-06	1.05443e-06	0	4.76555e-06	1.15401e-07	7.72826e-05	3.80694e-06	2.41821e-06	2.83493e-07	0	0	1.82797e-06	0.000114904	3.04434e-05	1.73239e-05	3.50392e-05	4.00595e-05	2.07993e-05	1.09642e-05	3.68882e-05	9.89813e-06	7.37376e-06	0	0	1.58231e-05	2.26774e-06	2.25229e-05	1.19944e-05	7.334e-06	3.8741e-05	4.91568e-06	1.43757e-05	1.15829e-05	1.25604e-05
16_gene_id_3693	0.000469055	0.0671918	Rothia mucilaginosa	-	WP_011774081.1	DUF2505 domain-containing protein		Caries	0	3.03087e-05	4.89385e-07	6.32556e-06	3.98751e-07	2.9883e-06	2.57307e-07	1.95521e-06	1.19175e-07	0	5.51064e-06	0	8.39666e-05	5.4427e-06	1.39955e-06	0	0	0	1.54443e-06	0.000100082	3.3496e-05	1.38518e-05	3.56415e-05	3.37419e-05	2.25132e-05	6.79545e-06	3.66038e-05	1.04444e-05	6.08934e-06	0	0	1.40635e-05	2.34284e-06	2.45978e-05	1.16703e-05	7.95716e-06	3.54843e-05	6.3509e-06	1.18379e-05	1.08625e-05	1.03849e-05
16_gene_id_3695	0.00035031	0.0671918	-	-	WP_004894358.1	UDP-N-acetylglucosamine--LPS N-acetylglucosamine transferase		Caries	0	2.15076e-05	3.30335e-07	6.81986e-06	5.45891e-07	3.46595e-06	0	1.07624e-06	0	0	3.6125e-06	0	5.70295e-05	4.22057e-06	2.20429e-06	0	0	0	1.08747e-06	9.59844e-05	2.21273e-05	1.50963e-05	3.08129e-05	2.61892e-05	1.82077e-05	6.59481e-06	2.47366e-05	7.50015e-06	7.06435e-06	1.76348e-07	0	7.79023e-06	1.84498e-06	1.8433e-05	8.69246e-06	5.1118e-06	2.32765e-05	3.66015e-06	9.76029e-06	1.01196e-05	8.29624e-06
16_gene_id_3696	0.000626155	0.0697212	-	-				Caries	0	2.3074e-05	3.00061e-07	4.1467e-06	2.55015e-07	3.29819e-06	0	1.13233e-06	5.21933e-08	0	4.92767e-06	0	4.74487e-05	3.36542e-06	1.50732e-06	0	0	0	1.23814e-06	8.25728e-05	2.25238e-05	1.06831e-05	2.20683e-05	2.62715e-05	1.99668e-05	8.37391e-06	2.85153e-05	4.98034e-06	5.32071e-06	0	0	1.11419e-05	5.1303e-07	1.82969e-05	1.07443e-05	5.35802e-06	3.27782e-05	4.47919e-06	1.15834e-05	7.48761e-06	1.0032e-05
16_gene_id_3704	0.000317679	0.0671918	-	-			1.37e-05	Caries	0	1.3724e-05	0	3.13925e-06	1.91962e-07	1.39979e-06	0	1.03037e-06	0	0	3.43962e-06	0	2.06701e-05	0	1.10734e-06	0	0	0	0	6.45859e-05	2.38025e-05	1.31911e-05	8.91382e-06	2.38607e-05	2.15166e-05	9.48403e-06	8.86319e-06	1.67501e-06	2.89375e-06	0	0	1.04677e-05	9.26836e-07	6.58113e-06	1.17499e-05	5.70925e-06	3.03303e-05	4.08615e-06	1.02752e-05	2.77861e-06	9.5223e-06
16_gene_id_37814	4.28e-05	0.0661651	-	-				Caries	0	6.97537e-06	0	0	1.09178e-07	0	1.42502e-07	0	0	0	0	0	0	0	0	0	3.97522e-06	2.073e-06	2.15783e-07	8.42893e-07	3.63137e-06	0	0	1.09923e-07	2.45649e-05	2.30252e-07	1.92963e-05	2.32281e-05	1.21619e-05	5.71679e-07	5.93294e-07	1.13476e-05	1.50917e-06	1.66948e-05	2.56829e-05	1.45235e-05	2.41603e-05	9.01981e-06	0	1.55343e-06	6.0085e-07
16_gene_id_39312	0.00059283	0.0694257	-	-	WP_011775404.1	hydroxymethylbilane synthase	K01749|1|9.1e-169|590.0|rmu:RMDY18_06300|hydroxymethylbilane synthase [EC:2.5.1.61] (A)	Caries	0	2.18608e-05	3.23256e-07	1.18453e-06	1.86033e-07	5.19109e-07	0	6.55187e-08	0	0	4.43714e-07	0	1.01067e-05	0	1.34e-07	0	0	0	7.71257e-08	6.64418e-05	2.28043e-05	1.38522e-05	1.78723e-05	1.52028e-05	9.88114e-06	1.44477e-06	5.18764e-06	3.78343e-07	1.03468e-07	0	0	1.40526e-06	3.9255e-07	2.17633e-06	2.16677e-06	1.12225e-06	4.79652e-06	1.60527e-06	4.07461e-06	2.59329e-06	3.82134e-06
16_gene_id_39320	0.000626155	0.0697212	-	-	ABM08676.1	glutamyl-tRNA reductase	K02492|1|4.3e-160|561.0|rmu:RMDY18_06240|glutamyl-tRNA reductase [EC:1.2.1.70] (A)	Caries	0	2.39275e-05	4.6698e-07	6.12464e-06	7.15578e-07	3.83022e-06	5.49405e-08	1.26524e-06	0	0	3.56832e-06	0	6.46162e-05	4.07839e-06	1.44336e-06	0	0	0	1.04817e-06	8.04039e-05	2.08822e-05	1.45619e-05	2.65067e-05	2.46266e-05	3.72915e-05	6.64555e-06	2.67447e-05	7.70096e-06	2.96515e-06	0	0	9.2079e-06	3.30801e-06	1.71266e-05	1.03839e-05	4.84067e-06	2.90544e-05	4.30935e-06	1.24174e-05	9.38972e-06	8.28201e-06
16_gene_id_39357	0.000378618	0.0671918	Rothia mucilaginosa	-	ABM06884.1	ferredoxin		Caries	0	2.94271e-05	4.93959e-07	6.89702e-06	0	4.46429e-06	0	1.62449e-06	0	0	3.04154e-06	0	6.09908e-05	1.75756e-06	2.35439e-06	0	0	0	1.08408e-06	8.80539e-05	2.88539e-05	1.71356e-05	3.44609e-05	2.98388e-05	2.05767e-05	1.06734e-05	2.43078e-05	8.72206e-06	7.64226e-06	0	0	8.11261e-06	1.28985e-06	2.5237e-05	1.34246e-05	7.09244e-06	4.06649e-05	6.9641e-06	1.33012e-05	1.11399e-05	1.11692e-05
16_gene_id_39358	0.000638264	0.0697212	-	-	WP_010984568.1	1D-myo-inositol 2-acetamido-2-deoxy-alpha-D-glucopyranoside deacetylase	K15525|1|4.3e-213|737.0|rmu:RMDY18_05960|N-acetyl-1-D-myo-inositol-2-amino-2-deoxy-alpha-D-glucopyranoside deacetylase [EC:3.5.1.103] (A)	Caries	0	2.57679e-05	4.18567e-07	2.24597e-06	3.01832e-07	3.96304e-06	0	1.4986e-06	0	0	5.10835e-06	0	7.22211e-05	4.74135e-06	1.74113e-06	0	0	0	1.06477e-06	8.06072e-05	2.24574e-05	1.3068e-05	2.26622e-05	2.45699e-05	1.61593e-05	1.13602e-05	2.89045e-05	6.28553e-06	4.27491e-06	0	0	9.13641e-06	1.73056e-06	1.2753e-05	1.20862e-05	5.80801e-06	3.44297e-05	4.57073e-06	1.35437e-05	7.89149e-06	8.8078e-06
16_gene_id_41514	0.000480275	0.0671918	Rothia mucilaginosa	-	A1R8V4.1	RecName: Full=DNA-directed RNA polymerase subunit beta; Short=RNAP subunit beta; AltName: Full=RNA polymerase subunit beta; AltName: Full=Transcriptase subunit beta_x0001_ABM06631.1 DNA-directed RNA polymerase, beta subunit	K03043|1|9.4e-103|370.0|rmu:RMDY18_04630|DNA-directed RNA polymerase subunit beta [EC:2.7.7.6] (A)	Caries	1.34931e-07	9.6058e-06	0	9.16606e-07	1.30085e-07	9.60216e-07	6.64655e-07	9.27285e-07	5.17866e-07	0	2.50178e-06	0	1.29643e-05	9.54219e-07	0	0	0	0	3.13274e-07	4.62029e-05	6.38115e-06	4.27642e-06	8.38147e-06	1.24207e-05	7.70838e-06	2.96156e-06	7.45785e-06	2.2181e-06	1.36022e-05	0	0	5.87699e-06	6.58649e-07	8.94858e-06	6.33921e-06	4.36381e-06	1.51545e-05	4.44982e-06	6.23503e-06	3.0998e-06	5.26109e-06
16_gene_id_43276	0.000560082	0.0691575	-	-	WP_007289219.1	energy coupling factor transporter S component ThiW		Caries	2.90583e-06	0	6.00931e-07	2.57353e-07	4.8013e-07	0	7.58414e-07	2.32937e-06	0	3.112e-07	0	3.91656e-07	5.02783e-07	0	2.99904e-07	0	0	2.86741e-07	5.17844e-07	4.27661e-07	2.57989e-06	0	3.37366e-06	3.92581e-06	3.82388e-07	1.82631e-06	5.00978e-06	1.60395e-07	5.43888e-07	2.32732e-06	0	3.92616e-06	2.51018e-07	9.56094e-06	3.11017e-06	9.48505e-07	2.39925e-06	1.06451e-06	3.24393e-06	2.24647e-06	1.85958e-06
16_gene_id_43960	0.00033469	0.0671918	-	-	WP_011772789.1	membrane protein		Caries	0	2.79589e-05	7.85289e-07	9.30136e-06	5.17545e-07	6.13729e-06	1.15738e-07	1.3846e-06	0	0	4.06541e-06	0	0.000111397	8.06919e-06	2.2374e-06	0	0	0	1.60551e-06	0.000147149	3.87217e-05	1.89161e-05	4.38925e-05	4.21996e-05	2.82398e-05	1.12941e-05	4.59217e-05	1.05018e-05	1.15201e-05	0	0	1.99024e-05	1.96227e-06	3.15394e-05	1.42476e-05	4.63517e-05	5.23445e-05	7.03075e-06	1.39751e-05	1.52811e-05	1.43563e-05
16_gene_id_45637	9.93e-05	0.0661651	-	-	WP_011775945.1	FadR family transcriptional regulator		Caries	0	3.75008e-08	1.68835e-07	7.53595e-07	1.73446e-07	1.85083e-06	0	2.34069e-07	0	0	2.11903e-07	0	2.98293e-05	6.11101e-07	1.06377e-07	0	0	0	1.4317e-07	3.69798e-05	2.7084e-05	1.06024e-05	1.0422e-05	1.06896e-05	1.05441e-05	2.56938e-06	1.27449e-05	4.31976e-07	1.14074e-06	0	0	1.10896e-06	8.29253e-07	2.32138e-06	4.68216e-06	1.52665e-06	1.9723e-05	2.97874e-06	1.24589e-06	3.24965e-06	2.91974e-06
16_gene_id_476	0.000319724	0.0671918	Rothia mucilaginosa	-	WP_011776795.1	membrane protein insertase YidC	K03217|1|2.4e-67|253.0|rmu:RMDY18_19890|YidC/Oxa1 family membrane protein insertase (A)	Caries	0	2.28965e-05	3.52468e-07	5.12647e-06	3.17999e-07	1.84463e-06	0	1.25751e-06	0	0	6.56833e-06	0	6.65747e-05	4.24629e-06	2.06083e-06	0	0	0	9.02721e-07	9.91715e-05	3.07705e-05	1.88285e-05	1.29802e-05	2.71247e-05	2.37968e-05	1.26834e-05	3.09352e-05	2.72749e-06	8.59266e-06	0	1.49491e-07	1.28532e-05	1.74162e-06	2.46511e-05	1.36216e-05	5.31334e-06	4.92924e-05	6.95936e-06	1.09886e-05	8.10388e-06	8.41188e-06
16_gene_id_4805	0.000147287	0.0668312	-	-				Caries	0	8.71442e-06	1.07426e-07	0	3.71472e-07	0	1.39026e-07	0	0	0	0	0	0	0	0	0	5.51437e-06	3.01462e-06	1.06095e-06	1.21771e-06	5.05913e-06	0	0	0	3.74758e-05	2.24636e-07	2.77066e-05	3.79169e-05	2.56317e-05	1.37638e-06	2.31529e-07	1.16429e-05	1.02856e-06	1.74319e-05	3.33498e-05	2.11305e-05	3.10691e-05	9.06705e-06	1.31378e-07	8.72027e-07	1.64675e-07
16_gene_id_4806	0.000468879	0.0671918	-	-				Caries	0	8.47655e-06	0	0	5.89983e-07	0	0	0	0	0	0	0	0	0	9.68921e-07	0	5.20763e-06	2.69358e-06	5.57678e-07	1.33173e-06	3.92402e-06	0	0	0	2.92962e-05	3.54234e-07	2.43603e-05	2.95828e-05	2.40871e-05	0	1.82552e-07	9.72634e-06	1.21647e-06	1.45421e-05	2.82859e-05	1.41946e-05	2.26092e-05	8.93035e-06	0	1.13366e-06	5.19359e-07
16_gene_id_4810	0.000156688	0.0668312	-	-				Caries	0	9.20729e-06	0	0	5.91804e-07	0	0	0	0	0	0	0	0	0	0	0	4.91149e-06	2.2011e-06	8.74349e-07	1.39723e-06	3.59317e-06	0	8.11739e-08	0	3.53579e-05	0	2.62826e-05	2.81415e-05	2.30596e-05	8.50726e-07	5.99289e-07	1.36061e-05	8.47659e-07	1.42635e-05	2.95934e-05	2.12046e-05	2.41968e-05	2.4328e-06	0	2.32009e-06	6.7856e-07
16_gene_id_50001	0.000584536	0.0694257	-	-	WP_011774294.1	hypothetical protein		Caries	0	2.12984e-05	5.53027e-07	6.37467e-06	5.48339e-07	2.88169e-06	0	1.23567e-06	0	0	3.85466e-06	0	6.59826e-05	2.6929e-06	1.35562e-06	0	0	0	5.20166e-07	7.42729e-05	1.9883e-05	1.60629e-05	2.29097e-05	2.69373e-05	1.47028e-05	6.57258e-06	2.64738e-05	4.5481e-06	4.03042e-06	0	0	1.14949e-05	7.13487e-07	1.7897e-05	9.84833e-06	5.78362e-06	3.09922e-05	5.52878e-06	8.59292e-06	8.33394e-06	8.1129e-06
16_gene_id_50003	0.000348132	0.0671918	-	-	WP_011774293.1	4-hydroxy-tetrahydrodipicolinate reductase		Caries	0	1.49321e-05	2.29767e-07	3.28569e-06	3.51126e-07	1.08592e-06	0	4.28892e-07	0	0	2.10515e-06	0	3.26961e-05	0	0	0	0	0	4.37175e-07	3.49374e-05	1.71146e-05	4.67584e-06	6.77426e-06	9.68889e-06	3.91119e-06	3.5142e-06	1.16623e-05	1.70042e-06	2.24183e-06	0	0	6.18415e-06	1.09562e-06	1.43134e-05	8.34663e-06	2.49544e-06	2.54695e-05	3.96634e-06	7.00573e-06	4.75715e-06	3.31627e-06
16_gene_id_53839	0.000489477	0.0671918	-	-	WP_011774815.1	RNA methyltransferase	K00599|1|2.6e-149|525.0|rmu:RMDY18_10720|[EC:2.1.1.-] (A)	Caries	0	1.04114e-05	2.72116e-07	9.11027e-07	1.79471e-07	9.78838e-07	0	9.43893e-07	0	0	3.09235e-06	0	3.51728e-05	5.50889e-07	5.6166e-07	0	0	0	2.32328e-07	3.46107e-05	1.4748e-05	6.33445e-06	6.53058e-06	1.51298e-05	9.94977e-06	5.45595e-06	1.6756e-05	2.29011e-06	1.71144e-06	0	0	6.23558e-06	6.7483e-07	9.30063e-06	4.66237e-06	3.12656e-06	2.30193e-05	2.73148e-06	7.05015e-06	5.59734e-06	4.48728e-06
16_gene_id_56512	0.000319724	0.0671918	Rothia mucilaginosa	-	WP_011596106.1	lactate utilization protein C	K00782|1|8.4e-106|381.0|rmu:RMDY18_03110|hypothetical protein (A)	Caries	0	3.59778e-05	5.0257e-07	6.83032e-06	7.98125e-07	3.4561e-06	0	7.19006e-07	0	0	5.09143e-06	0	9.46181e-05	4.40509e-06	2.1301e-06	0	0	0	1.20275e-06	0.000106142	3.67036e-05	1.9399e-05	3.7754e-05	3.35464e-05	2.4408e-05	1.03168e-05	3.90376e-05	1.03542e-05	9.73531e-06	0	8.96901e-08	1.77897e-05	1.53265e-06	2.89089e-05	1.35187e-05	5.0183e-06	4.28499e-05	5.40526e-06	1.03655e-05	1.15201e-05	1.14875e-05
16_gene_id_56517	0.000326878	0.0671918	-	-				Caries	0	2.10047e-05	4.19473e-07	6.47819e-06	2.77278e-07	2.61165e-06	0	9.42597e-07	0	0	6.2698e-06	5.8023e-08	0.000113706	6.09451e-06	3.06569e-06	0	0	0	1.45763e-06	9.49407e-05	4.79529e-05	1.89573e-05	3.68658e-05	3.33607e-05	2.19236e-05	6.62736e-06	4.23838e-05	8.12666e-06	4.5478e-06	0	0	1.26908e-05	2.4544e-06	3.30768e-05	1.22345e-05	8.2388e-06	5.24351e-05	7.64871e-06	1.311e-05	1.21442e-05	1.36462e-05
16_gene_id_56518	0.000414588	0.0671918	-	-	WP_011776001.1	ABC transporter ATP-binding protein	K06147|1|6.5e-125|444.0|rmu:RMDY18_03150|ATP-binding cassette, subfamily B, bacterial (A)	Caries	0	1.61865e-07	0	0	1.08018e-07	3.14962e-07	3.54057e-07	8.87433e-08	0	0	7.07907e-07	8.21797e-08	8.97497e-05	0	0	0	0	7.68152e-07	3.81059e-07	6.38805e-06	1.82951e-06	4.33156e-06	3.41168e-07	2.62469e-06	2.09052e-06	3.04434e-06	3.40381e-05	1.12215e-07	0	0	0	1.46338e-06	2.37488e-06	2.29177e-06	3.02656e-06	1.33905e-06	6.19982e-06	1.12557e-06	2.17582e-06	7.66951e-07	8.23666e-07
16_gene_id_57665	0.000378618	0.0671918	Rothia mucilaginosa	-	WP_011774796.1	metal-sulfur cluster assembly factor		Caries	0	1.69718e-05	1.91633e-07	2.87829e-06	1.66015e-07	2.05653e-06	0	1.98234e-07	0	0	9.67152e-07	0	2.88395e-05	0	9.98374e-07	0	0	1.9788e-07	0	4.42679e-05	1.06574e-05	1.05219e-05	1.88383e-05	1.11667e-05	8.85098e-06	2.21448e-06	1.75389e-05	4.30551e-06	5.37801e-06	0	0	5.83554e-06	1.15012e-06	9.89816e-06	6.34625e-06	3.14387e-06	1.8332e-05	2.1547e-06	1.84332e-06	5.12347e-06	5.19334e-06
16_gene_id_8751	0.000626155	0.0697212	-	-	WP_011775301.1	DNA-directed RNA polymerase sigma-70 factor	K03088|1|1.6e-102|370.0|rmu:RMDY18_07090|RNA polymerase sigma-70 factor, ECF subfamily (A)	Caries	0	2.27368e-05	5.45686e-07	1.46175e-06	1.00483e-06	2.08857e-06	0	1.0787e-06	0	0	6.28908e-06	9.70474e-08	6.0283e-05	3.71657e-06	1.7835e-06	0	0	0	2.56631e-07	8.63104e-05	2.12695e-05	1.41286e-05	2.56811e-05	2.24377e-05	1.98838e-05	7.11179e-06	2.81413e-05	8.28133e-06	6.1349e-06	0	0	1.1048e-05	1.11959e-06	1.51369e-05	9.73234e-06	4.52328e-06	3.52491e-05	4.39802e-06	1.01104e-05	1.10907e-05	7.72386e-06
17_gene_id_10803	0.000192452	0.0671918	-	-	WP_007290428.1	glycosyl transferase family 2		Caries	2.24616e-06	2.57761e-06	7.71587e-07	1.76486e-06	2.2851e-06	2.24589e-06	8.83452e-07	6.41746e-07	0	8.18244e-07	2.11895e-06	5.30091e-07	8.98204e-07	5.35344e-06	1.3857e-06	1.26025e-06	3.17088e-07	2.94648e-06	1.96125e-06	1.79026e-06	3.6634e-06	9.01772e-08	3.26956e-06	7.84402e-06	4.94514e-06	3.06992e-06	5.39413e-06	4.60227e-06	3.71026e-06	7.10865e-06	1.43829e-07	5.63616e-06	2.83021e-06	1.24802e-05	2.03499e-05	1.06065e-05	5.19069e-06	1.31562e-06	2.24073e-06	2.13703e-06	9.09999e-06
17_gene_id_13857	0.000225854	0.0671918	-	-	WP_011775970.1	bifunctional 3'-5' exonuclease/DNA polymerase	K02335|1|1.7e-248|855.0|rmu:RMDY18_03290|DNA polymerase I [EC:2.7.7.7] (A)	Caries	0	2.2727e-05	3.64328e-07	5.45454e-06	4.53062e-07	4.0685e-06	0	1.28851e-06	0	0	2.97755e-06	0	5.75816e-05	3.16289e-06	9.95539e-07	0	0	0	1.05366e-06	8.81603e-05	2.66131e-05	1.30463e-05	2.70791e-05	3.13519e-05	1.64868e-05	7.44864e-06	2.27824e-05	6.92802e-06	5.28712e-06	0	2.80435e-08	1.30244e-05	1.49499e-06	1.60267e-05	8.17657e-06	3.67078e-06	3.08179e-05	5.15117e-06	7.08601e-06	1.01228e-05	8.95471e-06
17_gene_id_19219	0.000489477	0.0671918	-	-	WP_011436292.1	excisionase		Caries	0	2.12782e-05	5.03368e-07	6.3451e-06	1.24775e-07	2.90381e-06	0	8.49712e-07	0	0	5.13115e-06	0	7.24115e-05	3.87092e-06	8.50637e-07	0	0	0	2.07138e-07	9.11937e-05	2.41724e-05	1.33909e-05	3.44522e-05	2.50699e-05	1.96186e-05	9.2975e-06	3.29969e-05	9.9192e-06	5.78416e-06	0	0	9.95064e-06	1.20489e-06	1.83265e-05	1.19304e-05	6.27056e-06	2.88788e-05	3.19354e-06	1.26841e-05	9.93994e-06	8.07394e-06
17_gene_id_2105	0.000274439	0.0671918	-	-	WP_011776786.1	ABC transporter substrate-binding protein		Caries	0	2.92915e-05	8.18304e-07	7.02117e-06	2.60532e-06	5.37477e-06	8.21349e-07	1.8282e-06	2.44041e-07	2.53566e-07	4.3508e-06	5.83689e-08	8.10069e-05	4.67952e-06	1.74777e-06	0	0	1.14998e-06	3.35383e-06	0.000118721	2.50872e-05	1.9369e-05	3.29814e-05	2.95697e-05	2.60518e-05	6.03226e-06	3.62928e-05	9.59395e-06	8.04373e-06	0	8.43217e-07	1.48353e-05	1.50542e-06	2.42411e-05	1.24898e-05	8.65836e-06	3.48728e-05	6.42972e-06	1.37722e-05	1.21259e-05	1.13026e-05
17_gene_id_23344	0.000599278	0.0694257	-	-	WP_011775393.1	ATP-dependent helicase	K03657|1|3.8e-301|1029.0|rmu:RMDY18_06410|DNA helicase II / ATP-dependent DNA helicase PcrA [EC:3.6.4.12] (A)	Caries	0	8.24226e-06	2.306e-07	3.2817e-06	2.83197e-07	1.01202e-06	0	4.44021e-07	0	0	9.68347e-07	0	1.64224e-05	1.41537e-06	1.8602e-07	0	0	0	5.70135e-07	2.76797e-05	8.17484e-06	4.26528e-06	1.71278e-05	9.38679e-06	4.06617e-06	1.69626e-06	1.22669e-05	4.99633e-06	2.37826e-06	0	0	3.29578e-06	4.02203e-07	4.71192e-06	2.37263e-06	1.09497e-06	7.72944e-06	9.75961e-07	3.7641e-06	2.38382e-06	3.03193e-06
17_gene_id_24087	0.000457365	0.0671918	Rothia mucilaginosa	-	WP_011775485.1	bacterioferritin		Caries	0	5.90977e-06	0	0	2.10181e-07	2.39406e-06	2.71432e-07	1.02287e-06	0	0	6.2009e-07	1.11487e-05	3.46915e-05	5.597e-07	0	0	0	0	0	2.22616e-05	6.85144e-06	2.78017e-05	1.45302e-05	1.50929e-05	8.83841e-06	3.93321e-06	1.11478e-05	2.49515e-06	6.6517e-07	0	0	7.52819e-06	3.64996e-06	6.74066e-06	1.705e-05	5.11596e-06	1.33114e-05	8.50473e-07	7.45452e-06	7.87472e-06	4.91857e-06
17_gene_id_30194	0.000436239	0.0671918	Rothia mucilaginosa	-	WP_011775630.1	RNA degradosome polyphosphate kinase	K00937|1|0.0e+00|1397.0|rmu:RMDY18_04150|polyphosphate kinase [EC:2.7.4.1] (A)	Caries	0	2.28985e-05	3.22181e-07	3.65727e-06	4.57333e-07	2.86448e-06	9.18133e-08	1.13769e-06	0	0	3.47877e-06	8.83196e-08	6.1634e-05	4.27564e-06	1.45005e-06	0	0	0	9.73129e-07	8.31235e-05	2.36848e-05	1.29905e-05	2.6655e-05	1.8143e-05	1.49565e-05	5.82752e-06	2.83761e-05	7.01689e-06	6.64827e-06	0	0	1.19648e-05	1.04255e-06	1.37435e-05	8.88529e-06	4.32333e-06	2.59904e-05	4.76395e-06	8.50425e-06	8.08059e-06	8.10593e-06
17_gene_id_31308	0.000547136	0.068446	Rothia mucilaginosa	-	ABM07886.1	ribosomal protein L31	K02909|1|1.1e-41|167.0|rdn:HMPREF0733_11911|large subunit ribosomal protein L31 (A)	Caries	0	9.72059e-06	5.51758e-07	4.50786e-06	8.65137e-07	1.6118e-06	0	2.69492e-07	0	0	1.30486e-06	0	3.3263e-05	0	8.53351e-07	0	0	0	0	3.50316e-05	9.86723e-06	1.87318e-06	1.32165e-05	1.04555e-05	8.06903e-06	3.3603e-06	1.54034e-05	3.93039e-06	4.0599e-06	0	0	3.94472e-06	7.06044e-07	8.53954e-06	3.30561e-06	1.36871e-06	1.37057e-05	3.08031e-06	7.57078e-06	3.34203e-06	4.51596e-06
17_gene_id_31335	0.000374473	0.0671918	Rothia mucilaginosa	-	WP_011774901.1	iron-sulfur cluster assembly accessory protein		Caries	0	8.48618e-06	0	0	3.7975e-07	0	0	4.07668e-07	0	0	1.69851e-06	0	1.92806e-05	2.04412e-06	0	0	0	0	0	1.82503e-05	6.6917e-06	6.39675e-06	8.18895e-06	5.32157e-06	6.61208e-06	1.96406e-06	1.33037e-05	2.34316e-06	3.05323e-06	0	0	1.18257e-06	9.16762e-07	7.25458e-06	2.38024e-06	1.36771e-06	8.11526e-06	1.29593e-06	3.77988e-06	3.59718e-06	3.52261e-06
17_gene_id_33265	0.000319724	0.0671918	-	-	WP_011775236.1	DUF2017 domain-containing protein		Caries	0	2.72369e-05	4.96886e-07	4.61338e-06	2.72946e-07	4.07784e-06	0	1.56273e-06	0	0	4.04282e-06	0	5.47828e-05	1.80514e-06	1.77736e-06	0	0	0	1.2083e-06	8.94649e-05	2.70788e-05	1.28381e-05	2.63445e-05	2.83386e-05	2.90732e-05	9.7625e-06	2.43668e-05	1.08372e-05	6.64355e-06	0	0	1.5001e-05	1.31785e-06	2.01748e-05	1.6989e-05	6.53125e-06	3.66642e-05	4.80354e-06	9.51982e-06	1.03436e-05	6.33238e-06
17_gene_id_45526	0.000218515	0.0671918	-	-				Caries	0	2.35153e-05	0	8.95807e-07	4.42241e-07	3.62794e-06	0	3.91742e-07	0	0	1.31867e-06	0	8.55305e-05	4.89966e-06	0	0	0	0	7.34158e-07	3.38113e-05	7.83321e-06	2.10209e-05	3.6473e-05	3.68599e-05	8.38234e-06	1.06305e-05	3.23306e-05	1.28886e-05	9.62556e-06	0	0	5.20482e-06	3.01871e-06	2.91696e-05	1.83788e-05	7.633e-06	4.6158e-05	6.56044e-06	5.26354e-06	1.17741e-05	1.2963e-05
17_gene_id_57451	0.000573478	0.0694257	-	-	ABM09839.1	conserved hypothetical protein		Caries	0	2.14937e-05	3.26359e-07	3.78911e-06	4.8265e-07	2.96193e-07	2.09177e-07	6.13312e-07	1.96802e-07	0	1.73888e-06	0	4.65196e-05	3.77323e-06	0	0	0	0	1.06419e-06	5.1928e-05	1.02533e-05	6.63046e-06	2.92356e-05	1.1909e-05	1.48167e-05	7.11324e-06	1.86017e-05	7.59081e-06	6.0899e-06	0	0	4.15364e-06	7.73781e-07	2.04953e-05	4.28725e-06	4.76703e-06	2.90306e-05	2.73453e-06	7.45937e-06	8.18915e-06	4.61192e-06
17_gene_id_60971	0.000455766	0.0671918	-	-	WP_015023130.1	IS30 family transposase		Caries	1.44322e-07	6.52421e-06	3.36873e-07	0	3.31681e-07	0	0	0	6.78843e-08	0	0	1.38815e-07	0	0	0	0	4.12367e-06	2.41088e-06	2.75309e-07	1.13682e-06	4.21123e-06	0	0	0	2.55039e-05	0	1.83566e-05	2.48885e-05	2.41441e-05	8.03613e-07	7.3858e-07	1.19454e-05	8.00716e-07	1.89979e-05	2.34539e-05	1.71223e-05	1.6501e-05	9.05509e-06	0	1.73486e-06	5.12785e-07
17_gene_id_67090	0.00035805	0.0671918	Rothia mucilaginosa	-	WP_011776754.1	single-stranded DNA-binding protein	K03111|1|1.4e-67|254.0|rmu:RMDY18_19750|single-strand DNA-binding protein (A)	Caries	0	2.88946e-05	8.67148e-07	8.02477e-06	2.50065e-07	4.35029e-06	1.08663e-07	1.17205e-06	0	0	4.19907e-06	0	9.05872e-05	3.87401e-06	1.26171e-06	0	0	0	1.54258e-06	0.000129859	3.43264e-05	1.7082e-05	3.62758e-05	3.42777e-05	2.55099e-05	8.92084e-06	4.12905e-05	1.15741e-05	9.82894e-06	0	0	9.82813e-06	1.04904e-06	3.08299e-05	1.25906e-05	6.51062e-06	4.059e-05	5.32162e-06	1.17602e-05	1.33931e-05	1.12964e-05
17_gene_id_9245	0.000469055	0.0671918	-	-	WP_011774132.1	septum formation inhibitor Maf	K06287|1|8.6e-57|218.0|rmu:RMDY18_15460|septum formation protein (A)	Caries	0	2.76924e-05	8.81603e-07	4.63525e-06	4.44653e-07	4.74784e-06	8.29102e-08	1.50022e-06	0	0	4.45112e-06	0	5.35819e-05	3.88418e-06	2.01535e-06	0	0	0	1.37087e-06	9.58416e-05	2.57295e-05	1.63189e-05	3.38857e-05	3.31164e-05	2.12554e-05	5.49256e-06	2.55062e-05	6.02334e-06	5.00967e-06	0	0	1.46198e-05	6.13397e-07	2.18676e-05	1.11082e-05	6.63461e-06	2.64039e-05	5.65986e-06	9.24443e-06	1.03035e-05	1.19399e-05
18_gene_id_17595	0.00029826	0.0671918	-	-	WP_011775303.1	3-phosphoshikimate 1-carboxyvinyltransferase	K00800|1|3.6e-136|481.0|rmu:RMDY18_07070|3-phosphoshikimate 1-carboxyvinyltransferase [EC:2.5.1.19] (A)	Caries	0	2.52358e-05	2.2213e-07	3.44974e-06	1.76033e-07	2.6386e-06	0	1.37601e-06	0	0	2.67488e-06	0	3.84069e-05	2.00132e-06	5.85859e-07	0	0	0	4.99381e-07	5.52973e-05	1.56883e-05	8.71961e-06	1.94931e-05	2.06202e-05	1.28305e-05	4.40816e-06	1.84029e-05	5.16349e-06	3.35874e-06	0	4.41521e-08	1.11666e-05	7.04963e-07	1.50114e-05	6.00295e-06	3.07972e-06	2.68877e-05	5.13589e-06	9.38094e-06	4.46551e-06	5.76992e-06
18_gene_id_17596	0.000326878	0.0671918	-	-	WP_011775304.1	ribosome small subunit-dependent GTPase A	K06949|1|1.9e-196|682.0|rmu:RMDY18_07050|ribosome biogenesis GTPase [EC:3.6.1.-] (A)	Caries	0	1.46587e-05	3.75219e-07	2.55473e-06	4.06273e-07	2.08296e-06	0	1.14285e-06	0	0	2.37128e-06	1.74995e-07	7.0663e-05	4.83867e-06	7.47974e-07	0	0	0	7.40036e-07	6.31261e-05	1.554e-05	7.23549e-06	3.06818e-05	1.71702e-05	1.31026e-05	6.82106e-06	2.56805e-05	8.0776e-06	4.23821e-06	0	0	7.08703e-06	1.17062e-06	1.8898e-05	5.29767e-06	5.68472e-06	2.5859e-05	4.35262e-06	6.73674e-06	4.70487e-06	6.47159e-06
18_gene_id_20990	0.000209525	0.0671918	Rothia mucilaginosa	-	ABM09318.1	response regulator of two-component system	K02483|1|1.3e-123|440.0|rmu:RMDY18_02620|two-component system, OmpR family, response regulator (A)	Caries	0	4.27541e-05	6.86863e-07	9.41386e-06	7.6188e-07	7.39014e-06	0	1.4804e-06	0	0	5.80527e-06	0	0.000133179	5.69836e-06	2.64238e-06	0	0	0	1.10825e-06	0.000120342	3.22366e-05	1.85902e-05	3.94189e-05	3.92158e-05	3.33447e-05	1.15165e-05	4.16191e-05	1.44208e-05	1.015e-05	3.95882e-07	8.28294e-08	2.28063e-05	1.82071e-06	2.35146e-05	1.69327e-05	1.02815e-05	6.09978e-05	7.5453e-06	1.49194e-05	1.20573e-05	1.20512e-05
18_gene_id_21932	0.000453481	0.0671918	Rothia mucilaginosa	-	WP_011775161.1	FAA hydrolase family protein		Caries	7.89365e-07	1.33006e-05	2.92617e-06	8.58758e-07	3.90945e-07	2.63127e-06	1.22398e-06	3.0649e-06	3.27634e-06	2.19343e-06	6.38955e-06	0	2.52827e-05	4.18187e-06	1.40371e-06	8.86482e-07	0	9.06207e-06	6.5208e-07	4.16974e-05	1.26822e-05	1.68574e-05	1.44478e-05	1.2831e-05	1.1399e-05	9.08421e-06	7.18156e-06	1.12583e-05	1.08732e-05	2.39538e-06	1.54485e-06	8.99769e-06	9.71379e-07	2.07296e-06	1.20607e-05	6.75993e-06	2.22491e-05	1.35253e-05	9.3223e-06	5.07439e-06	5.14412e-06
18_gene_id_25032	0.000455766	0.0671918	-	-				Caries	0	1.45431e-05	0	5.33778e-07	0	2.4653e-06	0	3.84057e-07	0	0	1.45715e-06	0	3.63722e-05	0	0	0	0	0	2.67474e-07	2.47274e-05	5.65796e-06	1.29593e-05	6.50467e-06	1.58349e-05	6.88741e-06	3.47806e-06	1.41923e-05	6.58653e-06	7.20626e-06	2.27546e-07	0	4.31986e-06	4.6097e-07	1.45219e-05	9.14824e-06	2.95411e-06	1.17364e-05	2.44658e-06	3.8794e-06	5.40667e-06	2.82666e-06
18_gene_id_32457	0.000489477	0.0671918	-	-	ABM09731.1	putative DNA-binding transcriptional regulator		Caries	0	2.19311e-05	2.16613e-07	3.23656e-06	1.43581e-07	2.98339e-06	0	9.22265e-07	0	0	2.81379e-06	0	3.65285e-05	3.07847e-06	1.47182e-06	0	0	0	5.80993e-07	6.72593e-05	1.4591e-05	8.84101e-06	2.63144e-05	1.72827e-05	1.20914e-05	4.83892e-06	1.8489e-05	8.15635e-06	5.7504e-06	0	0	4.58139e-06	9.72015e-07	1.47644e-05	5.89519e-06	3.8033e-06	2.0137e-05	3.99452e-06	8.61643e-06	5.85771e-06	7.2815e-06
18_gene_id_420	0.000223369	0.0671918	-	-				Caries	0	1.33688e-07	1.16407e-07	0	7.56722e-08	0	0	7.86976e-07	0	0	4.0236e-06	0	6.56909e-07	2.62038e-07	0	0	0	0	0	6.65785e-06	1.38078e-05	2.86228e-06	1.42867e-07	2.14676e-06	0	3.99079e-07	1.9924e-07	1.56165e-07	4.38796e-07	0	0	5.97668e-06	0	8.17455e-07	4.52901e-06	3.9911e-07	3.78873e-05	4.54896e-06	9.85026e-06	3.4877e-06	6.25445e-06
18_gene_id_421	0.000447552	0.0671918	-	-				Caries	0	2.35798e-05	6.1052e-07	3.51398e-06	3.44718e-07	4.85473e-06	0	6.07698e-07	0	0	4.39194e-06	0	6.42754e-05	2.66738e-06	1.97206e-06	0	0	0	1.14849e-06	0.000120702	2.05994e-05	1.98519e-05	2.9411e-05	3.43872e-05	1.69241e-05	5.67026e-06	2.36744e-05	6.17965e-06	4.49636e-06	0	0	1.1532e-05	1.22744e-06	1.09052e-05	1.10828e-05	4.55306e-06	3.72015e-05	5.00942e-06	1.5096e-05	1.71829e-05	1.47445e-05
18_gene_id_442	0.000447552	0.0671918	Rothia mucilaginosa	-	BAC73815.1	putative TetR-family transcriptional regulator		Caries	0	3.24918e-05	2.11044e-07	4.75317e-06	2.95494e-07	2.09796e-06	0	2.09031e-07	0	0	4.86708e-06	0	6.6397e-05	1.94273e-06	1.36149e-06	0	0	0	8.35922e-07	8.24711e-05	1.74561e-05	1.24559e-05	2.93305e-05	2.64039e-05	1.74247e-05	1.14408e-05	2.63866e-05	7.4732e-06	4.86623e-06	0	0	7.43149e-06	4.90163e-06	2.01199e-05	7.69936e-06	8.041e-06	2.78419e-05	3.02614e-06	1.07149e-05	1.03122e-05	8.4885e-06
18_gene_id_447	0.000447552	0.0671918	-	-	CAD29777.1	putative DedA-family membrane protein	K03975|1|1.1e-111|400.0|rmu:RMDY18_01870|membrane-associated protein (A)	Caries	0	4.39691e-05	8.86198e-07	7.57901e-06	4.80313e-07	4.58523e-06	0	1.02755e-06	0	0	6.0143e-06	0	0.000101067	7.08442e-06	1.16245e-06	0	0	0	1.19393e-06	0.000141619	3.36342e-05	1.67335e-05	4.48575e-05	4.61e-05	3.01154e-05	1.27848e-05	4.11401e-05	1.16299e-05	8.56248e-06	0	0	2.39402e-05	1.43292e-06	3.17019e-05	1.52337e-05	7.90022e-06	5.14997e-05	6.77111e-06	1.46936e-05	1.44432e-05	1.62899e-05
18_gene_id_451	0.000341014	0.0671918	-	-				Caries	0	2.79093e-05	3.74363e-07	5.76147e-06	7.80231e-07	3.06702e-06	0	1.16072e-06	0	0	6.09208e-06	0	7.92563e-05	3.13558e-06	1.49841e-06	0	0	0	1.31204e-06	0.000103068	3.34269e-05	1.96436e-05	3.38007e-05	2.83076e-05	1.60567e-05	8.75795e-06	2.86844e-05	6.04859e-06	6.54717e-06	0	0	1.19027e-05	1.6716e-06	2.17032e-05	1.35268e-05	6.21284e-06	4.63511e-05	7.92738e-06	1.46106e-05	9.3752e-06	9.88424e-06
18_gene_id_453	0.000524952	0.0683371	Rothia mucilaginosa	-	WP_012098314.1	asparaginase	K01424|1|2.4e-86|316.0|rmu:RMDY18_01800|L-asparaginase [EC:3.5.1.1] (A)	Caries	0	3.25174e-05	5.08362e-07	6.07871e-06	4.73776e-07	4.78101e-06	1.34119e-07	2.0746e-06	0	0	4.52819e-06	0	0.000106143	1.02539e-05	1.28726e-06	0	0	0	2.79351e-06	0.000138555	3.76724e-05	2.25854e-05	4.0821e-05	4.71352e-05	3.07772e-05	1.15194e-05	4.44683e-05	1.22793e-05	7.666e-06	0	0	2.04128e-05	2.31049e-06	2.67461e-05	1.76209e-05	9.22098e-06	5.49927e-05	9.30605e-06	1.58654e-05	1.57024e-05	1.48497e-05
18_gene_id_4536	0.000535043	0.068446	-	-	WP_011560835.1	GTPase Era	K03595|1|5.3e-203|703.0|rmu:RMDY18_10230|GTP-binding protein Era (A)	Caries	0	8.53377e-06	0	1.85414e-06	1.74793e-07	1.5355e-06	1.16906e-06	9.49773e-06	3.0239e-07	0	3.15197e-06	0	1.85708e-07	2.41828e-06	0	0	0	0	1.16502e-07	3.58658e-05	1.12255e-05	3.82627e-06	1.30418e-05	1.0368e-05	1.37755e-05	6.79131e-06	1.21437e-05	1.18209e-06	2.77151e-06	0	0	4.49865e-06	2.78091e-07	9.89905e-06	3.68401e-06	1.65677e-06	1.79743e-05	1.15967e-06	4.65623e-06	8.74284e-06	3.03055e-06
18_gene_id_455	0.000512688	0.0681944	Rothia mucilaginosa	-	ABM08284.1	conserved hypothetical protein	K07220|1|2.8e-102|369.0|rmu:RMDY18_01780|hypothetical protein (A)	Caries	0	4.25077e-05	3.32401e-07	9.34753e-06	6.39679e-07	7.39066e-06	0	1.80711e-06	0	0	8.3071e-06	1.06469e-07	0.000135057	7.17057e-06	2.60011e-06	0	0	0	2.0836e-06	0.00012972	4.04353e-05	2.02825e-05	4.14682e-05	4.48231e-05	3.59417e-05	1.28644e-05	4.15333e-05	1.24959e-05	9.08958e-06	0	0	2.56137e-05	2.27789e-06	3.32005e-05	1.76972e-05	1.24648e-05	5.35193e-05	7.62285e-06	1.67557e-05	1.75184e-05	1.59091e-05
18_gene_id_4555	0.000315792	0.0671918	-	-	WP_011774872.1	RNA helicase	K03727|1|0.0e+00|1283.0|rmu:RMDY18_10440|ATP-dependent RNA helicase HelY [EC:3.6.4.-] (A)	Caries	7.69833e-07	1.26354e-06	8.73902e-08	7.94262e-07	6.90441e-07	9.60399e-07	3.4098e-07	4.45332e-07	8.65166e-08	0	8.07913e-07	2.72341e-08	1.04432e-05	6.45417e-07	6.10315e-08	0	0	6.04407e-07	8.0215e-07	1.29807e-05	2.814e-06	4.62282e-06	2.95463e-06	5.52266e-06	2.91861e-06	2.1949e-06	7.71518e-06	7.2709e-07	3.41699e-07	5.6718e-08	5.83288e-07	1.68025e-06	1.67832e-07	1.80373e-06	1.51824e-06	8.95258e-07	5.52429e-06	1.38318e-06	3.20443e-06	5.81132e-06	1.41623e-06
18_gene_id_4557	0.000378618	0.0671918	Rothia mucilaginosa	-	WP_011774874.1	polyprenol monophosphomannose synthase	K00721|1|3.5e-132|468.0|rmu:RMDY18_10460|dolichol-phosphate mannosyltransferase [EC:2.4.1.83] (A)	Caries	0	1.846e-05	1.43235e-07	0	4.26061e-07	2.27389e-06	0	6.86075e-07	0	0	1.59642e-06	0	4.16777e-05	2.86675e-06	1.02406e-06	0	0	0	2.40135e-07	6.08458e-05	1.2975e-05	9.1664e-06	2.20231e-05	1.79408e-05	1.39249e-05	6.71695e-06	1.7797e-05	6.76595e-06	5.74044e-06	0	0	6.12871e-06	1.54284e-06	1.91002e-06	7.6295e-06	3.70837e-06	2.27703e-05	3.87725e-06	6.21133e-06	4.92795e-06	6.9755e-06
18_gene_id_51320	0.000599278	0.0694257	-	-	WP_011597073.1	sensor histidine kinase	K02484|1|8.9e-254|872.0|rmu:RMDY18_02600|two-component system, OmpR family, sensor kinase [EC:2.7.13.3] (A)	Caries	0	3.7476e-05	6.15387e-07	5.49001e-06	1.38915e-07	4.34771e-06	0	1.42312e-06	0	0	5.36025e-06	0	5.22379e-05	4.16683e-06	1.95291e-06	0	0	0	7.15586e-07	9.48839e-05	3.36458e-05	1.61174e-05	2.20541e-05	4.07714e-05	2.68292e-05	1.18276e-05	2.2246e-05	7.55319e-06	2.75136e-06	0	0	2.18626e-05	9.52267e-07	1.60855e-05	1.28552e-05	7.65232e-06	3.17081e-05	4.51237e-06	1.38363e-05	1.39115e-05	1.39559e-05
18_gene_id_53027	0.000524952	0.0683371	-	-	WP_011437581.1	hypothetical protein		Caries	0	2.25234e-05	7.25742e-07	1.06749e-05	6.21922e-07	3.32632e-06	0	1.90049e-06	1.64746e-06	0	3.78129e-06	2.45667e-07	6.40082e-05	2.72666e-06	0	0	0	0	6.12075e-07	7.13416e-05	2.06015e-05	1.732e-05	3.24445e-05	2.18336e-05	1.90216e-05	1.45898e-05	2.76668e-05	7.16261e-06	8.66488e-06	0	0	1.31104e-05	4.51991e-06	2.44817e-05	1.37543e-05	8.13591e-06	3.07237e-05	7.31816e-06	1.229e-05	9.32626e-06	8.70643e-06
18_gene_id_53032	0.000307843	0.0671918	Rothia mucilaginosa	-	WP_011774950.1	carbamoyl-phosphate synthase small subunit	K01956|1|1.6e-225|778.0|rmu:RMDY18_09930|carbamoyl-phosphate synthase small subunit [EC:6.3.5.5] (A)	Caries	0	2.22298e-05	2.23991e-07	3.88992e-06	3.71954e-07	3.00534e-06	0	1.0093e-06	1.36272e-06	0	2.24337e-06	2.43905e-06	4.915e-05	2.42224e-06	8.76627e-07	0	0	0	2.03109e-06	6.0816e-05	2.61906e-05	8.31421e-06	2.06145e-05	2.73928e-05	2.30249e-05	4.59039e-06	2.2509e-05	6.51221e-06	4.66125e-06	3.24961e-07	9.29011e-07	8.26675e-06	1.42069e-06	2.16499e-05	5.95988e-06	2.36571e-06	2.53823e-05	4.32258e-06	1.12656e-05	5.70252e-06	6.23888e-06
19_gene_id_2042	0.00015099	0.0668312	-	-	WP_012071783.1	TIGR00730 family Rossman fold protein	K06966|1|1.3e-106|383.0|rmu:RMDY18_05890|(A)	Caries	0	2.66992e-05	3.71198e-07	6.31186e-06	8.69081e-08	4.48852e-06	0	1.21286e-06	0	0	3.09712e-06	0	2.62656e-05	4.99969e-06	9.6663e-07	0	0	0	1.12649e-06	8.69866e-05	2.60223e-05	1.85605e-05	3.84918e-05	3.06704e-05	1.43279e-05	7.4948e-06	3.07261e-05	7.78991e-06	5.01129e-06	0	0	1.04151e-05	8.28318e-06	2.44909e-05	1.42667e-05	4.83242e-06	3.87674e-05	5.60105e-06	1.14699e-05	8.69695e-06	1.01413e-05
19_gene_id_20873	0.000489477	0.0671918	-	-				Caries	0	2.82509e-05	1.96848e-07	5.19711e-06	4.87948e-07	2.721e-06	0	1.36746e-06	0	0	3.5726e-06	0	7.1583e-05	3.60093e-06	8.44422e-07	0	0	0	8.10035e-07	8.35811e-05	2.22059e-05	1.27222e-05	2.64364e-05	2.89587e-05	1.20243e-05	9.1358e-06	2.43662e-05	8.33938e-06	6.46589e-06	0	0	1.37115e-05	1.17796e-06	1.81584e-05	1.11671e-05	5.40366e-06	3.03751e-05	4.49593e-06	1.10789e-05	1.11857e-05	7.44447e-06
19_gene_id_25781	0.000489477	0.0671918	-	-				Caries	0	1.03893e-05	7.70437e-07	3.15452e-06	1.67397e-07	2.9507e-06	0	3.10605e-07	0	0	2.57618e-06	0	3.87663e-05	2.73556e-06	5.379e-07	0	0	0	8.14814e-07	4.40006e-05	1.19281e-05	7.31874e-06	2.19932e-05	1.03679e-05	1.25104e-05	5.18668e-06	1.59568e-05	5.2294e-06	6.19589e-06	0	0	8.77746e-06	1.23683e-06	1.84041e-05	6.49992e-06	2.24906e-06	1.68097e-05	3.2263e-06	3.68956e-06	2.64808e-06	3.98365e-06
19_gene_id_25792	0.000242294	0.0671918	-	-	ABM06629.1	putative Helix-turn-helix domain protein		Caries	0	2.11571e-05	5.31888e-07	4.8957e-06	1.88849e-07	3.72074e-06	0	7.11229e-07	0	0	1.49987e-06	2.23269e-06	7.05171e-05	3.13754e-06	0	0	0	0	9.03146e-07	7.73954e-05	2.3981e-05	1.58973e-05	3.49996e-05	2.14024e-05	1.97497e-05	7.56721e-06	2.87325e-05	8.28274e-06	4.7944e-06	0	1.02624e-07	1.21008e-05	1.82361e-06	2.57992e-05	1.29087e-05	5.9335e-06	2.81767e-05	4.50329e-06	9.30427e-06	1.00305e-05	7.65615e-06
19_gene_id_27659	6.76e-05	0.0661651	-	-	WP_011773997.1	Ppx/GppA family phosphatase	2.91e-06	Caries	0	2.90899e-06	0	3.97694e-06	0	0	0	5.59687e-07	0	0	2.9378e-06	0	8.26837e-05	1.72179e-06	1.17562e-06	0	0	0	4.92798e-07	5.50486e-05	1.33602e-05	3.28426e-06	1.91119e-05	1.16258e-05	1.54614e-05	9.09972e-06	3.41955e-05	6.22617e-07	3.77174e-06	0	0	4.94266e-06	1.54182e-06	1.03755e-05	4.15554e-06	5.13629e-06	2.2425e-05	3.88055e-06	9.37996e-06	3.50327e-06	3.54804e-06
19_gene_id_29003	0.000408997	0.0671918	-	-				Caries	0	4.3953e-06	1.07738e-07	2.10838e-06	2.10102e-07	9.60779e-07	0	2.76971e-07	0	0	4.92237e-07	0	1.88126e-05	4.84688e-07	2.59711e-07	0	0	0	4.48442e-07	3.0033e-05	1.67736e-05	4.17337e-06	1.04599e-05	7.5656e-06	5.23666e-06	1.98247e-06	8.14209e-06	2.60288e-06	2.58534e-06	0	0	1.3014e-06	3.62294e-07	1.00035e-05	3.17243e-06	1.11044e-06	6.01107e-06	1.00828e-06	2.77398e-06	1.41684e-06	1.2636e-06
19_gene_id_33085	0.0006474	0.0697212	Rothia mucilaginosa	-	WP_011775647.1	CoA ester lyase	K01644|1|1.1e-158|556.0|rmu:RMDY18_02040|citrate lyase subunit beta / citryl-CoA lyase [EC:4.1.3.6 4.1.3.34] (A)	Caries	0	2.55703e-05	4.82681e-07	8.5534e-06	4.00645e-07	4.68469e-06	0	1.18108e-06	0	0	3.61069e-06	7.84068e-07	8.90285e-05	0	2.95092e-06	0	0	0	0	0.000106978	4.03274e-05	1.24588e-05	3.21548e-05	2.00879e-05	2.62229e-05	8.17116e-06	3.10204e-05	7.86417e-06	2.18755e-06	0	0	1.74742e-05	7.94617e-07	2.80266e-05	1.08906e-05	4.83477e-06	3.4818e-05	5.70856e-06	8.05298e-06	1.14872e-05	7.97074e-06
19_gene_id_36035	0.000563322	0.0694257	Rothia mucilaginosa	-	ABM07759.1	aminopeptidase N	K01256|1|0.0e+00|1642.0|rmu:RMDY18_08590|aminopeptidase N [EC:3.4.11.2] (A)	Caries	1.04378e-07	4.73037e-06	8.2988e-08	7.02927e-07	2.53921e-08	3.90354e-07	2.00139e-07	4.66217e-07	2.92572e-07	3.37717e-07	1.95383e-06	1.76076e-07	5.24008e-05	5.16067e-07	3.59876e-07	0	0	0	1.21281e-07	1.03774e-05	3.72245e-06	3.41388e-06	3.05889e-06	3.97962e-06	3.64207e-06	1.95807e-06	2.71182e-05	1.38465e-06	4.29385e-07	3.44744e-08	9.12797e-07	2.10873e-06	5.90198e-07	2.97312e-06	1.84966e-06	1.3924e-06	8.54813e-06	1.34312e-06	6.40815e-07	1.63471e-06	2.40027e-06
19_gene_id_36043	0.000599462	0.0694257	-	-	WP_011775117.1	tRNA (guanosine(37)-N1)-methyltransferase TrmD	K00554|1|4.9e-106|381.0|rmu:RMDY18_08450|tRNA (guanine37-N1)-methyltransferase [EC:2.1.1.228] (A)	Caries	0	8.62191e-06	0	3.51202e-06	0	9.44761e-07	0	8.1815e-07	0	0	2.22566e-07	0	5.11423e-05	4.37754e-07	4.92351e-07	0	0	0	0	2.71059e-05	7.58864e-06	3.9222e-06	5.84068e-06	1.12825e-05	6.17177e-06	3.37234e-06	2.53052e-05	2.04996e-06	1.24405e-06	0	0	4.7008e-06	1.46743e-07	5.289e-06	3.90737e-06	1.85205e-06	2.29911e-05	3.9847e-06	5.11229e-06	2.37167e-06	1.47629e-06
19_gene_id_37675	0.00065415	0.0697212	-	-				Caries	3.41072e-07	3.14099e-07	1.33469e-06	6.49958e-07	1.0587e-06	0	6.90918e-07	1.70479e-06	0	0	0	3.32314e-07	6.39906e-07	0	0	0	0	1.3192e-06	8.78765e-07	1.08859e-06	1.46639e-06	7.21418e-07	2.69227e-06	7.99439e-07	9.7335e-07	5.02368e-06	6.6305e-07	2.44966e-06	1.03154e-06	1.71005e-06	2.87658e-07	2.07667e-06	6.38955e-07	3.03373e-06	4.24667e-06	0	7.42058e-06	4.51611e-07	1.95872e-06	1.44457e-06	4.09192e-07
19_gene_id_38378	0.000638264	0.0697212	-	-	WP_011773740.1	WXG100 family type VII secretion target		Caries	0	3.73629e-05	5.97216e-07	6.33603e-06	2.96077e-07	4.04812e-06	0	1.11245e-06	0	0	2.1971e-06	0	8.15316e-05	1.99215e-06	2.56189e-06	0	0	0	2.45756e-07	9.85654e-05	3.67657e-05	2.33604e-05	2.63116e-05	3.63841e-05	2.66764e-05	1.65212e-05	3.49086e-05	4.94111e-06	7.79855e-06	0	0	1.30231e-05	1.07215e-06	2.26787e-05	1.90021e-05	1.00822e-05	4.70909e-05	6.0623e-06	1.3435e-05	1.66621e-05	1.21301e-05
19_gene_id_39106	7.45e-05	0.0661651	-	-				Caries	0	5.12637e-08	0	4.56633e-07	1.42339e-07	2.30167e-06	0	1.39276e-07	3.86512e-08	0	0	7.90368e-08	5.25786e-05	0	2.8384e-07	0	0	0	8.96304e-08	1.63294e-05	4.5533e-06	1.41554e-05	2.39839e-06	4.02522e-06	7.07004e-06	5.77481e-06	2.29177e-05	7.36255e-07	1.04675e-06	0	0	9.87685e-06	5.31887e-07	7.17458e-07	9.40581e-06	2.58364e-06	2.52395e-05	3.44833e-06	1.13311e-06	7.76674e-06	4.58634e-06
19_gene_id_39888	0.000489477	0.0671918	-	-	ABM06636.1	putative ABC-type dipeptide transport system	K02035|1|6.8e-27|118.0|rmu:RMDY18_07460|peptide/nickel transport system substrate-binding protein (A)	Caries	0	1.51577e-05	1.74888e-07	1.5855e-06	9.28626e-08	2.95656e-06	0	9.76694e-07	9.24631e-08	0	7.90383e-07	0	3.62805e-05	2.47006e-06	0	0	0	0	4.01492e-07	4.80917e-05	2.05425e-05	1.0912e-05	1.7875e-05	1.65018e-05	9.77464e-06	4.58449e-06	1.95706e-05	3.79739e-06	3.99832e-06	0	0	9.65429e-06	1.81772e-07	1.24225e-05	8.13913e-06	3.28573e-06	1.65099e-05	2.6318e-06	2.4154e-06	3.3862e-06	4.14852e-06
19_gene_id_42348	0.000428906	0.0671918	Rothia mucilaginosa	-	WP_011775296.1	lysophospholipase		Caries	0	2.72543e-05	8.80893e-08	4.22677e-06	5.24905e-07	2.54557e-06	0	1.59398e-06	0	0	5.16022e-06	6.32919e-07	8.18133e-05	4.83726e-06	1.16453e-06	0	0	0	4.34989e-07	8.68781e-05	2.34804e-05	1.08968e-05	3.35403e-05	2.55479e-05	1.42951e-05	1.01306e-05	2.47531e-05	9.23108e-06	7.66454e-06	1.41079e-07	0	1.26864e-05	8.78757e-07	2.12338e-05	1.12258e-05	5.26154e-06	2.79436e-05	5.03396e-06	1.33877e-05	9.85838e-06	6.8867e-06
19_gene_id_42353	0.000584536	0.0694257	-	-	WP_011775305.1	histidinol-phosphatase	K05602|1|2.3e-59|226.0|rmu:RMDY18_07040|histidinol-phosphatase [EC:3.1.3.15] (A)	Caries	0	2.11668e-05	1.44229e-07	3.74559e-06	3.29455e-07	2.65962e-06	0	1.34574e-06	0	0	2.8699e-06	0	4.86156e-05	2.44702e-06	5.4846e-07	0	0	0	6.4648e-07	6.32108e-05	1.558e-05	9.98061e-06	2.19561e-05	1.87237e-05	1.19588e-05	5.90347e-06	1.86345e-05	5.24923e-06	4.05055e-06	0	0	7.63773e-06	7.2181e-07	1.38863e-05	9.17346e-06	3.16502e-06	1.75019e-05	2.94266e-06	7.45144e-06	5.55316e-06	4.94631e-06
19_gene_id_43625	0.000290002	0.0671918	-	-	WP_009480441.1	riboflavin biosynthesis protein RibBA		Caries	0	1.19813e-05	3.48179e-07	3.63755e-06	6.90455e-08	3.37301e-06	0	6.69673e-07	8.49857e-08	0	3.8576e-06	0	2.76241e-05	1.90408e-07	1.99146e-07	0	0	0	5.00245e-07	3.84975e-05	1.23451e-05	1.15415e-05	2.57815e-05	1.59849e-05	1.10471e-05	3.48618e-06	2.45611e-05	7.19939e-06	3.98593e-06	0	7.6097e-08	4.45333e-06	5.00052e-07	1.86758e-05	7.76902e-06	2.98975e-06	1.94311e-05	2.19311e-06	9.6525e-06	5.66759e-06	4.95197e-06
19_gene_id_47304	0.00050215	0.0671918	Rothia mucilaginosa	-	WP_011775273.1	threonine synthase	K01733|1|4.1e-207|717.0|rmu:RMDY18_13070|threonine synthase [EC:4.2.3.1] (A)	Caries	0	2.80604e-05	4.32046e-07	3.7448e-06	1.90393e-07	2.12451e-06	0	8.19829e-07	0	0	3.01535e-06	0	4.76681e-05	2.39259e-06	5.49143e-07	0	0	0	7.9017e-07	6.61654e-05	1.73307e-05	1.11096e-05	2.21706e-05	2.08561e-05	1.14462e-05	7.81337e-06	1.98933e-05	6.80597e-06	3.79286e-06	7.68821e-08	0	8.82868e-06	5.34641e-07	1.42498e-05	7.65619e-06	3.84592e-06	2.302e-05	3.32986e-06	8.9028e-06	6.3577e-06	6.6034e-06
19_gene_id_47312	0.000276955	0.0671918	-	-	WP_011775265.1	glycosyl transferase		Caries	0	2.32821e-05	2.79963e-07	3.11901e-06	5.30152e-08	2.52742e-06	0	9.53179e-07	0	0	2.39678e-06	0	2.99638e-05	1.59482e-06	8.0221e-07	0	0	0	5.49081e-07	5.33841e-05	1.31954e-05	7.40513e-06	1.31383e-05	1.95016e-05	1.21067e-05	6.49981e-06	1.40432e-05	3.87249e-06	2.64073e-06	4.2816e-08	2.88094e-08	6.59687e-06	2.5597e-07	1.19111e-05	7.7126e-06	4.04948e-06	2.2012e-05	3.91806e-06	7.01409e-06	4.61115e-06	6.36259e-06
19_gene_id_48176	0.000608541	0.0697212	-	-	WP_011669570.1	DUF389 domain-containing protein		Caries	1.18331e-06	7.59059e-06	5.42317e-06	2.50521e-06	4.13156e-06	4.32383e-06	1.49013e-06	2.29856e-06	8.02068e-07	3.72151e-07	6.19524e-07	2.66107e-06	1.93182e-06	1.4324e-06	1.44062e-06	1.89088e-06	2.71152e-06	2.92398e-06	2.60808e-07	2.14122e-06	1.60444e-05	2.07894e-07	2.09774e-05	3.28167e-06	3.17727e-06	1.2077e-05	4.97884e-06	6.79314e-06	4.73874e-06	2.55063e-05	2.36679e-06	8.60307e-06	2.74996e-06	8.58927e-06	6.66011e-06	2.1657e-06	5.88829e-06	0	6.66947e-06	3.80052e-06	3.49357e-06
19_gene_id_48603	0.000391984	0.0671918	-	-	ABM08409.1	conserved hypothetical protein		Caries	0	2.21351e-05	4.22855e-07	1.76372e-06	9.74772e-08	1.31955e-06	0	4.15226e-07	0	0	3.14186e-06	0	4.64693e-05	1.94813e-06	9.74274e-07	0	0	0	2.40325e-07	4.52132e-05	1.30334e-05	7.11236e-06	1.83593e-05	1.1843e-05	9.53347e-06	4.5796e-06	2.17741e-05	6.01509e-06	3.47933e-06	7.7944e-08	0	8.07722e-06	6.98968e-07	1.29059e-05	6.87152e-06	2.78075e-06	1.77359e-05	1.81143e-06	6.78106e-06	5.00412e-06	4.55085e-06
19_gene_id_4962	0.000195124	0.0671918	-	-	WP_011536239.1	sugar O-acetyltransferase	K00661|1|2.2e-106|382.0|rmu:RMDY18_02230|maltose O-acetyltransferase [EC:2.3.1.79] (A)	Caries	0	7.62373e-06	3.67324e-07	2.62442e-06	1.52469e-07	4.60206e-06	0	1.35863e-06	0	0	6.04819e-06	0	0.000107437	2.7037e-06	1.59587e-06	0	0	0	4.16101e-07	7.79501e-05	9.09045e-06	1.45685e-05	1.46045e-05	2.25268e-05	2.85881e-05	1.05444e-05	3.65072e-05	8.54344e-06	6.47945e-06	0	0	1.97767e-05	2.67413e-06	1.09698e-05	1.69785e-05	2.64819e-06	5.7214e-05	6.65595e-06	1.54597e-05	1.61542e-05	1.42046e-05
19_gene_id_51407	0.000428906	0.0671918	-	-				Caries	0	1.96283e-05	2.37438e-07	4.95666e-06	3.24496e-07	2.87711e-06	0	5.12481e-07	5.42337e-06	0	1.661e-06	0	6.02284e-05	3.49981e-06	1.22225e-06	0	0	0	6.12194e-07	7.56493e-05	2.34072e-05	1.73143e-05	2.30899e-05	2.80666e-05	1.63292e-05	6.28367e-06	2.72549e-05	8.25617e-06	3.57063e-06	7.60532e-08	0	1.263e-05	1.13669e-06	1.39079e-05	1.33914e-05	5.3417e-06	3.38904e-05	5.62384e-06	6.30181e-06	8.76204e-06	8.1958e-06
19_gene_id_5817	0.000265901	0.0671918	-	-			K06199|1|1.7e-55|213.0|rmu:RMDY18_00390|CrcB protein (A)	Caries	0	2.13799e-05	7.44417e-07	4.62394e-06	1.08374e-06	3.50047e-06	0	1.27468e-06	0	0	5.75045e-06	0	8.42153e-05	9.43055e-06	3.54816e-07	0	0	0	9.01598e-07	0.000126392	4.17068e-05	1.4889e-05	5.27747e-05	2.59697e-05	2.03987e-05	1.21513e-05	2.97477e-05	1.6733e-05	1.32548e-05	0	0	1.3774e-05	1.55873e-05	1.86042e-05	1.40214e-05	7.53778e-06	4.05886e-05	4.72882e-06	1.272e-05	2.68289e-06	6.34344e-06
2_gene_id_3116	0.000180437	0.0671918	-	-			4.8e-06	Caries	0	4.79514e-06	5.50558e-07	2.04119e-06	0	4.50806e-07	0	0	0	0	2.15483e-06	0	2.2655e-05	1.10145e-06	0	0	0	0	1.00002e-06	2.18852e-05	1.16774e-05	1.02326e-05	6.89263e-06	3.62136e-06	8.0207e-06	3.38151e-06	2.21139e-05	2.99685e-06	2.90311e-06	0	0	4.20018e-06	6.54676e-07	1.23438e-05	7.89196e-06	3.27679e-07	2.08407e-05	4.91865e-06	8.17571e-06	3.49904e-06	4.91453e-06
2_gene_id_41283	0.000447552	0.0671918	-	-	WP_011775126.1	signal recognition particle protein	K03106|1|1.1e-209|726.0|rmu:RMDY18_08380|signal recognition particle subunit SRP54 (A)	Caries	0	1.36734e-05	3.56783e-07	1.21076e-06	1.35907e-07	1.57198e-06	6.79826e-07	5.4433e-07	0	0	1.35227e-06	0	2.89647e-05	1.42765e-06	8.3094e-07	0	0	0	0	4.7422e-05	2.26592e-06	5.00297e-06	1.25927e-05	1.34638e-05	6.64246e-06	4.55275e-06	1.59009e-05	3.15481e-06	1.42931e-06	0	0	5.34934e-06	1.04849e-06	1.0817e-05	3.52779e-06	2.11563e-06	1.48268e-05	3.23e-06	5.51204e-06	5.2526e-06	2.37298e-06
2_gene_id_45335	0.00059283	0.0694257	-	-	WP_012157999.1	GNAT family acetyltransferase		Caries	1.37537e-07	2.35574e-07	0	1.96236e-06	9.9253e-08	1.80939e-07	2.73031e-06	1.0655e-07	0	0	0	0	0	2.67129e-07	0	0	7.13448e-07	3.97527e-07	0	7.14388e-07	2.74948e-06	2.70532e-07	2.16229e-06	0	3.65006e-07	5.2045e-07	3.58142e-06	8.28423e-07	9.99761e-07	1.38831e-06	0	2.59584e-07	1.19804e-06	4.76655e-06	1.72384e-06	9.87742e-07	2.15963e-06	1.69354e-07	7.34521e-07	2.70857e-07	0
2_gene_id_45718	0.000379647	0.0671918	-	-				Caries	0	1.66165e-05	1.43819e-06	9.55887e-07	0	6.49903e-07	0	3.82709e-07	0	0	1.9073e-06	0	2.85891e-05	0	0	0	0	0	0	5.19786e-05	1.70956e-05	9.74842e-06	1.23872e-05	1.42246e-05	1.25192e-05	3.80357e-06	1.45569e-05	3.40493e-06	4.97281e-06	5.75832e-07	0	8.50093e-06	8.60634e-07	0	9.38839e-06	5.33775e-06	1.96446e-05	6.08292e-07	4.60735e-06	9.25187e-06	4.40045e-06
2_gene_id_4724	0.00035805	0.0671918	-	-	ABG95056.1	conserved hypothetical protein		Caries	0	3.03987e-06	9.74444e-08	1.43135e-06	1.11683e-07	1.89222e-07	0	2.0275e-07	0	0	3.57261e-07	0	2.5667e-05	5.41752e-07	2.60119e-07	0	0	0	3.63378e-08	1.08496e-05	2.95331e-06	2.33184e-06	2.00301e-06	4.84874e-06	2.16417e-06	1.59459e-06	1.23687e-05	8.76943e-07	6.82619e-07	2.83291e-08	4.88042e-08	2.37499e-06	2.02153e-07	3.49059e-06	1.31382e-06	5.99865e-07	6.11691e-06	9.74463e-07	1.37421e-06	7.21241e-06	2.17302e-06
2_gene_id_6983	0.000547136	0.068446	-	-				Caries	0	2.65209e-07	0	1.30706e-06	2.23478e-07	1.32153e-07	0	1.99922e-07	0	4.45367e-07	0	0	0	0	2.90178e-07	0	0	2.52787e-07	0	1.12301e-07	6.94231e-07	3.13531e-07	5.39284e-08	4.56027e-06	9.84153e-07	2.84854e-07	3.07778e-07	8.55851e-07	7.08388e-08	0	4.04806e-08	7.94146e-07	1.50634e-06	5.34268e-07	6.72315e-07	2.4028e-07	1.53175e-06	1.01098e-06	2.61287e-07	4.33423e-06	2.87918e-07
20_gene_id_10685	0.00061153	0.0697212	-	-	WP_011773529.1	ATP-dependent helicase	K03724|1|0.0e+00|1141.0|rmu:RMDY18_17540|ATP-dependent helicase Lhr and Lhr-like helicase [EC:3.6.4.-] (A)	Caries	0	2.41239e-05	2.08217e-07	2.22302e-06	1.99357e-07	1.90977e-06	0	5.47485e-07	0	0	1.93439e-06	1.72835e-08	1.57228e-05	4.99281e-07	6.22652e-07	0	0	0	2.71186e-07	4.99645e-05	1.23691e-05	5.74608e-06	1.05346e-05	1.26272e-05	5.86362e-06	6.19472e-06	4.99952e-06	2.0085e-06	1.73555e-06	0	0	3.93312e-06	3.05544e-07	8.66845e-06	3.41072e-06	2.38641e-06	1.70241e-05	2.41146e-06	6.11902e-06	4.46465e-06	3.56258e-06
20_gene_id_10690	0.000584536	0.0694257	Rothia mucilaginosa	-	WP_011575102.1	(2Fe-2S) ferredoxin	K04755|1|4.9e-55|212.0|rmu:RMDY18_17500|ferredoxin, 2Fe-2S (A)	Caries	0	3.42798e-05	3.06398e-07	1.01331e-05	4.85452e-07	4.13652e-06	0	2.06218e-06	0	0	6.89464e-06	0	0.000106867	1.06294e-05	1.75248e-06	0	0	0	2.13715e-06	0.000117186	3.37857e-05	2.00876e-05	4.5505e-05	4.01352e-05	3.24919e-05	1.41863e-05	4.43002e-05	1.28195e-05	9.14864e-06	0	0	1.94665e-05	2.89985e-06	2.96314e-05	1.50733e-05	7.11207e-06	5.54817e-05	8.79408e-06	1.84916e-05	1.63687e-05	1.19007e-05
20_gene_id_10691	0.00050215	0.0671918	-	-				Caries	0	3.00339e-05	3.609e-07	5.41187e-06	2.18463e-07	4.74646e-06	0	1.37619e-06	0	0	5.31182e-06	0	6.2804e-05	3.79077e-06	1.44144e-06	0	0	0	1.03837e-06	8.14834e-05	2.01297e-05	1.28183e-05	3.08998e-05	2.094e-05	1.88554e-05	5.65829e-06	2.6373e-05	7.59491e-06	5.20251e-06	0	0	1.09624e-05	2.07136e-06	1.65704e-05	9.38197e-06	6.28378e-06	2.75587e-05	3.86322e-06	1.32614e-05	7.83669e-06	5.93133e-06
20_gene_id_13428	0.000235542	0.0671918	Rothia mucilaginosa	-	WP_011774021.1	isoprenyl transferase	K12503|1|1.7e-123|439.0|rmu:RMDY18_16210|short-chain Z-isoprenyl diphosphate synthase [EC:2.5.1.68] (A)	Caries	0	8.02006e-06	2.29798e-07	2.06717e-06	1.60223e-07	4.49167e-06	0	5.07016e-07	0	0	2.7938e-06	0	5.35958e-05	3.56808e-06	1.02714e-06	0	0	0	5.80434e-07	4.44555e-05	2.87114e-05	9.80428e-06	2.36275e-05	2.79154e-05	1.09611e-05	1.00304e-05	2.59638e-05	5.40879e-06	4.54164e-06	0	0	1.19034e-05	8.47088e-07	1.42718e-05	7.35099e-06	2.09407e-06	2.69449e-05	4.08426e-06	7.6737e-06	8.03879e-06	9.78211e-06
20_gene_id_15478	0.000379104	0.0671918	Rothia mucilaginosa	-	ABR80753.1	conserved hypothetical protein		Caries	3.87976e-07	3.51805e-05	6.67977e-07	8.94681e-06	2.56309e-06	9.94412e-06	5.66088e-07	4.0856e-06	9.71762e-07	1.15588e-07	5.57365e-06	3.38428e-07	0.00010934	4.45037e-06	2.3878e-06	0	4.3267e-07	0	2.94332e-06	0.00011372	2.36423e-05	1.43005e-05	5.00725e-05	4.08464e-05	3.0144e-05	1.19702e-05	3.70821e-05	1.16495e-05	1.05117e-05	1.72838e-06	8.26323e-08	2.04973e-05	4.1597e-06	1.79051e-05	1.337e-05	4.53559e-05	5.10985e-05	8.77237e-06	1.6464e-05	1.64741e-05	2.0248e-05
20_gene_id_18046	0.000480275	0.0671918	-	-	WP_011775665.1	glutathionylspermidine synthase family protein		Caries	0	1.394e-05	3.26257e-07	3.36719e-06	4.28869e-07	3.49144e-06	0	1.12864e-06	0	0	2.40722e-06	5.07702e-08	7.16272e-05	1.61041e-06	9.15128e-07	0	0	0	9.26162e-07	6.06177e-05	1.86064e-05	8.31839e-06	2.07385e-05	2.42592e-05	1.07905e-05	5.99648e-06	3.42451e-05	3.85241e-06	2.60519e-06	0	0	8.71671e-06	1.8857e-06	1.44228e-05	6.63209e-06	3.64382e-06	1.89365e-05	2.56885e-06	7.24402e-06	5.95499e-06	6.20774e-06
20_gene_id_23274	0.000391984	0.0671918	-	-	WP_011773732.1	hypothetical protein		Caries	0	8.77038e-06	2.63632e-07	5.66093e-06	3.66634e-07	1.20872e-06	9.26842e-08	2.5212e-07	0	0	1.83313e-06	0	8.73428e-05	3.66657e-06	4.01024e-07	0	0	0	1.34429e-06	4.74105e-05	6.64876e-06	5.74702e-06	3.09373e-05	1.15945e-05	8.84994e-06	6.45819e-06	3.29349e-05	8.8215e-06	6.35742e-06	0	0	1.12092e-05	1.17684e-06	8.48648e-06	3.89176e-06	2.28865e-06	1.60313e-05	2.03558e-06	5.75389e-06	4.18649e-06	5.68881e-06
20_gene_id_25142	0.00065495	0.0697212	-	-	WP_011773750.1	DUF3027 domain-containing protein		Caries	0	1.36317e-05	1.04219e-07	2.3917e-06	0	1.9311e-06	0	5.03376e-07	0	0	8.23266e-07	0	6.25621e-05	8.57954e-07	0	0	0	0	0	2.01215e-05	8.4673e-06	1.29874e-06	8.83412e-06	2.21794e-05	1.15328e-05	7.49447e-06	1.59392e-05	2.78722e-06	7.26698e-07	0	0	2.09363e-06	1.49158e-06	8.32196e-06	1.16766e-06	1.43533e-06	2.08982e-05	3.32601e-06	2.66842e-06	1.15643e-05	6.34311e-06
20_gene_id_30216	9.74e-05	0.0661651	Prevotella denticola	-	ABQ07364.1	Bacteroides conjugative transposon TraG-like protein		Caries	9.14552e-07	1.23022e-05	5.38871e-07	1.11133e-07	3.01143e-07	3.76867e-07	2.73619e-06	3.03151e-07	1.49472e-06	1.82628e-07	7.70526e-08	6.79908e-07	6.96552e-07	5.12099e-07	2.32253e-06	2.02071e-07	1.29184e-06	4.79473e-07	2.41108e-07	1.74068e-06	3.7711e-06	8.12923e-07	1.98836e-06	5.09195e-06	1.3241e-06	9.148e-07	1.77612e-06	7.8619e-07	7.21411e-07	1.70017e-06	4.21953e-07	1.01289e-06	5.64801e-06	3.86431e-06	2.33616e-06	1.52353e-06	9.7898e-07	1.22886e-06	4.00962e-06	2.64867e-06	7.69532e-06
20_gene_id_4156	0.000326878	0.0671918	-	-	WP_011775338.1	cell division protein FtsK	K03466|1|1.3e-125|446.0|rmu:RMDY18_06820|DNA segregation ATPase FtsK/SpoIIIE, S-DNA-T family (A)	Caries	0	6.38677e-06	1.64431e-07	1.01952e-06	2.30168e-07	7.34464e-07	0	2.74501e-07	0	0	9.39529e-07	1.52099e-08	1.54443e-05	1.58562e-06	5.93985e-07	0	0	0	5.7896e-07	2.72305e-05	4.36566e-06	3.41687e-06	1.77939e-05	5.46306e-06	6.7006e-06	1.31959e-06	5.95364e-06	7.18479e-06	3.87371e-06	0	0	2.53022e-06	3.07757e-07	7.27018e-06	2.17042e-06	9.90993e-07	8.18457e-06	1.2172e-06	2.47709e-06	1.8281e-06	1.78656e-06
20_gene_id_44088	0.00035805	0.0671918	-	-	WP_011776166.1	MBL fold metallo-hydrolase		Caries	0	1.53268e-05	1.37627e-07	1.17016e-06	2.05108e-07	2.49792e-06	0	8.15182e-07	0	0	3.20662e-06	8.85367e-08	3.83782e-05	3.46233e-06	4.11508e-07	0	0	0	4.52667e-07	5.11062e-05	1.5473e-05	9.13171e-06	1.70105e-05	1.79005e-05	1.17028e-05	5.85447e-06	2.09843e-05	5.15217e-06	3.71759e-06	1.09363e-07	0	6.02074e-06	4.90361e-07	7.49532e-06	7.09603e-06	3.79458e-06	2.1341e-05	2.4261e-06	7.82821e-06	4.40701e-06	3.72407e-06
20_gene_id_48119	0.000398772	0.0671918	-	-	WP_012510133.1	peptidase S8		Caries	0	3.81088e-05	9.81927e-08	2.14606e-06	2.81394e-07	1.72092e-06	6.91967e-08	6.54451e-07	0	0	1.57028e-06	3.32818e-08	8.96557e-05	5.59266e-07	1.2096e-06	0	0	0	3.83674e-07	4.49365e-05	2.28553e-05	4.3987e-06	1.46008e-05	2.90948e-05	1.79115e-05	3.21891e-06	1.93962e-05	3.55617e-06	3.90385e-06	4.2816e-08	0	2.72078e-06	2.11175e-06	5.00992e-06	3.56036e-06	4.13148e-06	1.62705e-05	2.87339e-06	5.50344e-06	6.62235e-06	5.74991e-06
20_gene_id_54564	0.000453729	0.0671918	-	-	WP_011774038.1	TIGR03089 family protein		Caries	0	1.71029e-05	0	4.96152e-06	3.36296e-07	2.27212e-06	0	1.34956e-06	0	0	3.00779e-06	0	4.92115e-05	3.8001e-06	7.52293e-07	0	0	0	1.18242e-06	7.25804e-05	1.94618e-05	1.13218e-05	2.221e-05	2.23976e-05	1.44142e-05	5.93319e-06	2.23652e-05	5.88344e-06	4.2634e-06	0	0	8.63671e-06	1.19762e-06	4.93012e-06	7.45666e-06	3.89583e-06	2.31652e-05	3.58063e-06	9.88448e-06	6.1836e-06	6.5094e-06
20_gene_id_57698	0.000128235	0.0661651	Prevotella melaninogenica	-	CAL66977.1	transposase		Caries	5.88158e-07	0	1.95725e-06	7.77958e-06	6.67457e-07	0	1.97955e-06	0	0	0	4.50172e-06	2.16553e-06	0	0	0	0	2.61675e-06	0	6.76692e-06	2.22858e-06	1.20884e-06	0	8.36447e-06	9.82014e-06	0	5.1601e-06	3.60663e-05	5.43929e-06	9.41802e-06	5.57182e-06	8.59337e-07	9.6727e-06	9.11815e-07	8.1138e-06	6.41304e-06	1.46867e-05	3.09434e-05	1.48191e-06	2.27251e-06	8.91749e-06	6.92296e-05
20_gene_id_66787	0.000404108	0.0671918	-	-	WP_011775597.1	hypothetical protein		Caries	0	1.33403e-05	2.81886e-07	4.23407e-06	4.34772e-07	2.0381e-06	2.02669e-08	1.10016e-06	1.90679e-08	0	3.19471e-06	0	4.9742e-05	2.59104e-06	1.03007e-06	0	0	1.93483e-08	6.95982e-07	6.91328e-05	1.97215e-05	1.07712e-05	2.03464e-05	1.96356e-05	1.50723e-05	6.5494e-06	2.1793e-05	5.43717e-06	6.08199e-06	0	0	8.56881e-06	5.24795e-07	1.59192e-05	9.49839e-06	4.22226e-06	2.49856e-05	3.68274e-06	8.82906e-06	7.26715e-06	7.20178e-06
20_gene_id_890	0.000287439	0.0671918	-	-	ABK85997.1	conserved hypothetical protein		Caries	0	2.44089e-05	0	6.38024e-06	3.09177e-07	4.78081e-06	0	4.9786e-07	0	0	3.65869e-06	0	7.27034e-05	1.76756e-06	8.9175e-07	0	0	0	2.56631e-07	0.000104244	3.71419e-05	1.79454e-05	2.78253e-05	2.09969e-05	9.46335e-05	1.73019e-05	3.11911e-05	1.10328e-05	6.09157e-06	0	0	2.42902e-05	2.61237e-06	1.52411e-05	1.62473e-05	6.14528e-06	5.5677e-05	5.36479e-06	2.06741e-05	1.6103e-05	1.05501e-05
21_gene_id_14452	0.000608541	0.0697212	Rothia mucilaginosa	-	WP_011774975.1	DUF349 domain-containing protein		Caries	1.62594e-07	1.39103e-05	3.00243e-07	3.39069e-06	6.40127e-07	2.79827e-06	6.83897e-07	3.74769e-06	1.4222e-06	1.59603e-07	3.09783e-06	2.22513e-07	5.3942e-05	3.73535e-06	1.21392e-06	1.22957e-07	3.95798e-07	1.02097e-06	1.3381e-06	4.64328e-05	1.5033e-05	8.6406e-06	2.04196e-05	1.4583e-05	8.22369e-06	5.26395e-06	2.57787e-05	5.58907e-06	6.47482e-06	2.06137e-07	4.39413e-07	1.25939e-06	7.41483e-07	1.52928e-05	6.96924e-06	3.27181e-06	2.01578e-05	3.41021e-06	4.40204e-06	4.76345e-06	4.4128e-06
21_gene_id_15314	0.000439164	0.0671918	Rothia mucilaginosa	-	WP_011774258.1	4-hydroxy-3-methylbut-2-en-1-yl diphosphate synthase (flavodoxin)	K03526|1|2.1e-221|765.0|rmu:RMDY18_14880|(E)-4-hydroxy-3-methylbut-2-enyl-diphosphate synthase [EC:1.17.7.1] (A)	Caries	0	2.00862e-05	2.14915e-07	6.28374e-06	1.7839e-07	4.5836e-06	0	1.04472e-06	0	0	4.20864e-06	1.67852e-07	8.03641e-05	3.74909e-06	1.2853e-06	0	0	0	1.25112e-06	8.5708e-05	2.56235e-05	1.16657e-05	2.8212e-05	2.44917e-05	1.96583e-05	9.90883e-06	2.76068e-05	8.56765e-06	5.27487e-06	0	0	1.52185e-05	2.02426e-06	2.30062e-05	1.10456e-05	6.15866e-06	4.38105e-05	5.63115e-06	8.58136e-06	9.77937e-06	7.6391e-06
21_gene_id_15316	0.000626155	0.0697212	Rothia mucilaginosa	-	WP_011774265.1	proline--tRNA ligase	K01881|1|0.0e+00|1163.0|rmu:RMDY18_14860|prolyl-tRNA synthetase [EC:6.1.1.15] (A)	Caries	0	2.10729e-05	2.59843e-07	2.33088e-06	2.44072e-07	3.65161e-06	0	1.07825e-06	3.5623e-08	0	3.77635e-06	0	6.37167e-05	1.46953e-06	1.4591e-06	0	0	0	1.08201e-06	6.73945e-05	2.42131e-05	1.38028e-05	1.37321e-05	2.21222e-05	1.34715e-05	7.90776e-06	2.17032e-05	4.51153e-06	3.28138e-06	0	0	1.05438e-05	7.91038e-07	1.22396e-05	1.05562e-05	5.97224e-06	3.82595e-05	4.49283e-06	4.8445e-06	7.69481e-06	5.72193e-06
21_gene_id_17310	0.000311134	0.0671918	-	-				Caries	8.63672e-08	0	1.30988e-07	1.35411e-06	0	7.60459e-07	0	3.02088e-07	0	0	6.98896e-07	0	2.19469e-05	9.92454e-07	5.61902e-07	0	0	3.33622e-07	3.93253e-07	2.61124e-05	2.43681e-06	9.83977e-07	1.41443e-05	5.98848e-06	4.43762e-06	1.8927e-06	1.224e-05	1.63849e-06	2.83393e-06	0	0	1.87294e-06	2.35155e-07	4.14585e-06	2.91697e-07	1.08894e-06	6.55705e-06	1.30377e-06	2.83483e-06	2.35586e-06	2.0797e-06
21_gene_id_18953	0.000146524	0.0668312	-	-	WP_011681360.1	DUF1275 domain-containing protein		Caries	0	1.61337e-07	1.36573e-07	4.16057e-06	2.03122e-07	1.98314e-06	0	6.54165e-07	8.31451e-08	0	2.68679e-06	8.50105e-08	2.64976e-05	0	1.367e-06	0	0	0	0	4.4007e-05	1.05057e-05	1.08067e-05	1.14776e-05	2.24502e-05	1.02872e-05	5.74113e-06	1.47175e-05	2.95295e-06	2.62765e-06	0	0	4.78118e-06	3.26907e-07	5.03667e-06	8.28348e-06	3.41396e-06	1.41011e-05	2.58013e-06	7.58313e-06	4.15734e-06	4.28283e-06
21_gene_id_20012	0.000584536	0.0694257	-	-	WP_011778935.1	protein tyrosine kinase		Caries	0	2.91067e-05	2.5523e-07	2.60352e-06	3.92839e-07	3.01449e-06	0	1.02768e-06	0	0	1.65763e-06	0	5.84404e-05	3.97738e-06	1.17921e-06	0	0	0	7.50006e-07	6.05033e-05	1.97785e-05	9.68997e-06	2.59861e-05	1.90668e-05	1.42539e-05	5.7089e-06	2.38842e-05	6.51691e-06	6.42531e-06	0	0	9.45877e-06	1.27791e-06	1.31153e-05	7.93626e-06	3.25507e-06	2.0113e-05	3.2559e-06	4.48247e-06	6.93508e-06	7.30987e-06
21_gene_id_20756	0.000447552	0.0671918	-	-			2.09e-05	Caries	0	2.09425e-05	2.02062e-07	9.49286e-08	2.11056e-07	2.22152e-06	0	4.78242e-07	0	0	1.83394e-06	0	4.31875e-05	4.96675e-06	9.54689e-07	0	0	0	1.28533e-06	7.35193e-05	2.21537e-05	7.35832e-06	2.78041e-05	1.6224e-05	1.33324e-05	9.7565e-06	2.07127e-05	5.07732e-06	5.07521e-06	0	0	1.62727e-05	6.80802e-07	1.06519e-05	8.23055e-06	3.42331e-06	2.33444e-05	2.66697e-06	5.16766e-06	7.71451e-06	8.57179e-06
21_gene_id_22651	0.00061153	0.0697212	-	-	WP_011775106.1	ACP S-malonyltransferase	K00645|1|1.2e-149|526.0|rmu:RMDY18_11750|[acyl-carrier-protein] S-malonyltransferase [EC:2.3.1.39] (A)	Caries	1.50072e-07	1.17791e-05	9.01379e-08	8.64466e-07	1.16524e-07	1.37996e-06	0	6.41543e-07	0	0	5.65841e-07	5.95804e-07	2.0924e-05	1.74565e-07	5.03839e-07	0	0	0	3.86657e-07	2.86888e-05	5.64621e-06	1.14526e-05	9.32883e-06	1.2325e-05	4.30629e-06	1.90951e-06	1.19184e-05	1.72326e-06	1.33927e-06	0	0	3.75647e-06	5.62281e-07	4.67475e-06	8.87376e-06	1.46785e-06	1.20245e-05	3.10336e-06	4.74106e-06	3.84738e-06	4.30315e-06
21_gene_id_22660	0.000311134	0.0671918	-	-	WP_010984073.1	signal peptidase I	K03100|1|3.0e-131|465.0|rmu:RMDY18_11830|signal peptidase I [EC:3.4.21.89] (A)	Caries	0	1.31035e-05	3.43524e-07	5.24864e-07	1.64056e-07	1.16606e-06	0	8.88012e-07	0	0	1.25386e-06	0	3.07656e-05	7.01978e-07	7.01725e-07	0	0	0	1.87601e-07	4.24099e-05	1.39727e-05	9.87846e-06	7.61114e-06	1.59124e-05	9.03262e-06	5.59231e-06	1.6436e-05	2.97449e-06	1.35192e-06	0	0	4.37692e-06	8.22277e-07	5.88874e-06	7.08486e-06	3.27799e-06	2.07372e-05	3.52034e-06	5.21578e-06	3.78145e-06	5.1778e-06
21_gene_id_23232	0.000247923	0.0671918	-	-	WP_011780956.1	branched-chain amino acid ABC transporter permease		Caries	0	2.58506e-05	2.07269e-07	0	4.11024e-07	3.4276e-06	6.70597e-08	1.34598e-06	0	0	4.87525e-06	1.29016e-07	8.89259e-05	5.22148e-06	8.95721e-07	0	0	0	1.19409e-06	8.02711e-05	2.64967e-05	1.05599e-05	2.73104e-05	2.729e-05	1.72277e-05	8.63968e-06	2.8784e-05	7.31208e-06	4.98031e-06	0	0	1.30817e-05	1.86049e-06	1.54412e-05	9.94866e-06	5.71308e-06	3.76868e-05	5.33937e-06	1.24676e-05	1.02983e-05	9.32025e-06
21_gene_id_24740	0.000638264	0.0697212	-	-				Caries	0	1.22015e-05	4.93248e-07	4.60046e-06	4.26478e-07	4.3557e-06	0	6.84831e-07	0	0	1.74372e-06	0	3.44138e-05	1.76659e-06	2.21197e-06	0	0	0	3.77005e-07	5.22034e-05	2.47961e-05	8.86269e-06	2.7264e-05	1.63495e-05	1.15563e-05	6.80958e-06	1.02972e-05	4.98551e-06	3.77978e-06	0	0	6.63176e-06	4.11425e-07	2.2081e-05	6.83878e-06	2.62921e-06	2.39605e-05	4.03576e-06	6.64446e-06	5.96018e-06	6.47076e-06
21_gene_id_282	0.000480275	0.0671918	Rothia mucilaginosa	-	WP_011773061.1	HPr family phosphocarrier protein	K11189|1|2.6e-43|173.0|rmu:RMDY18_02400|phosphocarrier protein (A)	Caries	0	4.32986e-05	3.80643e-07	8.37557e-06	9.54186e-07	3.42422e-06	0	8.22765e-07	2.32449e-07	0	4.76069e-06	0	0.000110143	7.07749e-06	3.79233e-06	0	0	0	9.3546e-07	0.000142645	4.247e-05	2.22602e-05	4.81848e-05	4.3581e-05	2.5818e-05	1.83349e-05	4.4875e-05	1.55291e-05	1.23238e-05	0	0	1.9159e-05	1.81381e-06	3.58585e-05	1.82393e-05	8.79449e-06	7.03284e-05	7.93067e-06	1.74617e-05	1.58383e-05	1.5186e-05
21_gene_id_31601	0.000329538	0.0671918	-	-	ABK03975.1	protein of unknown function UPF0118		Caries	0	2.22875e-05	4.98261e-07	1.87698e-07	1.7231e-07	2.40192e-06	5.42447e-08	7.99645e-07	0	0	4.27994e-06	5.69787e-08	5.65645e-05	3.58574e-06	7.47377e-07	3.78386e-07	1.14466e-07	8.79757e-07	1.71747e-06	6.46379e-05	1.89848e-05	1.18598e-05	2.3747e-05	2.10438e-05	1.39784e-05	6.23807e-06	2.06101e-05	5.48446e-06	3.55333e-06	1.34367e-07	1.06982e-06	9.00778e-06	1.35337e-06	2.72751e-06	1.09616e-05	4.1169e-06	2.54395e-05	4.55767e-06	1.00433e-05	9.02944e-06	7.56681e-06
21_gene_id_36432	0.000474569	0.0671918	Rothia mucilaginosa	-	WP_053141743.1	OsmC family peroxiredoxin		Caries	0	9.06489e-06	0	5.23592e-06	0	9.56155e-07	2.00992e-06	7.3913e-07	2.99718e-07	0	0	0	3.18233e-05	0	9.40688e-07	0	0	0	3.68608e-07	2.18518e-05	1.50591e-05	8.67059e-06	8.26372e-06	8.95027e-06	1.24436e-05	2.80005e-06	1.32838e-05	6.43605e-06	1.33825e-06	1.8171e-06	5.70069e-07	4.2609e-06	0	1.34227e-06	4.52276e-06	1.62183e-06	4.28388e-05	1.02107e-05	2.03272e-06	3.73365e-06	4.37258e-06
21_gene_id_41117	0.000398772	0.0671918	Rothia mucilaginosa	-	WP_011775333.1	glycosyltransferase family 2 protein	K16650|1|0.0e+00|1334.0|rmu:RMDY18_06860|galactofuranosylgalactofuranosylrhamnosyl-N-acetylglucosaminyl-diphospho-decaprenol beta-1,5/1,6-galactofuranosyltransferase [EC:2.4.1.288] (A)	Caries	0	1.53929e-05	3.01134e-07	3.75148e-06	2.19653e-07	2.8128e-06	6.85719e-08	1.03305e-06	0	0	3.39571e-06	0	7.45291e-05	3.38054e-06	1.40647e-06	0	0	6.51157e-08	8.99511e-07	5.52514e-05	2.02791e-05	6.64865e-06	2.37634e-05	1.66429e-05	3.60327e-05	1.0218e-05	2.66466e-05	6.99157e-06	4.93469e-06	0	1.13515e-07	7.31505e-06	5.67324e-07	6.81199e-06	6.19007e-06	3.6834e-06	2.77226e-05	3.63806e-06	1.06773e-05	7.83691e-06	4.98839e-06
21_gene_id_49511	0.000466698	0.0671918	Rothia mucilaginosa	-	WP_009897366.1	flavodoxin		Caries	0	2.1394e-05	5.56416e-07	5.79056e-06	2.24877e-06	2.86759e-06	1.22538e-07	1.81048e-06	0	6.04056e-08	3.41805e-06	0	2.31537e-05	2.77891e-06	2.6379e-07	0	0	1.14485e-07	9.48546e-07	6.17402e-05	1.58517e-05	2.49574e-05	1.05225e-05	1.84922e-05	1.56246e-05	4.38248e-06	1.20472e-05	3.2454e-06	4.31226e-06	0	1.38681e-07	7.03809e-06	2.20791e-07	5.09938e-06	1.05679e-05	4.59022e-06	2.30252e-05	6.44555e-06	7.81982e-06	6.55162e-06	7.15202e-06
21_gene_id_58680	0.000332683	0.0671918	-	-	CAJ59892.1	Putative tetR-family transcriptional regulator		Caries	0	3.46394e-05	8.31745e-07	7.69668e-06	5.4478e-07	3.14918e-06	4.89277e-07	7.83108e-07	0	0	4.35687e-06	1.88264e-07	9.84123e-05	4.07395e-06	1.0812e-06	0	0	0	1.43525e-06	0.000113321	4.16002e-05	1.94664e-05	4.48311e-05	4.31159e-05	0.000109682	1.24705e-05	3.52265e-05	1.20608e-05	1.13328e-05	0	8.14825e-08	1.82973e-05	1.29479e-06	3.30183e-05	1.59722e-05	9.95445e-06	5.07097e-05	5.77631e-06	1.80344e-05	1.31853e-05	1.09515e-05
21_gene_id_63045	0.000180437	0.0671918	-	-			9e-06	Caries	0	8.9987e-06	0	2.52509e-06	0	7.66044e-07	0	5.66481e-07	0	0	1.75697e-06	0	1.51448e-05	2.49368e-06	5.72544e-07	0	0	0	0	4.33561e-05	1.23506e-05	8.64157e-06	1.32712e-05	1.47564e-05	8.75404e-06	4.69489e-06	1.30275e-05	2.73662e-06	2.44134e-06	0	0	4.20318e-06	6.50465e-07	1.29406e-05	4.90553e-06	4.65734e-06	1.73907e-05	2.85239e-06	4.91459e-06	4.86611e-06	5.87682e-06
21_gene_id_65226	0.000364807	0.0671918	Rothia mucilaginosa	-	WP_011691547.1	indole-3-glycerol-phosphate synthase	K01609|1|1.3e-142|503.0|rmu:RMDY18_11610|indole-3-glycerol phosphate synthase [EC:4.1.1.48] (A)	Caries	0	7.3214e-06	0	2.4796e-07	0	1.77522e-06	0	5.61783e-07	0	0	2.25878e-07	0	6.02939e-05	0	1.85235e-07	0	0	0	0	1.89964e-05	9.79189e-06	4.41174e-06	1.97259e-06	1.41635e-05	1.1393e-05	5.00072e-06	1.40264e-06	9.30528e-07	5.97763e-07	0	1.50742e-07	5.54088e-06	3.10081e-07	1.24212e-06	3.73242e-06	3.00683e-06	1.31243e-05	1.91779e-06	1.40683e-07	2.32371e-06	1.8474e-06
21_gene_id_65775	0.000414588	0.0671918	Rothia mucilaginosa	-	WP_011774461.1	leucyl aminopeptidase	K01255|1|2.8e-104|375.0|rmu:RMDY18_07300|leucyl aminopeptidase [EC:3.4.11.1] (A)	Caries	0	5.28268e-06	4.14071e-07	1.95001e-07	0	2.51871e-06	0	3.07816e-07	0	0	1.5303e-07	0	4.62987e-05	1.54795e-06	5.97983e-07	0	0	0	4.43814e-07	2.29146e-05	3.74766e-06	1.022e-05	4.71563e-06	5.45072e-06	1.28648e-05	4.47541e-06	2.32591e-05	9.51686e-07	2.03504e-06	0	0	5.14525e-06	4.13442e-07	7.43347e-06	9.0154e-06	1.98807e-06	1.67587e-05	2.93072e-06	3.76626e-06	3.89885e-06	2.41192e-06
21_gene_id_7923	0.000210542	0.0671918	-	-	WP_003662366.1	HAD family hydrolase	K07024|1|7.7e-96|347.0|rmu:RMDY18_16280|(A)	Caries	0	8.11942e-08	5.28832e-07	2.26332e-06	1.52311e-07	2.36978e-06	1.4951e-07	5.44078e-07	0	0	1.85099e-06	0	4.73017e-05	2.80336e-06	1.07171e-06	0	0	0	4.70186e-07	3.16227e-05	1.61956e-05	1.27324e-05	5.01337e-06	1.83755e-05	1.58205e-05	6.72018e-06	2.28302e-05	5.41741e-06	4.0564e-06	0	0	1.05153e-05	8.94728e-07	9.76627e-06	8.54938e-06	2.61494e-07	2.65813e-05	3.39526e-06	3.685e-06	5.15227e-06	8.14438e-06
22_gene_id_14021	0.0006474	0.0697212	-	-	WP_011774479.1	hypothetical protein		Caries	0	1.37464e-05	0	5.16885e-06	1.7645e-07	2.09085e-06	0	6.4061e-07	0	0	1.45021e-06	0	4.30256e-05	2.29374e-06	3.43599e-07	0	0	0	5.85844e-07	4.64665e-05	1.23835e-05	6.90448e-06	2.04858e-05	1.32671e-05	1.37542e-05	5.15722e-06	1.6388e-05	5.59488e-06	4.27385e-06	0	0	5.53779e-06	4.2597e-07	1.53109e-05	1.25631e-05	2.22425e-06	1.62016e-05	2.02762e-06	6.16931e-06	4.62359e-06	6.35518e-06
22_gene_id_44276	0.000447552	0.0671918	-	-	WP_011774365.1	site-specific tyrosine recombinase XerD	K04763|1|1.2e-130|463.0|rmu:RMDY18_14010|integrase/recombinase XerD (A)	Caries	0	1.13633e-05	2.70351e-07	1.27803e-06	0	1.02519e-06	0	3.74902e-07	0	0	2.53415e-06	0	3.28712e-05	3.90503e-06	1.28859e-06	0	0	0	9.6417e-07	3.82405e-05	1.33025e-05	6.4187e-06	1.75701e-05	9.63508e-06	6.15749e-06	4.41675e-06	1.24703e-05	4.08579e-06	3.37094e-06	7.2163e-08	0	4.11228e-06	7.46018e-07	1.09723e-05	3.58827e-06	2.5074e-06	1.22074e-05	2.05173e-06	3.29214e-06	3.41766e-06	4.97193e-06
22_gene_id_44285	0.000364329	0.0671918	Rothia mucilaginosa	-	WP_011774360.1	TlyA family RNA methyltransferase	K06442|1|5.1e-129|458.0|rmu:RMDY18_14090|23S rRNA (cytidine1920-2'-O)/16S rRNA (cytidine1409-2'-O)-methyltransferase [EC:2.1.1.226 2.1.1.227] (A)	Caries	2.78255e-07	1.48539e-05	2.4681e-07	4.48523e-06	2.31624e-07	1.3099e-06	1.87272e-06	4.11653e-07	0	0	2.39971e-06	0	3.0116e-05	3.07061e-06	3.98214e-07	0	0	0	3.93593e-07	5.25562e-05	1.23407e-05	5.67974e-06	1.958e-05	1.17426e-05	8.31887e-06	5.29261e-06	1.66248e-05	2.51923e-06	6.15143e-06	0	0	4.34594e-06	5.04037e-07	1.64287e-05	4.66743e-06	2.3806e-06	1.51491e-05	2.97204e-06	3.63217e-06	4.4939e-06	5.52538e-06
22_gene_id_53445	0.00023856	0.0671918	Rothia mucilaginosa	-	WP_011773581.1	phosphomannomutase/phosphoglucomutase	1.45e-05	Caries	0	1.45348e-05	0	6.38618e-07	1.66367e-06	1.51644e-06	0	1.10121e-06	0	0	2.08134e-06	1.58891e-06	4.02594e-06	1.92855e-06	0	0	0	0	6.94055e-07	5.0956e-05	9.03746e-06	1.29247e-05	1.85567e-05	1.75578e-05	1.25696e-05	4.37863e-06	9.82014e-07	6.75364e-06	4.30041e-06	0	6.34433e-07	2.08288e-06	0	1.14152e-05	3.30864e-06	5.11741e-06	1.43513e-05	2.33853e-06	3.72975e-06	2.54739e-06	6.20159e-06
22_gene_id_54240	0.000288195	0.0671918	-	-	ABM07291.1	3-isopropylmalate dehydrogenase	K00052|1|7.2e-86|314.0|rmu:RMDY18_07660|3-isopropylmalate dehydrogenase [EC:1.1.1.85] (A)	Caries	1.30275e-06	1.71588e-06	4.29954e-07	1.6395e-06	2.34067e-07	6.16449e-06	6.1445e-07	1.20736e-06	1.39018e-07	7.43533e-08	2.89897e-06	2.54715e-07	2.86643e-05	2.41081e-06	8.36235e-07	0	0	8.9222e-07	6.9805e-07	4.4371e-05	6.42822e-06	9.49477e-06	1.16994e-05	2.75703e-06	6.68716e-06	4.21591e-06	1.88207e-05	2.27557e-06	2.05634e-06	0	1.9699e-06	7.13455e-06	4.24167e-07	1.05383e-05	4.99884e-06	2.83122e-06	1.69743e-05	2.6931e-06	6.30442e-06	3.61712e-06	4.39576e-06
22_gene_id_58050	0.000276955	0.0671918	-	-	WP_011774137.1	DUF885 domain-containing protein		Caries	0	6.25129e-06	1.20054e-07	6.29133e-06	1.73319e-07	3.30706e-06	3.11928e-07	8.62561e-07	7.30884e-08	0	4.1324e-06	0	5.48631e-05	1.91591e-06	6.0083e-07	0	0	0	6.09196e-07	5.08862e-05	1.7781e-05	1.03036e-05	1.54522e-05	1.64797e-05	1.25501e-05	1.01891e-05	2.56028e-05	4.8004e-06	2.35267e-06	5.61528e-08	0	8.13837e-06	1.07762e-06	7.8909e-06	6.87111e-06	2.89203e-06	2.73983e-05	4.38342e-06	1.05777e-05	6.79026e-06	6.98155e-06
22_gene_id_7859	0.000398772	0.0671918	-	-	WP_006230413.1	alpha-amylase		Caries	0	6.24361e-08	3.24907e-07	5.91043e-07	1.89796e-06	3.11634e-07	1.42376e-06	5.26627e-06	0	5.23268e-07	0	8.32848e-07	0	4.11013e-06	2.02274e-07	1.44726e-06	0	0	1.09315e-06	1.94813e-06	1.46395e-05	1.48573e-06	9.42314e-06	2.15902e-06	3.43505e-06	7.07914e-06	1.13763e-05	4.84226e-07	1.16966e-06	3.21842e-06	2.49381e-07	2.53003e-06	0	8.68195e-06	6.35432e-06	5.88794e-07	8.99575e-06	0	2.86075e-06	1.80547e-06	2.82571e-06
23_gene_id_25219	0.000149141	0.0668312	Rothia mucilaginosa	-				Caries	0	5.08215e-06	0	0	0	8.38033e-07	0	0	0	0	0	0	1.67623e-05	1.3601e-06	0	0	0	0	0	1.00205e-05	4.76923e-06	3.31634e-06	5.09778e-06	2.7821e-06	3.64611e-06	1.05527e-06	7.32545e-06	7.09113e-07	1.4061e-06	0	0	2.75046e-06	1.10976e-06	3.60083e-06	1.23483e-06	1.14348e-06	6.47586e-06	2.04981e-06	1.25232e-06	3.3193e-06	1.50918e-06
23_gene_id_26643	5.85e-05	0.0661651	-	-				Caries	0	5.43714e-06	0	0	1.26739e-06	0	0	0	0	0	0	0	0	0	7.40939e-07	0	7.14752e-06	1.69815e-06	4.2646e-07	1.26221e-06	6.14576e-06	0	9.50213e-07	0	3.18509e-05	5.4177e-07	2.26067e-05	2.67129e-05	1.3932e-05	8.29875e-07	1.0926e-06	1.78986e-05	1.24033e-06	1.56959e-05	2.37347e-05	1.77495e-05	2.72384e-05	9.55437e-06	0	2.78476e-06	2.63451e-06
23_gene_id_26660	0.000482894	0.0671918	-	-				Caries	0	9.59354e-06	6.52514e-08	0	3.88189e-07	0	0	0	0	0	0	8.12323e-08	0	0	0	0	5.50188e-07	1.40656e-06	5.37023e-07	1.31728e-06	3.01915e-06	0	0	0	2.39538e-05	0	1.64813e-05	2.79001e-05	1.15773e-05	2.09006e-07	4.21898e-07	8.91211e-06	6.24756e-07	3.36582e-06	6.76774e-06	5.28732e-06	1.74175e-05	7.34576e-06	0	6.17955e-07	3.00074e-07
23_gene_id_27155	0.00061153	0.0697212	-	-	WP_011774280.1	bifunctional riboflavin kinase/FAD synthetase	K11753|1|4.3e-177|617.0|rmu:RMDY18_14750|riboflavin kinase / FMN adenylyltransferase [EC:2.7.1.26 2.7.7.2] (A)	Caries	0	2.62353e-05	4.01205e-07	4.57426e-06	9.9253e-08	4.09598e-06	0	1.22532e-06	0	0	4.16985e-06	6.28108e-08	7.49652e-05	3.61794e-06	2.86272e-06	0	0	0	1.31815e-06	7.85585e-05	1.85061e-05	1.26899e-05	2.67335e-05	2.31013e-05	1.8078e-05	1.09138e-05	2.1108e-05	8.00979e-06	3.88895e-06	0	5.40992e-08	1.02186e-05	1.31785e-06	1.86646e-05	1.37418e-05	4.32397e-06	3.03353e-05	4.73095e-06	1.14923e-05	9.8766e-06	8.51863e-06
23_gene_id_29127	0.000288195	0.0671918	-	-	WP_011772937.1	ATP-dependent Clp protease ATP-binding subunit	K03696|1|0.0e+00|1584.0|rmu:RMDY18_01680|ATP-dependent Clp protease ATP-binding subunit ClpC (A)	Caries	0	3.1883e-05	3.69801e-07	7.14577e-06	3.31496e-07	4.16896e-06	2.97442e-08	1.68197e-06	0	1.44246e-08	6.19588e-06	8.30523e-08	0.000115948	3.79698e-06	2.33806e-06	6.25211e-08	1.10074e-07	2.7842e-08	9.17423e-07	9.70639e-05	3.00692e-05	1.76502e-05	3.48586e-05	3.52078e-05	7.90049e-05	7.9099e-06	3.72718e-05	8.53581e-06	6.56323e-06	0	1.20104e-07	1.81214e-05	2.38798e-06	2.89081e-05	1.57319e-05	8.71406e-06	4.75926e-05	6.56816e-06	1.36531e-05	1.21306e-05	1.28301e-05
23_gene_id_32045	0.000584536	0.0694257	Rothia mucilaginosa	-	WP_011774219.1	ribosome-recycling factor	K02838|1|2.3e-95|346.0|rmu:RMDY18_14950|ribosome recycling factor (A)	Caries	0	3.17057e-05	3.83932e-07	3.73142e-06	1.8812e-07	3.63136e-06	0	1.67594e-06	0	0	3.99563e-06	0	0.000100828	2.57663e-06	1.35441e-06	0	0	0	1.6838e-06	8.30054e-05	2.09132e-05	1.43376e-05	2.26599e-05	3.55825e-05	2.5955e-05	1.32691e-05	3.03614e-05	5.7224e-06	3.36365e-06	0	0	1.17709e-05	1.81381e-06	5.18173e-06	1.21557e-05	7.48872e-06	4.31414e-05	5.12393e-06	1.29329e-05	1.43356e-05	1.12791e-05
23_gene_id_41523	0.000408997	0.0671918	-	-	CAJ64428.1	Chromosome partition protein smc	K03529|1|1.1e-109|393.0|rmu:RMDY18_08270|chromosome segregation protein (A)	Caries	0	1.43083e-05	1.72238e-07	5.47275e-07	4.86588e-08	6.42345e-07	0	3.9177e-07	0	0	1.16073e-06	0	7.1616e-06	2.61921e-07	3.50863e-07	0	0	0	1.61556e-07	2.75115e-05	3.01639e-06	4.38812e-06	4.95449e-06	1.10588e-05	3.13153e-06	1.28274e-06	5.18059e-06	1.77081e-06	1.35121e-06	0	0	2.2907e-06	4.11138e-07	3.03655e-06	1.73236e-06	6.57184e-07	8.71404e-06	1.43071e-06	4.52959e-06	1.94083e-06	1.35368e-06
23_gene_id_52325	0.000584536	0.0694257	-	-	WP_011774037.1	GtrA family protein		Caries	0	3.27575e-05	2.88117e-07	8.2409e-06	5.18867e-07	4.25654e-06	0	1.02119e-06	0	0	5.20718e-06	0	6.78513e-05	3.70572e-06	1.74598e-06	0	0	0	1.43561e-06	9.44314e-05	2.80428e-05	1.61811e-05	3.28544e-05	3.39954e-05	2.44636e-05	1.07186e-05	3.05064e-05	7.07007e-06	7.86192e-06	0	0	1.22158e-05	1.67014e-06	2.35342e-05	1.45591e-05	6.733e-06	3.62382e-05	5.23753e-06	1.15003e-05	1.09455e-05	1.18332e-05
23_gene_id_53177	0.00060803	0.0697212	Rothia mucilaginosa	-	WP_011691379.1	CTP synthase	K01937|1|2.1e-259|891.0|rmu:RMDY18_14040|CTP synthase [EC:6.3.4.2] (A)	Caries	0	1.5598e-05	1.76703e-07	2.91256e-06	4.24102e-07	2.43404e-06	0	8.71001e-07	0	0	3.25115e-06	1.56744e-07	3.46356e-05	1.0947e-06	1.43954e-06	0	9.19903e-08	2.03369e-06	1.0734e-06	4.65306e-05	1.12296e-05	3.07518e-06	1.48626e-05	7.8834e-06	9.00679e-06	6.15275e-06	1.32482e-05	3.65231e-06	2.84859e-06	0	6.27056e-07	2.88764e-06	9.33756e-07	8.4807e-06	2.52788e-06	3.5687e-06	1.79803e-05	3.36121e-06	6.3647e-06	4.4706e-06	3.58171e-06
23_gene_id_54216	0.000311036	0.0671918	-	-	WP_011775388.1	zinc-dependent metalloprotease		Caries	4.75677e-08	1.76658e-05	2.37366e-07	3.39075e-06	4.39471e-07	1.76766e-06	0	1.03544e-06	9.01672e-08	0	2.95889e-06	0	4.13748e-05	3.79026e-06	1.07394e-06	0	0	0	4.48763e-07	6.05184e-05	1.08077e-05	8.9463e-06	1.99044e-05	1.68551e-05	1.08102e-05	6.25226e-06	1.69881e-05	5.98148e-06	4.17971e-06	5.81296e-08	3.89792e-08	8.17188e-06	5.55344e-07	1.16264e-05	6.89809e-06	4.30947e-06	2.22418e-05	3.31195e-06	9.44974e-06	4.89699e-06	7.26287e-06
23_gene_id_61317	0.000452849	0.0671918	-	-	WP_011774083.1	transcription-repair coupling factor	K03723|1|2.4e-156|548.0|rmu:RMDY18_15510|transcription-repair coupling factor (superfamily II helicase) [EC:3.6.4.-] (A)	Caries	1.34092e-07	8.32391e-06	5.8623e-07	1.47991e-06	1.83776e-07	1.3424e-06	6.9521e-08	5.92101e-07	4.21824e-06	0	2.7817e-06	6.64086e-08	1.12211e-06	9.85538e-07	5.92751e-07	0	1.23105e-07	1.94897e-07	1.95e-06	5.8304e-05	1.1425e-05	5.25569e-06	1.41322e-05	1.60286e-05	1.24569e-05	3.4471e-06	8.87436e-06	2.99363e-06	2.68475e-06	0	4.50101e-07	1.36153e-06	1.24033e-07	8.28409e-06	2.61762e-06	1.95651e-06	7.46048e-06	1.71544e-06	3.67138e-06	2.76122e-06	2.56171e-06
23_gene_id_61901	0.000652523	0.0697212	-	-	WP_011896407.1	NAD-dependent protein deacetylase		Caries	0	9.39868e-06	1.6604e-07	3.00216e-06	0	0	0	3.37289e-07	0	0	5.73081e-06	0	1.5473e-07	0	8.6506e-07	0	0	0	0	1.46617e-05	1.15572e-05	1.66026e-05	2.53492e-06	4.08765e-06	9.42695e-06	3.00748e-06	1.05259e-07	1.0385e-06	5.93748e-07	0	1.17557e-07	5.03875e-06	1.4243e-07	1.27636e-06	1.09947e-05	2.61066e-06	7.55818e-06	8.12792e-07	1.22929e-05	5.052e-06	2.17258e-06
23_gene_id_67538	0.00050215	0.0671918	-	-	ABM06636.1	putative ABC-type dipeptide transport system	K02035|1|2.1e-206|715.0|rmu:RMDY18_07460|peptide/nickel transport system substrate-binding protein (A)	Caries	0	1.58376e-05	3.66756e-07	1.9993e-06	2.664e-07	2.41143e-06	0	7.94648e-07	0	0	3.3923e-06	0	4.17288e-05	3.51687e-06	9.27748e-07	0	0	0	6.89574e-07	5.06676e-05	1.02887e-05	6.66966e-06	1.771e-05	1.49544e-05	9.41067e-06	4.89631e-06	1.82452e-05	5.06568e-06	3.65242e-06	0	2.68915e-08	6.78081e-06	5.97324e-07	9.52115e-06	5.74695e-06	2.44027e-06	1.99426e-05	2.55487e-06	8.88059e-06	4.34674e-06	3.92483e-06
23_gene_id_6776	0.000257602	0.0671918	-	-				Caries	0	2.5161e-06	0	0	6.32917e-08	0	0	0	0	0	3.14539e-08	0	0	0	0	0	9.36099e-07	2.49733e-06	6.65442e-07	4.20311e-07	1.86634e-06	0	3.90184e-08	0	3.92909e-06	4.44932e-08	6.41236e-06	6.20808e-06	5.29868e-06	5.12233e-08	3.70693e-08	2.76121e-06	1.36007e-07	2.92335e-06	6.37331e-06	4.11323e-08	3.00422e-05	1.73327e-06	0	1.92715e-06	2.03736e-07
23_gene_id_6785	0.000240011	0.0671918	-	-	WP_011264144.1	mobilization protein		Caries	0	8.92e-06	1.87424e-07	0	1.85835e-07	0	0	0	8.55775e-08	0	0	5.83317e-08	0	0	0	0	4.75821e-06	1.91809e-06	5.01317e-07	6.76822e-07	4.00685e-06	0	4.29617e-08	0	2.13662e-05	4.89898e-08	2.75776e-05	1.91916e-05	1.00076e-05	3.37688e-07	6.03611e-07	1.10197e-05	5.60785e-07	8.98266e-06	2.59947e-05	1.37943e-05	3.03718e-05	3.9931e-06	0	1.52141e-06	4.66871e-07
24_gene_id_17792	0.000548715	0.068446	-	-	WP_011776022.1	hypothetical protein		Caries	0	1.6506e-05	1.71603e-07	3.06445e-06	1.70148e-07	9.27822e-07	0	8.52396e-07	0	0	1.38874e-06	0	1.84467e-05	4.25501e-06	4.90752e-07	0	0	0	3.11702e-07	4.30832e-05	1.32498e-05	3.4666e-05	1.59486e-05	1.45005e-05	1.10185e-05	4.19219e-06	1.01617e-05	3.26614e-06	2.98004e-06	0	0	4.82963e-06	4.10757e-07	6.58932e-06	4.59853e-06	3.14372e-06	2.88119e-05	3.85549e-06	6.58146e-06	5.54626e-06	3.10225e-06
24_gene_id_20491	0.000524952	0.0683371	-	-	ABM08219.1	DNA polymerase III, subunits gamma and tau	K02343|1|2.5e-211|731.0|rmu:RMDY18_17710|DNA polymerase III subunit gamma/tau [EC:2.7.7.7] (A)	Caries	0	2.33452e-08	1.93997e-07	2.76031e-06	1.51408e-07	1.67105e-06	2.5676e-08	7.69901e-07	0	0	0	0	3.86903e-05	2.53444e-06	7.57443e-07	0	0	2.45122e-08	3.91882e-07	2.99858e-05	1.38186e-05	1.1107e-05	1.14358e-05	1.40861e-05	1.09832e-05	5.45989e-06	1.18938e-05	2.20261e-06	2.17441e-06	0	0	3.08694e-07	5.51203e-07	7.437e-06	6.38398e-06	5.03801e-06	2.61893e-05	4.27097e-06	1.08072e-05	7.3902e-06	6.08259e-08
24_gene_id_2540	0.000447552	0.0671918	-	-	WP_011774357.1	hypothetical protein		Caries	0	1.96733e-05	3.74848e-07	4.11065e-06	4.61161e-07	2.49027e-06	0	8.08481e-07	0	0	1.2821e-06	0	6.24427e-05	3.79074e-06	3.22508e-07	0	0	0	1.00263e-06	6.30642e-05	1.8784e-05	1.05883e-05	2.64812e-05	1.76272e-05	1.19921e-05	5.38723e-06	3.10911e-05	4.56794e-06	4.53412e-06	0	0	8.06153e-06	1.12157e-06	1.70592e-05	7.70675e-06	4.19058e-06	2.2502e-05	3.08872e-06	8.02012e-06	4.76701e-06	5.67656e-06
24_gene_id_26595	0.000439164	0.0671918	-	-	A1R783.1	RecName: Full=Probable nicotinate-nucleotide adenylyltransferase; AltName: Full=Deamido-NAD(+) diphosphorylase; AltName: Full=Deamido-NAD(+) pyrophosphorylase; AltName: Full=Nicotinate mononucleotide adenylyltransferase; Short=NaMN adenylyltransferase_x0001_ABM08249.1 nicotinate (nicotinamide) nucleotide adenylyltransferase	K00969|1|8.3e-123|437.0|rmu:RMDY18_09020|nicotinate-nucleotide adenylyltransferase [EC:2.7.7.18] (A)	Caries	0	2.04243e-05	2.00243e-07	1.49459e-06	6.73692e-07	2.39179e-06	0	9.24505e-07	0	0	2.91799e-06	9.58676e-08	5.20195e-05	2.83566e-06	1.48118e-06	0	0	0	4.62671e-07	5.60603e-05	1.472e-05	8.66957e-06	2.31163e-05	1.66891e-05	9.58398e-06	4.32634e-06	1.98925e-05	4.78063e-06	3.3512e-06	0	0	8.56922e-06	5.80651e-06	1.36907e-05	7.83143e-06	2.21062e-06	2.21649e-05	4.79534e-06	8.26898e-06	5.18409e-06	6.46404e-06
24_gene_id_37365	0.000500376	0.0671918	-	-				Caries	0	3.7137e-06	5.19701e-08	0	1.03059e-07	0	6.72575e-08	0	6.32786e-08	0	0	0	1.24583e-07	0	1.48625e-07	0	5.40935e-06	2.54095e-06	8.39134e-07	1.24469e-06	5.96441e-06	0	9.53016e-08	0	2.98012e-05	0	1.90436e-05	3.43793e-05	1.29767e-05	6.45736e-07	6.16046e-07	9.20747e-06	5.3169e-07	2.0838e-05	2.76587e-05	1.22244e-05	1.25047e-05	4.87411e-06	0	1.7277e-06	4.33404e-07
24_gene_id_37368	0.000127232	0.0661651	-	-				Caries	0	4.30663e-06	2.79649e-07	0	1.81429e-07	0	0	0	0	0	0	0	0	0	0	0	5.18148e-06	1.38202e-06	5.56203e-07	6.26338e-07	4.2246e-06	0	0	0	2.05152e-05	2.92384e-07	1.42827e-05	2.91216e-05	2.78161e-05	2.23934e-07	8.76492e-07	9.79003e-06	1.60024e-06	1.68892e-05	1.94697e-05	1.58282e-05	1.78397e-05	5.68658e-06	0	1.13502e-06	4.28678e-07
24_gene_id_37370	0.000492872	0.0671918	-	-	ABI17371.1	mobilization protein		Caries	0	6.68726e-08	2.66339e-07	0	3.381e-07	0	0	6.04927e-08	0	3.6004e-08	0	7.07507e-08	0	0	0	0	1.67015e-07	9.85569e-07	0	4.648e-07	1.41263e-06	0	0	5.67344e-08	9.89022e-06	0	3.69982e-07	1.77059e-05	5.95681e-06	1.82037e-07	6.51992e-07	4.50472e-06	2.72071e-07	5.00236e-06	1.57903e-06	8.50532e-06	8.24745e-08	1.15255e-06	0	4.43965e-07	0
24_gene_id_43778	0.000337249	0.0671918	-	-	WP_011775386.1	UPF0182 family protein	K09118|1|0.0e+00|1548.0|rmu:RMDY18_06480|hypothetical protein (A)	Caries	0	1.2525e-05	1.64942e-07	2.15154e-06	2.00401e-07	2.31022e-06	2.25655e-08	6.04434e-07	2.32631e-07	0	2.37895e-06	2.16086e-08	7.20893e-05	2.16221e-06	4.59351e-07	0	0	0	5.34288e-07	5.37421e-05	1.02315e-05	4.6368e-06	1.47113e-05	1.65834e-05	7.6272e-06	4.86552e-06	2.93073e-05	5.44266e-06	2.93317e-06	1.76842e-06	0	8.33974e-06	1.41263e-06	6.03357e-06	4.64672e-06	2.09581e-06	1.88168e-05	2.41708e-06	6.8676e-06	7.128e-06	7.6362e-06
24_gene_id_48436	0.000417112	0.0671918	-	-	ABM08518.1	proline-specific permease	K03293|1|1.3e-244|842.0|rmu:RMDY18_14710|amino acid transporter, AAT family (A)	Caries	0	4.43908e-08	2.55904e-07	5.55648e-06	8.55183e-08	4.57366e-06	0	1.13755e-06	9.24561e-08	0	1.6615e-06	4.71399e-08	8.25796e-05	1.93699e-06	1.07888e-06	0	8.96265e-08	0	3.61875e-07	8.30923e-05	2.50439e-05	1.34755e-05	7.75752e-06	2.73893e-05	1.92077e-05	5.47826e-06	3.29411e-05	2.7818e-06	6.89826e-07	0	0	1.2574e-05	1.89634e-06	2.07222e-05	1.2435e-05	5.77651e-06	4.07242e-05	5.43985e-06	4.21254e-06	8.38312e-06	9.72184e-06
24_gene_id_48445	0.000405959	0.0671918	Rothia mucilaginosa	-	WP_011774298.1	RNase J family beta-CASP ribonuclease	K12574|1|0.0e+00|1099.0|rmu:RMDY18_14600|ribonuclease J [EC:3.1.-.-] (A)	Caries	3.88432e-07	1.60233e-05	4.83029e-07	4.40029e-06	3.61491e-07	4.06206e-06	1.71545e-06	1.83606e-06	1.33419e-06	4.81606e-07	3.47267e-06	3.17154e-06	8.77229e-05	2.97051e-06	1.50513e-06	9.45141e-08	0	1.33063e-06	1.49064e-06	5.72657e-05	1.86039e-05	1.24952e-05	2.41389e-05	1.9844e-05	1.25562e-05	7.38439e-06	3.23118e-05	7.54023e-06	3.26962e-06	4.31533e-07	1.0896e-07	1.00386e-05	1.89793e-06	1.65815e-05	1.07686e-05	5.27242e-06	2.47098e-05	3.35271e-06	8.26723e-06	5.67864e-06	7.9034e-06
24_gene_id_56117	0.000127232	0.0661651	-	-				Caries	0	7.81979e-06	0	0	0	1.34557e-06	0	2.64123e-07	0	0	8.08692e-07	0	4.14039e-06	0	0	0	0	0	0	2.22677e-05	4.59302e-06	2.64835e-06	6.32432e-06	3.78966e-06	3.23717e-06	4.15452e-06	4.32894e-06	1.7967e-06	5.24114e-07	0	0	3.84156e-06	9.56571e-07	9.36013e-06	2.32362e-06	2.09456e-06	5.41348e-06	2.37246e-06	2.22324e-06	5.15902e-07	1.27503e-06
25_gene_id_10659	0.000428906	0.0671918	-	-	WP_011774943.1	methionine adenosyltransferase	K00789|1|2.2e-227|784.0|rmu:RMDY18_11270|S-adenosylmethionine synthetase [EC:2.5.1.6] (A)	Caries	0	2.55433e-05	3.87679e-07	2.90091e-06	1.28336e-07	2.69747e-06	5.57465e-08	1.23795e-06	0	0	3.49507e-06	0	5.19047e-05	2.62577e-06	1.23188e-06	0	0	0	4.25417e-07	6.18753e-05	1.51549e-05	8.72196e-06	2.08202e-05	2.21266e-05	1.52946e-05	4.26524e-06	2.5266e-05	6.10901e-06	3.69867e-06	6.89872e-08	0	1.05271e-05	1.13418e-06	1.1212e-05	6.31951e-06	3.96164e-06	3.11584e-05	4.81772e-06	9.50189e-06	6.15265e-06	6.36727e-06
25_gene_id_13636	0.000247923	0.0671918	Rothia mucilaginosa	-	WP_011773977.1	succinate dehydrogenase	K00242|1|8.4e-89|324.0|rmu:RMDY18_16450|succinate dehydrogenase membrane anchor subunit (A)	Caries	0	3.24434e-05	1.88476e-07	6.1006e-06	6.5685e-07	5.24862e-06	1.44469e-07	1.31676e-06	0	0	5.8013e-06	0	9.4718e-05	3.79689e-06	1.18163e-06	0	0	0	4.2536e-07	0.000100999	3.30025e-05	1.92801e-05	4.49537e-05	4.15208e-05	2.70495e-05	1.23058e-05	4.33727e-05	1.36813e-05	8.02985e-06	0	0	1.76543e-05	1.55974e-06	2.00058e-05	1.90702e-05	8.94117e-06	4.82205e-05	7.00222e-06	1.07473e-05	1.22867e-05	8.98828e-06
25_gene_id_42991	0.000398772	0.0671918	-	-	WP_011775517.1	acyltransferase		Caries	0	1.81889e-05	9.65421e-08	3.79837e-06	5.01063e-07	1.96725e-06	3.11055e-08	1.02427e-06	0	0	3.31955e-06	2.99218e-08	7.86817e-05	4.01133e-06	4.81156e-07	0	0	0	9.90511e-07	6.50833e-05	1.83623e-05	1.03164e-05	2.6475e-05	1.75169e-05	1.48478e-05	5.93064e-06	3.62356e-05	6.1851e-06	5.80585e-06	0	0	8.75087e-06	1.49584e-06	1.45545e-05	7.91978e-06	4.07699e-06	2.6366e-05	2.77018e-06	7.42242e-06	5.95847e-06	5.64118e-06
25_gene_id_47315	0.000348416	0.0671918	Rothia mucilaginosa	-	WP_011775431.1	twin-arginine translocation protein	K03117|1|1.9e-20|97.0|rmu:RMDY18_06100|sec-independent protein translocase protein TatB (A)	Caries	0	1.06676e-05	5.9192e-07	3.52287e-06	0	2.05936e-06	0	1.64553e-06	0	0	6.14512e-07	0	2.5225e-05	1.99682e-06	0	0	0	0	0	4.49903e-05	1.24362e-05	6.9377e-06	1.2453e-05	1.56197e-05	9.20789e-06	3.89901e-06	1.3714e-05	3.40274e-06	2.13046e-06	0	0	5.01321e-06	2.20382e-06	1.79992e-06	5.36812e-06	3.30653e-06	1.36232e-05	1.94762e-06	5.24172e-06	2.47363e-06	5.82497e-06
25_gene_id_53443	0.000483193	0.0671918	-	-	WP_011776285.1	ABC transporter ATP-binding protein	K16786|1|9.5e-192|666.0|rmu:RMDY18_16930|energy-coupling factor transport system ATP-binding protein [EC:3.6.3.-] K16787 energy-coupling factor transport system ATP-binding protein [EC:3.6.3.-] (A)	Caries	0	7.59382e-06	3.30295e-07	2.77998e-06	4.62697e-07	3.24159e-06	2.93061e-07	1.02813e-06	3.83341e-07	0	2.81691e-06	8.00772e-07	2.56461e-05	6.97424e-07	1.14267e-06	0	0	0	5.69026e-07	5.23106e-05	1.50744e-05	8.04034e-06	1.28722e-05	1.33512e-05	7.42555e-06	2.60493e-06	1.21199e-05	2.36075e-06	2.94496e-06	0	0	7.15131e-06	8.58443e-06	8.4571e-06	4.77526e-06	1.49608e-06	1.66332e-05	5.39308e-06	6.68981e-06	8.0831e-06	5.25551e-06
25_gene_id_6046	0.000147287	0.0668312	-	-	ABM07038.1	putative 2',5' RNA ligase family protein		Caries	0	9.55171e-06	0	1.29523e-06	0	8.52499e-07	0	9.26327e-07	0	0	1.18086e-06	0	2.83634e-05	9.744e-07	0	0	0	0	0	2.88092e-05	1.30323e-05	3.19922e-06	2.69947e-05	8.1213e-06	1.6295e-05	3.333e-06	1.03554e-05	2.27777e-06	2.46945e-06	0	0	5.31693e-06	6.55509e-07	2.42979e-05	1.45316e-06	1.28108e-06	1.18691e-05	1.77389e-06	5.0252e-06	2.87566e-06	4.0755e-06
26_gene_id_27395	0.000317843	0.0671918	-	-	WP_011774493.1	1-deoxy-D-xylulose-5-phosphate synthase	K01662|1|0.0e+00|1277.0|rmu:RMDY18_12350|1-deoxy-D-xylulose-5-phosphate synthase [EC:2.2.1.7] (A)	Caries	0	7.43817e-06	1.74178e-07	2.46537e-06	2.45776e-07	1.73311e-06	3.20679e-08	5.33631e-07	0	0	1.28235e-06	0	3.75625e-05	1.33151e-06	4.88794e-07	0	0	0	6.93372e-07	3.26386e-05	1.13079e-05	4.44533e-06	1.67948e-05	1.11577e-05	7.05159e-06	2.13676e-06	1.68488e-05	6.00343e-06	2.84225e-06	0	2.67024e-08	2.90542e-06	6.83066e-07	7.78129e-06	2.05542e-06	1.46645e-06	8.24297e-06	9.9753e-07	3.66768e-06	7.9357e-06	3.65285e-06
26_gene_id_34	0.000653107	0.0697212	Rothia mucilaginosa	-	WP_011774133.1	MMPL family transporter	K06994|1|0.0e+00|1679.0|rmu:RMDY18_00380|putative drug exporter of the RND superfamily (A)	Caries	0	1.37901e-05	8.32988e-08	2.89878e-07	0	6.96163e-06	0	1.17882e-06	0	0	6.50656e-06	0	8.14855e-06	0	3.36156e-07	0	0	0	4.84206e-07	2.77543e-05	1.81937e-05	2.78616e-05	2.84058e-06	2.00339e-05	1.21048e-05	1.56105e-05	1.00688e-06	8.76089e-07	2.14141e-07	0	0	1.31576e-05	1.62004e-07	1.39183e-05	1.21801e-05	6.75136e-06	4.90796e-05	9.51535e-06	1.48431e-05	6.75651e-06	9.17253e-06
26_gene_id_53763	0.000455766	0.0671918	Veillonella parvula	-	WP_011955323.1	methylmalonyl-CoA mutase	K01847|1|3.8e-91|332.0|vpr:Vpar_1762|methylmalonyl-CoA mutase [EC:5.4.99.2] (A)	Caries	5.48943e-07	0	1.08403e-07	1.90594e-07	0	6.91086e-06	0	0	0	0	0	0	0	8.61462e-07	0	0	0	5.75356e-07	6.42242e-07	1.04584e-07	1.26633e-05	1.85264e-07	2.11497e-06	8.17183e-07	2.14693e-06	6.2796e-07	5.28938e-07	8.91911e-07	6.815e-07	0	0	1.08592e-05	3.98853e-06	2.63417e-07	1.0394e-05	1.22029e-05	5.75924e-06	0	3.93516e-07	9.97208e-07	4.58592e-06
26_gene_id_6403	0.000188404	0.0671918	-	-				Caries	1.07428e-06	1.11454e-07	6.0015e-07	0	2.8175e-07	0	3.67747e-07	8.79422e-07	0	1.8002e-07	0	2.35836e-07	0	0	4.37344e-07	0	0	0	0	3.86274e-07	1.13994e-06	1.27993e-07	2.60542e-07	1.3329e-06	3.45382e-07	1.74784e-06	2.36551e-06	2.64114e-06	1.83016e-07	4.55093e-07	0	2.40707e-06	2.26726e-07	8.37267e-07	3.76721e-07	2.0948e-06	3.10731e-06	0	1.10041e-06	8.42048e-07	4.0182e-06
27_gene_id_20565	0.000428906	0.0671918	-	-	WP_011776154.1	molybdate ABC transporter substrate-binding protein	K02020|1|5.4e-120|428.0|rmu:RMDY18_04430|molybdate transport system substrate-binding protein (A)	Caries	0	1.67399e-05	1.42513e-07	4.12887e-06	5.75885e-07	9.97433e-07	8.35176e-08	9.14501e-07	0	0	1.72393e-06	0	4.97137e-05	2.92766e-06	1.29623e-06	0	0	0	6.37346e-07	6.02498e-05	1.69392e-05	8.33605e-06	2.6302e-05	1.55009e-05	1.56797e-05	5.36984e-06	1.97259e-05	6.54405e-06	6.25055e-06	0	0	6.88928e-06	5.98657e-07	9.78549e-06	6.47579e-06	3.22854e-06	2.18949e-05	3.17674e-06	5.4192e-06	1.17431e-05	6.54056e-06
27_gene_id_23596	0.000626155	0.0697212	-	-	WP_011775737.1	demethylmenaquinone methyltransferase	K03183|1|2.0e-130|462.0|rmu:RMDY18_03800|ubiquinone/menaquinone biosynthesis methyltransferase [EC:2.1.1.163 2.1.1.201] (A)	Caries	0	3.42351e-05	4.97279e-07	3.73247e-06	6.01854e-07	3.12154e-06	0	1.13424e-06	0	0	5.82158e-06	2.66339e-07	5.67247e-05	5.37295e-06	1.52288e-06	0	0	0	4.07938e-07	8.2606e-05	2.8388e-05	1.31852e-05	3.71763e-05	3.25568e-05	2.4347e-05	8.85892e-06	2.01967e-05	1.0632e-05	8.64578e-06	0	0	1.93001e-05	1.81718e-06	2.72564e-05	1.22845e-05	5.67564e-06	3.82506e-05	4.75215e-06	1.16065e-05	9.33911e-06	1.23786e-05
27_gene_id_32221	0.000383616	0.0671918	-	-	CAJ63727.1	1-acylglycerol-3-phosphate O-acyltransferase	K00655|1|1.7e-123|439.0|rmu:RMDY18_13700|1-acyl-sn-glycerol-3-phosphate acyltransferase [EC:2.3.1.51] (A)	Caries	0	2.38997e-05	5.11648e-07	4.32411e-06	4.77655e-07	2.07593e-06	0	8.79034e-07	0	0	0	8.56747e-08	7.0461e-05	3.64282e-06	1.18087e-06	0	0	0	7.92948e-07	8.82812e-05	2.01304e-05	1.14369e-05	2.53332e-05	2.40852e-05	1.98244e-05	8.29574e-06	2.95157e-05	8.45229e-06	6.31119e-06	0	7.41618e-08	1.04411e-05	1.15311e-06	1.91674e-05	9.64255e-06	5.34269e-06	3.67619e-05	4.07508e-06	1.01729e-06	8.80149e-06	8.2286e-06
27_gene_id_3849	0.000263666	0.0671918	-	-	AAD24590.1	mobilization protein BmpH		Caries	0	9.22368e-06	1.14691e-07	0	6.86386e-08	6.25643e-08	0	0	0	0	0	0	0	9.23669e-08	0	0	3.35198e-06	9.08528e-07	6.51526e-07	4.6053e-07	1.67511e-06	0	0	0	1.49274e-05	1.44756e-07	2.52048e-05	1.30459e-05	1.19141e-05	2.77168e-07	3.48901e-07	4.97792e-06	6.15075e-07	7.40791e-06	1.63724e-05	6.32351e-06	2.71924e-05	6.09085e-06	4.233e-08	7.08825e-07	4.24467e-07
27_gene_id_39169	0.000296618	0.0671918	Rothia mucilaginosa	-	ABK03735.1	ribonucleoside-diphosphate reductase class Ib alpha subunit	K00525|1|0.0e+00|1389.0|rmu:RMDY18_09160|ribonucleoside-diphosphate reductase alpha chain [EC:1.17.4.1] (A)	Caries	6.23536e-07	2.16759e-05	1.29026e-06	4.07662e-06	7.96953e-07	3.18721e-06	6.92738e-07	1.08928e-06	1.07938e-06	5.60147e-07	3.57534e-06	8.97607e-07	5.39503e-05	4.48452e-06	1.27188e-06	8.90963e-08	6.8312e-08	1.07297e-06	7.25877e-07	5.13543e-05	1.80911e-05	9.30129e-06	2.62069e-05	1.87233e-05	1.49344e-05	5.40576e-06	2.27141e-05	7.38077e-06	4.5706e-06	1.83667e-07	1.38007e-06	9.79863e-06	1.06145e-06	1.31792e-05	8.9507e-06	5.43633e-06	2.88498e-05	4.16647e-06	7.88093e-06	6.10339e-06	5.73179e-06
27_gene_id_44987	0.000524952	0.0683371	Rothia mucilaginosa	-	ABM08626.1	putative ribosomal subunit interface protein		Caries	0	2.67138e-05	8.23265e-07	5.90788e-06	8.85696e-07	2.52976e-06	2.16142e-07	1.4897e-06	0	0	4.19207e-06	0	8.65745e-05	5.27269e-06	1.88351e-06	0	0	0	2.12764e-06	9.53516e-05	2.27138e-05	1.34225e-05	3.50001e-05	3.0248e-05	1.88188e-05	9.31366e-06	3.30076e-05	9.82919e-06	9.39977e-06	0	0	1.34498e-05	2.16767e-06	2.22013e-05	1.11326e-05	4.72619e-06	4.03932e-05	5.46673e-06	1.12175e-05	1.12564e-05	1.02976e-05
27_gene_id_44988	0.000576528	0.0694257	Rothia mucilaginosa	-	WP_011775347.1	protein translocase subunit SecA	K03070|1|0.0e+00|1673.0|rmu:RMDY18_06720|preprotein translocase subunit SecA (A)	Caries	0	2.20658e-05	4.0408e-07	4.90244e-06	6.215e-07	2.93254e-06	5.24978e-08	8.95722e-07	4.93864e-08	0	3.43045e-06	2.52703e-08	7.19058e-05	3.07967e-06	1.09781e-06	0	0	0	8.74461e-07	6.5426e-05	1.85826e-05	1.40995e-05	2.31097e-05	2.03747e-05	1.69521e-05	6.07056e-06	2.69084e-05	5.98728e-06	4.04712e-06	0	0	1.02506e-05	1.08611e-06	1.41366e-05	1.02296e-05	3.46628e-06	3.04728e-05	4.35423e-06	9.06616e-06	7.64015e-06	6.72997e-06
27_gene_id_46946	0.000455766	0.0671918	-	-				Caries	0	1.05857e-05	2.32818e-07	7.12489e-07	0	8.7113e-07	0	0	0	0	0	0	2.29078e-05	1.6124e-06	2.94643e-07	0	0	0	0	2.13585e-05	6.60287e-06	6.37733e-06	1.66826e-05	5.94172e-06	1.35658e-06	2.78984e-06	1.4563e-05	4.85664e-06	3.32434e-06	0	0	2.44938e-06	2.46614e-07	4.24012e-06	4.23791e-06	1.87394e-06	5.90593e-06	3.83499e-07	8.72609e-07	4.14306e-07	2.44945e-06
27_gene_id_49158	0.00036661	0.0671918	Rothia mucilaginosa	-	AAV52289.1	putative acylneuraminate cytidylyltransferase	K00983|1|3.5e-132|468.0|rmu:RMDY18_15840|N-acylneuraminate cytidylyltransferase [EC:2.7.7.43] (A)	Caries	0	1.85342e-05	3.32075e-07	1.93359e-06	4.42309e-07	2.99218e-06	0	1.0855e-06	2.68349e-07	0	2.26115e-06	0	6.67149e-05	4.15293e-06	2.60363e-06	0	0	0	7.06967e-07	6.42911e-05	1.77283e-05	2.22924e-05	2.31401e-05	2.23802e-05	2.0929e-05	8.33117e-06	3.46079e-05	2.77184e-05	6.26888e-06	0	0	1.06523e-05	1.16437e-06	1.15328e-05	7.24603e-06	5.92657e-06	2.87639e-05	1.91749e-05	7.98047e-06	9.46951e-06	3.79905e-06
27_gene_id_49170	0.000315258	0.0671918	-	-	WP_012160412.1	low molecular weight protein arginine phosphatase	K01104|1|2.8e-140|495.0|rmu:RMDY18_15910|protein-tyrosine phosphatase [EC:3.1.3.48] (A)	Caries	0	5.82423e-06	2.22624e-07	1.51078e-06	0	2.40926e-06	0	8.47323e-07	0	0	1.54593e-06	0	2.99943e-05	2.38017e-06	1.38688e-06	0	0	0	9.94351e-07	2.72528e-05	8.60195e-06	6.96168e-06	1.32353e-05	1.04114e-05	1.08135e-05	3.31521e-06	1.64287e-05	4.08897e-06	3.66972e-06	0	0	5.88547e-06	5.5203e-07	9.41108e-06	5.65499e-06	2.99424e-06	1.40804e-05	2.50122e-06	5.05411e-06	2.33875e-06	2.80634e-06
27_gene_id_54128	0.000163888	0.0671918	-	-				Caries	0	4.88123e-06	0	3.18354e-07	0	9.52092e-07	0	3.28136e-07	0	0	2.52423e-07	0	3.54841e-05	1.3674e-06	3.29882e-07	0	0	0	0	1.56047e-05	2.03785e-05	1.88365e-06	8.55445e-06	5.54211e-06	6.87249e-06	4.57364e-06	1.47195e-05	3.31609e-06	3.01893e-06	0	0	3.85646e-06	6.73242e-07	1.05087e-05	2.29832e-06	2.07499e-06	1.48341e-05	2.13013e-06	4.55943e-06	6.38589e-07	2.6735e-06
27_gene_id_54398	0.000162318	0.0671918	-	-				Caries	0	3.49438e-05	1.4208e-07	0	2.18523e-06	0	0	0	0	0	0	0	0	0	1.21896e-06	0	5.97584e-06	9.76937e-06	2.28495e-06	5.40406e-06	1.72025e-05	0	1.30271e-07	1.41836e-07	0.000113975	0	7.2009e-05	1.66208e-05	5.38143e-05	2.73056e-06	2.14351e-06	5.14257e-05	5.33161e-06	9.43945e-05	7.30698e-05	6.69517e-05	9.96857e-05	2.87075e-05	0	6.16429e-06	1.30678e-06
27_gene_id_57213	0.000629252	0.0697212	-	-	WP_011775583.1	50S ribosomal protein L6	K02933|1|1.1e-56|217.0|rmu:RMDY18_04940|large subunit ribosomal protein L6 (A)	Caries	0	5.25155e-06	2.15641e-07	2.78371e-06	4.25689e-07	4.15063e-07	1.28904e-06	6.2787e-07	7.09876e-07	0	2.03084e-06	5.1064e-07	1.7803e-05	5.49325e-07	0	0	0	2.30319e-07	1.54804e-06	2.12286e-05	5.62316e-06	6.46785e-06	7.04938e-06	3.33394e-06	3.61068e-06	8.62487e-06	8.89794e-06	2.56585e-06	1.74166e-06	0	1.47594e-06	2.18096e-06	4.58593e-07	3.53644e-06	5.9826e-06	1.64663e-06	4.50166e-06	2.3405e-06	2.54214e-06	2.58214e-06	2.18946e-06
27_gene_id_7030	0.000379647	0.0671918	-	-			1.66e-05	Caries	0	1.66272e-05	0	0	2.8175e-07	0	0	6.04927e-07	0	0	2.52037e-06	0	3.00328e-05	3.03321e-06	0	0	0	0	1.40319e-06	4.56782e-05	1.48981e-05	1.27967e-05	1.99027e-05	1.0043e-05	1.27304e-05	8.12811e-06	2.30286e-05	7.4933e-06	3.31629e-06	0	0	7.88893e-06	1.36036e-06	8.50075e-06	9.6548e-06	2.82152e-06	2.2943e-05	2.7525e-06	9.2846e-06	1.53777e-06	2.6848e-06
27_gene_id_8498	0.000332683	0.0671918	-	-	WP_011596767.1	MFS transporter		Caries	1.26465e-07	4.76923e-06	2.42301e-07	3.33599e-06	9.88313e-08	1.36952e-06	1.74327e-06	6.47671e-07	0	0	7.4262e-07	2.72603e-07	2.04873e-05	1.62759e-06	0	0	0	0	7.6999e-07	2.57274e-05	7.94283e-06	2.96278e-06	2.15368e-05	6.47577e-06	1.03724e-05	1.39334e-06	5.66652e-06	3.18831e-06	3.33863e-06	1.26903e-06	0	2.07847e-06	8.05439e-07	1.31418e-05	2.01091e-06	8.43648e-07	2.362e-05	2.34758e-06	4.11867e-06	1.7975e-06	4.0671e-06
27_gene_id_8499	0.000638264	0.0697212	-	-	WP_011596767.1	MFS transporter		Caries	0	2.81887e-05	5.38456e-07	6.63095e-06	2.17e-07	5.75459e-06	0	8.21086e-07	0	0	5.52505e-06	0	9.01983e-05	3.77948e-06	9.3883e-07	0	0	0	8.21914e-07	9.81488e-05	2.54683e-05	1.30706e-05	3.13563e-05	2.98926e-05	1.66042e-05	1.0499e-05	3.10638e-05	1.02829e-05	7.86441e-06	0	0	1.32968e-05	7.73953e-07	2.39083e-05	1.08606e-05	6.56791e-06	3.06204e-05	4.88444e-06	9.79529e-06	9.56269e-06	8.89522e-06
28_gene_id_10614	0.000283719	0.0671918	-	-	WP_011775003.1	membrane protein		Caries	0	1.75996e-05	4.19473e-07	3.72014e-06	3.11938e-07	1.59126e-06	0	1.4511e-06	0	0	2.84355e-06	0	6.91453e-05	5.87685e-06	2.01826e-06	0	0	0	0	8.93027e-05	1.72554e-05	1.35914e-05	3.76678e-05	2.21197e-05	1.72579e-05	7.96026e-06	2.29632e-05	9.999e-06	6.28137e-06	0	1.13008e-07	9.6311e-06	1.40696e-06	1.00031e-05	9.25769e-06	5.29679e-06	3.942e-05	4.0974e-06	9.01812e-06	4.65947e-06	1.06495e-05
28_gene_id_11568	0.000381917	0.0671918	-	-	ABM09810.1	M23 peptidase domain protein		Caries	0	5.96861e-06	0	1.32026e-06	2.51441e-07	7.91082e-07	0	0	0	0	1.09577e-06	0	2.06343e-05	0	4.58035e-07	0	0	0	3.41605e-07	2.14833e-05	4.91797e-07	1.53655e-06	1.36628e-05	9.67704e-06	4.18857e-06	1.03056e-05	8.85359e-06	2.35975e-06	1.24637e-06	0	0	3.67243e-06	3.83373e-07	3.66982e-06	1.66958e-06	1.53556e-06	9.19301e-06	3.52025e-07	3.89111e-06	3.92193e-06	3.90272e-06
28_gene_id_15252	0.000457365	0.0671918	-	-	WP_011775340.1	ATPase		Caries	0	1.89482e-05	6.64825e-07	0	0	1.20171e-06	0	7.0765e-07	0	0	3.43975e-06	0	5.88406e-05	1.77414e-06	3.80256e-06	0	0	0	5.47156e-07	5.32721e-05	9.13035e-07	1.03312e-05	1.92442e-05	2.04069e-05	1.50201e-05	6.95101e-06	1.94198e-05	6.17013e-06	5.03634e-06	0	0	1.29302e-05	7.9568e-07	1.38521e-05	9.91558e-06	2.96766e-06	2.95703e-05	6.7486e-06	6.91097e-06	5.84642e-06	5.02723e-06
28_gene_id_27129	0.000457365	0.0671918	-	-	WP_011774985.1	DUF1727 domain-containing protein		Caries	0	5.93567e-06	1.57249e-07	2.30377e-06	0	1.31476e-06	0	2.6859e-07	0	0	1.27783e-06	0	1.5034e-06	2.05256e-06	8.15883e-07	0	0	0	0	2.57052e-05	1.06102e-05	3.33348e-06	9.11685e-06	9.75292e-06	4.93424e-06	4.58806e-06	8.66271e-08	4.62013e-06	1.34051e-06	0	6.10464e-08	2.01329e-06	0	7.64838e-06	1.28578e-06	9.10659e-07	2.73227e-05	2.8287e-06	2.04038e-06	2.99531e-06	1.8422e-06
28_gene_id_27473	0.000177451	0.0671918	-	-	WP_011772969.1	inorganic phosphate transporter	K03306|1|1.6e-51|200.0|rmu:RMDY18_01770|inorganic phosphate transporter, PiT family (A)	Caries	0	1.19847e-05	1.31921e-07	1.26729e-06	3.92855e-07	7.21019e-07	0	1.0838e-07	0	0	1.35783e-06	0	1.92326e-05	4.02421e-07	0	0	0	0	4.0625e-07	1.99172e-05	1.07662e-05	2.36137e-06	8.33442e-06	1.86154e-05	3.79971e-06	1.0763e-05	5.35068e-06	4.06363e-06	1.73344e-06	0	0	4.25027e-06	1.1984e-06	1.26047e-05	8.61787e-07	2.02149e-06	2.29999e-05	2.32026e-06	2.01456e-06	4.76441e-06	4.44217e-06
28_gene_id_29275	0.000343185	0.0671918	Rothia mucilaginosa	-	WP_011774818.1	aminopeptidase N	K01256|1|0.0e+00|1700.0|rmu:RMDY18_10680|aminopeptidase N [EC:3.4.11.2] (A)	Caries	0	1.63053e-05	7.90039e-08	3.153e-06	1.17501e-07	1.0576e-06	7.80732e-08	6.81268e-07	0	0	2.36767e-06	4.91765e-08	4.66161e-05	7.27569e-07	1.01671e-06	0	0	2.44022e-08	2.4672e-07	4.08751e-05	9.60641e-06	1.06773e-05	1.16764e-05	1.38586e-05	9.87939e-06	4.2079e-06	2.56693e-05	2.54502e-06	1.8861e-06	6.55544e-08	2.12841e-08	4.6261e-06	1.25784e-06	6.67278e-06	6.4214e-06	2.74272e-06	2.49915e-05	3.77307e-06	5.54875e-06	5.40862e-06	4.74355e-06
28_gene_id_29282	0.000639375	0.0697212	Rothia mucilaginosa	-	WP_011692065.1	dihydroorotate dehydrogenase (quinone)	K00254|1|1.4e-203|705.0|rmu:RMDY18_10590|dihydroorotate dehydrogenase [EC:1.3.5.2] (A)	Caries	0	2.27113e-05	3.52832e-07	4.84912e-06	3.03502e-06	1.80077e-06	2.17247e-07	1.45873e-06	1.61605e-07	0	1.92941e-06	3.69158e-07	5.2615e-05	1.63895e-06	1.83189e-07	1.46771e-07	0	0	1.57424e-06	5.59741e-05	1.34193e-05	6.59308e-06	2.14206e-05	1.47121e-05	1.23311e-05	3.49052e-06	2.83485e-05	5.28529e-06	3.40192e-06	6.67285e-07	0	4.50639e-06	1.75548e-06	1.16776e-05	5.4086e-06	2.36001e-06	2.4999e-05	5.0349e-06	6.24583e-06	2.90324e-06	3.2829e-06
28_gene_id_48188	0.000492872	0.0671918	Rothia mucilaginosa	-	A1R783.1	RecName: Full=Probable nicotinate-nucleotide adenylyltransferase; AltName: Full=Deamido-NAD(+) diphosphorylase; AltName: Full=Deamido-NAD(+) pyrophosphorylase; AltName: Full=Nicotinate mononucleotide adenylyltransferase; Short=NaMN adenylyltransferase_x0001_ABM08249.1 nicotinate (nicotinamide) nucleotide adenylyltransferase	K00969|1|3.5e-64|242.0|rmu:RMDY18_09020|nicotinate-nucleotide adenylyltransferase [EC:2.7.7.18] (A)	Caries	0	9.16657e-06	0	0	0	1.51532e-06	0	1.14985e-06	0	0	2.16246e-06	0	2.01775e-05	1.70404e-06	0	0	0	0	0	1.87462e-05	6.9126e-06	2.78974e-06	5.27033e-06	6.88694e-06	6.97628e-06	2.50638e-06	6.85522e-06	2.58712e-06	3.76339e-07	0	0	2.80951e-06	3.90473e-06	4.60805e-06	3.84449e-06	2.43379e-06	1.33301e-05	3.0626e-06	3.48163e-06	4.06539e-06	1.65095e-06
28_gene_id_5142	0.000154045	0.0668312	-	-	WP_011691379.1	CTP synthase		Caries	2.04815e-07	1.42307e-05	5.15727e-07	4.27275e-06	3.14487e-06	1.60106e-06	9.97692e-07	1.50713e-06	8.96323e-07	4.62055e-07	2.91083e-06	1.17456e-06	4.93438e-05	2.68684e-06	2.00371e-06	7.18648e-07	3.66948e-07	1.32673e-06	3.25614e-06	5.2301e-05	1.52422e-05	8.63953e-06	1.92991e-05	1.42639e-05	1.13833e-05	5.5066e-06	2.40038e-05	7.62787e-06	4.92456e-06	3.6386e-07	1.25153e-06	6.84348e-06	1.96615e-06	1.10052e-05	8.87119e-06	2.78834e-06	2.03042e-05	2.94828e-06	4.7057e-06	4.88513e-06	5.52356e-06
28_gene_id_5469	0.000573478	0.0694257	Rothia mucilaginosa	-	WP_011689890.1	aminodeoxychorismate/anthranilate synthase component II	K01664|1|4.5e-113|405.0|rmu:RMDY18_19600|para-aminobenzoate synthetase component II [EC:2.6.1.85] (A)	Caries	0	3.92324e-05	7.44417e-07	6.09067e-06	9.45101e-07	4.51595e-06	0	1.84886e-06	0	0	6.31637e-06	2.11534e-07	9.64656e-05	4.92155e-06	1.65581e-06	0	0	0	2.03883e-06	0.000141802	3.84859e-05	1.92458e-05	3.82947e-05	3.96582e-05	3.03816e-05	1.17311e-05	4.04334e-05	1.12409e-05	1.08862e-05	0	0	1.64898e-05	1.12094e-06	3.18389e-05	1.36347e-05	7.96529e-06	5.11087e-05	8.42494e-06	1.35914e-05	1.07759e-05	1.54322e-05
28_gene_id_56605	0.000193532	0.0671918	-	-			K07221|1|3.1e-14|76.0|pit:PIN17_A0179|phosphate-selective porin OprO and OprP (A)	Caries	6.34397e-06	8.5891e-06	3.48466e-06	6.4845e-07	1.26168e-06	3.14997e-06	8.00527e-07	1.94968e-06	0	7.24176e-07	0	0	7.36975e-07	8.2606e-07	0	0	0	1.55935e-06	1.7389e-06	2.86979e-06	2.93324e-06	1.77469e-06	1.25499e-05	1.67443e-06	2.76068e-06	2.53349e-06	6.50627e-06	3.30874e-06	2.15399e-06	5.45141e-06	0	4.85626e-06	3.84728e-06	2.76329e-05	4.99438e-06	3.76727e-06	1.02666e-05	8.29111e-07	1.40025e-05	4.24499e-06	3.68919e-06
28_gene_id_59476	0.000599462	0.0694257	-	-	ABF38670.1	Type I restriction-modification system methylation subunit	K03427|1|1.4e-133|473.0|sgo:SGO_0560|type I restriction enzyme M protein [EC:2.1.1.72] (A)	Caries	9.34056e-08	0	0	0	1.58957e-07	3.14203e-07	2.95887e-07	0	0	4.19918e-07	0	0	0	3.90164e-07	0	1.38956e-06	0	0	1.22699e-07	0	6.32035e-07	1.66848e-07	1.85349e-07	4.79327e-07	3.47201e-06	2.35553e-06	1.52499e-07	0	3.60136e-07	1.3478e-06	2.36333e-07	3.20758e-06	0	3.24709e-07	2.21781e-07	1.03632e-06	2.59715e-07	2.02886e-06	2.26418e-06	4.68632e-07	1.91408e-06
28_gene_id_67657	0.000195124	0.0671918	-	-				Caries	2.61753e-07	2.77623e-06	0	2.73037e-06	0	7.40587e-07	4.9813e-07	2.18055e-07	0	1.41456e-07	0	2.55032e-07	0	0	5.85859e-07	5.89934e-07	0	0	0	2.08858e-06	5.85144e-06	8.30469e-07	4.32015e-06	1.29506e-06	3.73495e-07	4.28376e-06	4.92385e-07	3.21241e-07	1.04714e-06	6.5618e-07	0	1.13281e-06	1.80697e-06	2.5869e-06	5.24303e-06	7.31563e-07	5.74723e-06	0	2.00428e-06	1.38578e-06	2.2205e-06
28_gene_id_7723	0.000447552	0.0671918	-	-	WP_011777283.1	hypothetical protein		Caries	0	2.21274e-05	6.02052e-07	3.11373e-06	0	2.97067e-06	5.71436e-08	2.48478e-07	0	0	5.90088e-06	0	5.32564e-05	0	1.28389e-06	0	0	0	3.5024e-07	6.73143e-05	2.05108e-05	1.11562e-05	1.74107e-05	2.37299e-05	2.41638e-05	7.86783e-06	2.10574e-05	5.31637e-06	6.92661e-08	0	0	1.02588e-05	1.21534e-06	1.56144e-05	1.20393e-05	6.13992e-06	3.93527e-05	3.99833e-06	1.47401e-05	1.28118e-05	7.44088e-06
28_gene_id_884	0.000449492	0.0671918	Rothia mucilaginosa	-	CAJ73407.1	conserved hypothetical protein		Caries	0	3.453e-05	7.73065e-07	3.71438e-06	7.77342e-07	5.47008e-06	9.13761e-08	1.45481e-06	8.36462e-08	0	5.94312e-06	1.69776e-07	0.000104263	4.11686e-06	1.57359e-06	0	0	4.19258e-08	8.0847e-07	9.67151e-05	4.22472e-05	1.69175e-05	3.70492e-05	3.87288e-05	2.99365e-05	1.15746e-05	3.95581e-05	1.03482e-05	8.10147e-06	0	3.65922e-08	2.12238e-05	1.82904e-06	3.68162e-05	1.55425e-05	8.8663e-06	5.36479e-05	5.39755e-06	1.33819e-05	1.54993e-05	1.27529e-05
28_gene_id_9499	0.000512688	0.0681944	-	-				Caries	1.57931e-06	1.21793e-06	4.73091e-06	1.07447e-06	0	0	0	0	0	9.14876e-08	0	3.11443e-07	1.02007e-06	3.44136e-07	2.72345e-07	3.42326e-07	0	1.03444e-06	6.03733e-07	8.81636e-07	4.6066e-06	6.96017e-07	7.17482e-06	1.39069e-06	1.44782e-06	3.95812e-06	2.30967e-06	3.72266e-06	1.97731e-06	1.2378e-06	0	2.21167e-06	8.83531e-07	9.32237e-07	7.82105e-06	1.23865e-06	1.08951e-05	0	1.25843e-06	5.06466e-07	7.79875e-07
29_gene_id_23266	0.000417112	0.0671918	-	-				Caries	0	1.53738e-05	1.04868e-07	3.30352e-06	1.03979e-07	2.29617e-06	0	7.25552e-07	0	0	3.83843e-06	6.52759e-08	4.12846e-05	2.86435e-06	9.70144e-07	0	0	0	8.99724e-07	5.10487e-05	1.44627e-05	9.47802e-06	2.58145e-05	1.52369e-05	8.91717e-06	4.80538e-06	1.78058e-05	6.99363e-06	5.23222e-06	8.39754e-08	5.65042e-08	6.8424e-06	1.25509e-07	1.37314e-05	5.35755e-06	3.47239e-06	2.03197e-05	3.21909e-06	7.81632e-06	3.55247e-06	4.19853e-06
29_gene_id_32852	5.44e-05	0.0661651	-	-			3.51e-07	Caries	0	3.51365e-07	2.98608e-07	5.74268e-06	2.96077e-07	1.61925e-06	0	1.59643e-06	0	0	4.28234e-06	0	6.06324e-05	4.13423e-06	8.53964e-07	0	0	0	0	7.72963e-05	1.90575e-05	9.38985e-06	1.92658e-05	1.76318e-05	9.51101e-06	3.65115e-06	2.07719e-05	5.874e-06	3.69258e-06	4.78233e-07	0	1.05634e-05	2.14429e-06	9.5023e-06	6.27467e-06	4.16261e-06	1.9762e-05	6.12668e-06	7.33267e-06	8.30503e-06	6.31495e-06
29_gene_id_40362	0.000616403	0.0697212	Campylobacter concisus	-	WP_012001126.1	NADH-quinone oxidoreductase subunit M	K00342|1|9.9e-162|566.0|cco:CCC13826_1668|NADH-quinone oxidoreductase subunit M [EC:1.6.5.3] (A)	Caries	9.91596e-08	2.07651e-07	2.63825e-07	0	0	0	0	0	0	0	0	0	0	0	2.37467e-07	0	1.4433e-07	8.3909e-08	0	6.19371e-08	2.44448e-07	0	0	3.78075e-07	0	1.27036e-07	2.55641e-07	1.2575e-07	0	3.08365e-07	4.89199e-07	1.98314e-07	1.45417e-07	5.86396e-07	1.16542e-05	7.59312e-07	1.68882e-07	3.08341e-07	0	2.25165e-07	6.11468e-07
29_gene_id_45038	0.000594842	0.0694257	-	-	ABP55357.1	phosphoesterase, PA-phosphatase related		Caries	0	2.64043e-05	4.70585e-07	9.46388e-07	1.49284e-07	1.89113e-06	9.48038e-08	8.56501e-07	4.45976e-08	0	4.03704e-06	9.11963e-08	6.46052e-05	1.56447e-06	1.57122e-06	0	0	0	9.86148e-07	7.97186e-05	2.20278e-05	1.05337e-05	1.02966e-05	2.71752e-05	1.80767e-05	7.49233e-06	2.3896e-05	4.43299e-06	1.95786e-06	0	0	1.26061e-05	1.57813e-06	9.16856e-06	7.78053e-06	6.32874e-06	4.28715e-05	6.25871e-06	9.20946e-06	1.03077e-05	1.0333e-05
29_gene_id_45046	0.000311134	0.0671918	-	-	ABK65667.1	menaquinone biosynthesis methyltransferase UbiE	K03183|1|5.5e-16|82.0|rmu:RMDY18_03800|ubiquinone/menaquinone biosynthesis methyltransferase [EC:2.1.1.163 2.1.1.201] (A)	Caries	0	3.21816e-06	6.69033e-07	1.97099e-06	4.67948e-07	1.16598e-06	0	0	0	0	4.27045e-07	2.77629e-07	3.16681e-05	9.98818e-07	1.27554e-06	0	0	0	5.64716e-07	1.42209e-05	4.90839e-06	6.21909e-06	3.36669e-06	3.52566e-06	6.40679e-06	1.03145e-06	1.83917e-05	2.99195e-06	7.96442e-07	0	0	3.77564e-06	1.06762e-06	6.1379e-06	8.3023e-06	1.36423e-06	3.34361e-05	4.07395e-06	4.23069e-06	4.57677e-06	3.82994e-06
29_gene_id_61845	0.000315258	0.0671918	-	-			1.78e-05	Caries	0	1.77893e-05	6.83159e-07	2.52636e-06	7.27855e-07	2.25916e-06	0	2.60454e-07	0	0	1.33232e-06	0	3.37287e-05	7.92544e-07	0	0	0	0	6.66782e-07	6.83585e-05	2.07014e-05	1.30612e-05	1.88683e-05	1.8414e-05	1.57017e-05	5.15127e-06	2.03471e-05	5.17928e-06	4.09986e-06	0	0	6.48472e-06	0	1.90268e-05	6.3501e-06	2.5612e-06	2.16609e-05	4.9907e-06	5.50306e-06	3.05988e-06	4.73949e-06
29_gene_id_62667	0.000512688	0.0681944	-	-	WP_011776572.1	hypothetical protein		Caries	0	2.99873e-05	2.96742e-07	3.5283e-06	1.44913e-07	2.90884e-06	0	1.11001e-06	0	0	2.33298e-06	5.89589e-08	6.52295e-05	3.2684e-06	6.77203e-07	0	0	0	1.40319e-06	8.70209e-05	2.37231e-05	1.7384e-05	2.24887e-05	1.54671e-05	1.70533e-05	7.99101e-06	2.49241e-05	4.11342e-06	5.27625e-06	0	0	1.23152e-05	1.72854e-06	1.64696e-05	1.04264e-05	2.58641e-06	2.92054e-05	4.8582e-06	1.15473e-05	7.4518e-06	1.11525e-05
29_gene_id_63096	0.000480275	0.0671918	Rothia mucilaginosa	-	WP_011775914.1	histidine phosphatase family protein		Caries	0	2.20786e-05	2.29798e-07	6.21107e-06	6.07601e-07	2.77675e-06	0	1.27367e-06	9.32671e-08	0	5.88953e-06	0	8.82384e-05	4.10063e-06	1.97154e-06	0	0	0	1.13475e-06	0.000110766	1.92662e-05	1.35799e-05	4.18461e-05	2.89199e-05	2.18501e-05	7.36807e-06	2.31874e-05	9.79166e-06	7.78448e-06	0	0	1.35925e-05	3.11699e-06	2.37793e-05	1.01825e-05	6.2077e-06	2.60137e-05	2.89849e-06	1.08701e-05	8.69708e-06	9.63083e-06
3_gene_id_23333	0.000500376	0.0671918	Rothia mucilaginosa	-	ABM10295.1	UTP-glucose-1-phosphate uridylyltransferase	K00963|1|3.9e-165|578.0|rmu:RMDY18_05550|UTP--glucose-1-phosphate uridylyltransferase [EC:2.7.7.9] (A)	Caries	0	1.01384e-05	0	4.26464e-06	0	1.53313e-06	0	6.98724e-07	0	0	1.64876e-06	8.35777e-08	8.93292e-05	1.45178e-06	8.53974e-07	0	0	0	0	3.92151e-05	8.21138e-06	1.65705e-05	1.21641e-05	1.52969e-05	1.3569e-05	3.90098e-06	6.8146e-05	3.90847e-06	6.91702e-07	0	0	4.94389e-06	1.53096e-06	9.63784e-06	1.26607e-05	3.12534e-06	1.6256e-05	1.99716e-06	2.68712e-06	1.10956e-05	5.19046e-06
3_gene_id_43092	0.000366002	0.0671918	Rothia mucilaginosa	-	WP_011773999.1	NADH dehydrogenase	K03885|1|2.4e-258|887.0|rmu:RMDY18_16310|NADH dehydrogenase [EC:1.6.99.3] (A)	Caries	0	3.26001e-05	5.63388e-07	5.28477e-06	7.0613e-07	3.18564e-06	6.96541e-07	1.86503e-06	1.24498e-07	5.15652e-07	6.84509e-06	5.60073e-07	9.17225e-05	4.5373e-06	1.65414e-06	1.27475e-07	1.01782e-07	5.52594e-08	1.62001e-06	9.30934e-05	2.99049e-05	2.04972e-05	2.98713e-05	2.90804e-05	1.74374e-05	9.485e-06	2.88338e-05	6.35326e-06	5.77248e-06	2.68885e-07	5.24308e-07	1.32376e-05	1.42341e-06	2.26585e-05	1.3948e-05	7.69045e-06	4.29766e-05	5.84746e-06	1.13996e-05	1.23389e-05	1.12666e-05
3_gene_id_50933	0.00044636	0.0671918	Rothia mucilaginosa	-	WP_006198742.1	acetylneuraminic acid synthetase	K01654|1|0.0e+00|1477.0|rmu:RMDY18_15830|N-acetylneuraminate synthase [EC:2.5.1.56] (A)	Caries	0	2.94825e-05	4.47937e-07	4.74397e-06	5.19045e-07	3.61234e-06	3.06082e-08	1.35963e-06	2.87896e-08	0	4.55004e-06	5.88114e-08	8.58128e-05	5.79671e-06	2.22282e-06	0	0	5.82e-08	1.11371e-06	9.14443e-05	2.38281e-05	1.32829e-05	3.17329e-05	3.04434e-05	2.02063e-05	9.42244e-06	3.57256e-05	7.40725e-06	5.9772e-06	0	0	1.43049e-05	1.76411e-06	2.18003e-05	1.25333e-05	6.7305e-06	3.64657e-05	5.04427e-06	1.1397e-05	1.12122e-05	9.73174e-06
30_gene_id_11350	6.94e-05	0.0661651	-	-				Caries	0	4.49729e-06	0	0	0	1.22957e-06	0	0	0	0	7.17099e-07	0	9.58152e-06	0	7.1977e-07	0	0	0	0	3.2315e-05	5.5841e-06	5.71717e-06	7.91662e-06	3.61078e-07	4.152e-06	5.43985e-06	1.04312e-05	2.24484e-06	2.56832e-06	0	0	4.37203e-06	6.02444e-07	4.72697e-06	5.4769e-06	1.22856e-06	1.50716e-05	1.23058e-06	3.22022e-06	1.83764e-06	2.72387e-06
30_gene_id_14980	0.000218357	0.0671918	Rothia mucilaginosa	-	WP_011776284.1	energy-coupling factor transporter transmembrane protein EcfT	K16785|1|6.2e-49|192.0|rmu:RMDY18_16920|energy-coupling factor transport system permease protein (A)	Caries	4.67375e-06	0	1.79736e-07	4.5352e-06	0	3.09177e-07	0	0	0	0	8.15724e-07	0	9.44827e-05	2.10421e-06	0	0	0	0	3.9695e-07	1.83649e-05	2.40066e-05	7.09962e-06	1.26686e-05	2.49671e-05	1.58525e-06	7.68469e-06	4.0879e-05	2.06006e-06	2.1016e-06	0	0	1.0643e-05	2.88228e-06	2.8736e-06	5.34518e-06	2.25016e-06	2.29479e-05	3.0584e-06	7.79131e-07	1.06019e-05	5.96746e-06
30_gene_id_24584	0.000417112	0.0671918	-	-	WP_011775592.1	50S ribosomal protein L2	K02886|1|1.3e-55|214.0|rmu:RMDY18_04780|large subunit ribosomal protein L2 (A)	Caries	1.94167e-07	8.12831e-06	4.42785e-07	1.49167e-06	0	1.44814e-06	9.30108e-07	4.44648e-07	1.3062e-06	4.87138e-06	2.00413e-06	3.16842e-07	1.25044e-06	1.13315e-06	0	0	0	0	5.69669e-07	3.80477e-05	1.10901e-05	5.96724e-06	1.22548e-05	1.60365e-05	9.49854e-06	1.67209e-06	4.93821e-07	4.05432e-06	2.07071e-06	0	6.69939e-07	9.70577e-06	0	8.88773e-06	5.69097e-06	2.6957e-06	1.56072e-05	1.96854e-06	5.49328e-06	3.16707e-06	4.08212e-06
30_gene_id_26195	0.000414588	0.0671918	Rothia mucilaginosa	-	WP_011774472.1	cytochrome ubiquinol oxidase subunit I	K00425|1|1.9e-300|1027.0|rmu:RMDY18_12580|cytochrome d ubiquinol oxidase subunit I [EC:1.10.3.-] (A)	Caries	0	6.07401e-06	0	1.12375e-06	2.7538e-07	1.35959e-06	0	3.94441e-07	0	0	6.89195e-07	0	2.6787e-05	3.71365e-06	9.46677e-07	0	0	0	3.58501e-07	5.04565e-05	5.65355e-06	3.57124e-06	1.06325e-05	1.12017e-05	7.11669e-06	6.11867e-06	1.27477e-05	4.08298e-06	2.03355e-06	0	0	5.15679e-06	1.88124e-07	1.07688e-05	3.9979e-06	2.43546e-06	1.65947e-05	2.10797e-06	2.39239e-06	9.00783e-06	4.45203e-06
30_gene_id_50003	0.000364807	0.0671918	-	-	ABM09515.1	chorismate mutase	K04092|1|6.1e-66|248.0|rmu:RMDY18_06620|chorismate mutase [EC:5.4.99.5] (A)	Caries	0	2.32891e-05	3.22419e-07	5.1225e-06	5.1378e-07	0	0	0	0	0	1.23393e-06	0	4.71741e-05	0	0	0	0	0	7.85285e-07	3.50404e-05	4.8048e-07	7.48999e-06	1.57285e-05	1.59763e-05	1.27222e-05	2.29413e-06	5.68148e-06	8.62476e-06	1.77551e-06	2.07469e-07	0	7.40842e-06	1.68217e-06	7.85308e-06	5.62393e-06	1.47956e-06	4.88112e-06	1.06345e-06	5.89574e-06	4.12401e-06	2.19739e-06
30_gene_id_53071	0.000638264	0.0697212	Streptococcus pneumoniae	-	WP_011701882.1	2-C-methyl-D-erythritol 4-phosphate cytidylyltransferase	K00991|1|1.7e-125|446.0|smb:smi_1228|2-C-methyl-D-erythritol 4-phosphate cytidylyltransferase [EC:2.7.7.60] (A)	Caries	7.9287e-07	0	9.49147e-08	0	0	1.34937e-07	4.51003e-07	0	4.09032e-07	0	0	1.54892e-07	0	2.49019e-07	0	6.44928e-07	0	4.61161e-07	0	1.10704e-06	2.73395e-07	2.53485e-06	3.50451e-07	2.68286e-07	2.72208e-07	2.77641e-06	1.88988e-06	4.03141e-07	7.76292e-08	6.46761e-07	1.06276e-06	3.87176e-07	1.78691e-07	1.88537e-07	1.18763e-06	6.39808e-07	1.03762e-07	6.63065e-07	5.47779e-07	4.0399e-07	3.43305e-07
30_gene_id_60713	0.000635144	0.0697212	Veillonella parvula	-	WP_007290390.1	segregation/condensation protein A	K05896|1|2.6e-130|462.0|vpr:Vpar_0825|segregation and condensation protein A (A)	Caries	5.4966e-07	3.37082e-07	7.16174e-08	1.41933e-06	7.10102e-07	3.88357e-07	0	7.62306e-08	0	9.40737e-07	0	0	0	1.91117e-07	4.06918e-06	2.06237e-07	0	6.19381e-07	5.89416e-07	1.56599e-06	2.62529e-06	8.7098e-07	1.05064e-06	8.82931e-06	1.80422e-06	1.19806e-06	6.02471e-07	1.75261e-06	6.9189e-08	3.44094e-07	1.54353e-07	1.25887e-06	3.00686e-06	5.7626e-07	1.70903e-06	3.83625e-07	2.59404e-06	1.81746e-06	6.13096e-07	4.97588e-06	2.19567e-07
30_gene_id_7231	0.00020564	0.0671918	-	-				Caries	0	1.97089e-07	0	2.23235e-06	2.3074e-07	1.42928e-06	1.84969e-07	2.05697e-07	7.20932e-08	0	1.96033e-06	1.54208e-07	8.55766e-05	4.53358e-07	9.26024e-07	0	0	0	0	2.41053e-05	3.28022e-06	8.19277e-07	7.70701e-06	9.81807e-06	1.83715e-05	4.1288e-06	2.98461e-05	4.75278e-06	1.70036e-06	0	0	7.20642e-06	1.44223e-06	2.11458e-05	2.14787e-06	2.70957e-06	1.15199e-05	1.62528e-06	4.5625e-06	1.04602e-06	2.56099e-06
31_gene_id_27239	0.000497983	0.0671918	-	-	WP_011708585.1	site-specific integrase		Caries	6.87137e-06	1.09332e-06	4.72233e-07	9.60687e-07	7.41252e-06	6.7358e-06	1.76238e-06	4.92545e-07	4.74178e-06	6.77711e-07	3.10488e-06	1.0876e-05	0	2.51226e-06	1.85103e-06	4.14982e-06	1.63056e-06	3.00907e-06	7.01595e-07	1.58681e-06	2.39432e-05	2.36604e-06	6.26812e-06	1.65284e-05	1.60749e-05	6.50344e-06	1.37331e-05	2.59237e-06	1.34413e-05	1.07595e-05	1.65786e-06	9.14157e-06	1.16596e-06	2.08049e-05	3.81048e-06	1.13748e-05	2.56936e-05	1.0271e-06	2.32625e-05	9.61055e-06	1.07312e-05
31_gene_id_28484	0.000518952	0.0683371	-	-			2.96e-06	Caries	3.87321e-06	2.9615e-06	8.38946e-07	2.39604e-06	8.31834e-07	1.51644e-06	1.08573e-06	4.46493e-07	0	0	0	0	0	0	0	0	0	1.03651e-06	0	0	4.71114e-06	1.70048e-06	4.32594e-06	4.18754e-07	0	2.75617e-06	4.03287e-06	1.28316e-06	2.4315e-06	1.34361e-06	4.52034e-07	2.17556e-06	1.00407e-06	5.82669e-06	2.5025e-06	1.49796e-06	5.83045e-06	1.41935e-06	6.15599e-06	1.19249e-06	1.38736e-06
31_gene_id_3058	0.000638264	0.0697212	-	-	WP_011772907.1	D-alanyl-D-alanine carboxypeptidase/D-alanyl-D-alanine-endopeptidase	K07259|1|1.1e-198|689.0|rmu:RMDY18_01450|D-alanyl-D-alanine carboxypeptidase / D-alanyl-D-alanine-endopeptidase (penicillin-binding protein 4) [EC:3.4.16.4 3.4.21.-] (A)	Caries	0	1.69264e-05	1.72742e-07	3.69893e-06	2.57363e-07	4.13781e-07	0	6.24444e-07	0	0	1.02553e-06	0	2.32829e-05	1.79058e-06	4.01609e-07	0	0	0	4.89877e-07	4.2684e-05	3.82697e-05	7.54197e-06	1.83224e-05	1.81833e-05	5.59258e-06	1.65654e-06	9.37725e-06	2.25465e-06	2.66887e-06	0	0	6.99599e-06	5.53662e-07	1.14613e-05	3.07768e-06	2.32612e-06	1.33489e-05	2.99355e-06	5.52035e-06	5.06387e-06	6.84439e-06
31_gene_id_46291	0.000332683	0.0671918	-	-	WP_009890256.1	sel1 repeat family protein		Caries	0	6.33961e-08	1.8414e-07	2.05166e-07	1.65966e-06	0	0	0	0	1.329e-07	1.59289e-07	0	3.87466e-07	1.43776e-07	0	0	4.90058e-07	1.34415e-06	3.9683e-07	3.68621e-07	6.23597e-07	4.36822e-07	4.40463e-07	1.61355e-07	2.29725e-07	3.37985e-07	1.23021e-06	4.67092e-07	2.16256e-07	2.63332e-07	3.63659e-07	2.25932e-07	1.03171e-06	2.04996e-06	1.71665e-06	5.26294e-07	1.362e-06	9.11509e-08	6.20425e-07	2.57046e-07	9.85919e-06
31_gene_id_49175	0.000480275	0.0671918	-	-	WP_011775290.1	metal ABC transporter permease	K02075|1|2.6e-145|512.0|rmu:RMDY18_07160|zinc/manganese transport system permease protein (A)	Caries	0	2.06017e-05	4.447e-07	4.00039e-06	3.40296e-07	2.71939e-06	0	1.08496e-06	0	0	3.30461e-06	7.12101e-08	5.29931e-05	3.93141e-06	1.79942e-06	0	0	0	8.47381e-07	7.24027e-05	1.93137e-05	1.00038e-05	2.26749e-05	1.69154e-05	1.46144e-05	8.31136e-06	2.4114e-05	6.88159e-06	5.90124e-06	0	0	1.2005e-05	1.17381e-06	1.45993e-05	1.05715e-05	6.11072e-06	3.07546e-05	4.09628e-06	9.5291e-06	8.21489e-06	7.26733e-06
31_gene_id_51502	0.000453729	0.0671918	-	-	WP_011775646.1	DUF2797 domain-containing protein		Caries	0	1.1714e-05	1.07013e-07	1.33634e-06	3.23491e-07	1.21218e-06	0	2.83325e-07	0	0	1.31732e-06	0	1.53253e-05	1.16401e-06	1.33291e-07	0	0	0	0	3.16257e-05	7.90307e-06	4.12271e-06	1.10055e-05	1.27336e-05	2.9182e-06	1.21645e-06	6.4284e-06	2.23204e-06	1.8078e-06	0	0	2.54516e-06	4.46255e-07	3.28047e-06	3.81018e-06	1.85135e-06	1.0719e-05	1.63494e-06	9.40302e-06	3.33153e-06	2.83009e-06
31_gene_id_54439	0.000547136	0.068446	-	-	WP_011775694.1	transcriptional repressor	K03711|1|9.7e-90|327.0|rmu:RMDY18_03880|Fur family transcriptional regulator, ferric uptake regulator (A)	Caries	0	2.53767e-05	1.4448e-07	2.08778e-06	0	1.01707e-06	0	6.60775e-07	0	0	2.22086e-06	0	8.07031e-05	9.71531e-07	4.70998e-07	0	0	0	0	6.52044e-05	6.63104e-06	4.22334e-06	1.6868e-05	1.93167e-05	9.19059e-06	4.39903e-06	1.34379e-05	3.55515e-06	3.40833e-06	0	0	7.31138e-06	4.2383e-07	8.96676e-06	5.24516e-06	6.04065e-06	1.41649e-05	2.86331e-06	3.03519e-06	3.22942e-06	1.57746e-06
31_gene_id_63512	0.000626155	0.0697212	-	-				Caries	0	4.21263e-05	6.27274e-07	6.7009e-06	3.39893e-07	4.05e-06	0	9.09369e-07	1.07257e-07	0	3.32212e-06	0	8.5997e-05	3.2557e-06	2.93654e-06	0	0	0	1.39542e-06	0.000103434	3.61529e-05	1.47774e-05	3.31351e-05	2.93481e-05	2.97716e-05	1.31427e-05	3.25457e-05	9.82851e-06	8.33638e-06	0	0	1.70088e-05	1.90258e-06	2.41768e-05	1.37155e-05	7.28337e-06	4.7284e-05	5.34484e-06	1.42806e-05	1.40326e-05	1.2918e-05
31_gene_id_64767	0.000313331	0.0671918	-	-				Caries	8.39647e-06	1.93533e-06	5.15743e-06	2.00883e-07	5.73861e-06	1.86614e-06	1.52137e-06	8.87815e-08	0	3.44186e-07	3.651e-07	2.05787e-06	0	6.6441e-06	4.70877e-07	9.48306e-07	0	0	3.78706e-06	3.03132e-06	1.41719e-05	2.11369e-06	1.11547e-05	4.81987e-06	3.30119e-06	1.23781e-05	9.15339e-06	1.85463e-06	2.7197e-06	5.13486e-06	0	3.42601e-06	2.16767e-06	2.24e-05	1.13261e-05	4.9614e-06	2.03792e-05	2.1311e-06	1.14983e-05	6.24815e-06	5.62165e-06
31_gene_id_66391	0.000414588	0.0671918	-	-	WP_012146428.1	class Ib ribonucleoside-diphosphate reductase assembly flavoprotein NrdI	K03647|1|2.5e-54|210.0|rdn:HMPREF0733_12053|protein involved in ribonucleotide reduction (A)	Caries	0	2.29116e-05	1.85451e-07	3.04693e-06	0	1.76208e-06	0	8.83855e-07	0	0	2.80856e-06	0	5.41996e-05	2.63523e-06	3.02611e-07	0	0	0	4.11203e-07	4.67439e-05	1.64832e-05	1.05134e-05	1.38904e-05	1.89875e-05	1.71853e-05	5.56042e-06	1.70349e-05	4.56687e-06	3.1214e-06	0	0	7.71059e-06	1.26257e-06	9.13505e-06	1.04597e-05	3.46728e-06	2.94355e-05	4.7731e-06	1.03472e-05	6.50028e-06	3.71152e-06
31_gene_id_6764	0.000272002	0.0671918	-	-	WP_012158210.1	cysteine synthase A	K01738|1|2.9e-38|156.0|vpr:Vpar_1580|cysteine synthase A [EC:2.5.1.47] (A)	Caries	1.73237e-06	2.74669e-07	4.44447e-07	6.15497e-07	1.53854e-06	7.88467e-07	5.08819e-07	6.10612e-07	0	0	2.51328e-07	0	0	0	0	0	0	4.88288e-07	2.62846e-06	7.90799e-07	5.09217e-06	8.41165e-07	6.79188e-06	3.39855e-06	1.08926e-06	2.48938e-06	1.8168e-06	7.15441e-07	7.26685e-07	3.04054e-07	0	2.1956e-06	1.47127e-06	1.7384e-06	5.78018e-06	6.01723e-07	4.55406e-06	4.71404e-07	2.10002e-06	6.05508e-07	1.20871e-06
32_gene_id_19905	0.000398772	0.0671918	-	-			8.13e-06	Caries	1.21665e-06	8.13036e-06	1.20271e-07	0	2.18682e-07	1.12314e-06	0	2.77595e-07	4.66482e-07	0	8.93948e-07	0	1.18912e-05	5.51721e-06	0	0	2.60846e-07	1.33615e-07	9.68739e-07	2.68875e-05	1.26516e-05	4.78902e-06	3.60459e-05	1.22274e-05	6.56451e-06	1.83098e-06	4.39853e-06	8.42107e-06	1.29327e-05	1.80379e-07	0	4.91443e-06	7.3129e-07	1.7573e-06	3.421e-06	1.1625e-06	1.12082e-05	1.85061e-06	5.63677e-06	4.99864e-06	6.61102e-06
32_gene_id_25312	0.000428906	0.0671918	-	-	BAB97495.1	Metal-dependent amidase/aminoacylase/carboxypeptidase		Caries	0	1.11001e-05	0	2.94403e-06	2.68607e-07	1.27127e-06	0	9.57388e-07	0	0	1.78304e-06	4.37779e-08	3.09789e-05	2.09069e-06	7.03966e-07	0	0	4.34467e-08	4.05179e-07	4.41492e-05	1.20823e-05	8.05323e-06	1.59785e-05	1.31591e-05	8.11172e-06	5.04473e-06	1.45484e-05	4.91154e-06	2.75967e-06	0	0	4.51396e-06	8.41738e-08	8.83593e-06	6.89157e-06	1.84776e-06	1.74413e-05	3.3934e-06	5.14507e-06	6.38614e-06	6.0818e-06
32_gene_id_57718	0.000290002	0.0671918	-	-	WP_010986480.1	NAD-glutamate dehydrogenase	K15371|1|0.0e+00|1363.0|rmu:RMDY18_00540|glutamate dehydrogenase [EC:1.4.1.2] (A)	Caries	0	2.82166e-05	2.93117e-07	4.3405e-06	2.64733e-07	3.09538e-06	0	1.20616e-06	1.78711e-08	0	0	3.4207e-08	0.000107328	3.72712e-06	1.39705e-06	0	0	0	9.21221e-07	9.27032e-05	2.7133e-05	1.08048e-05	2.71827e-05	2.96143e-05	1.99113e-05	1.02702e-05	3.63957e-05	6.86491e-06	4.25416e-06	1.75991e-08	1.78072e-08	1.6899e-05	1.74236e-06	1.77805e-05	1.08317e-05	6.2288e-06	5.16576e-05	7.56339e-06	3.79576e-06	9.98652e-06	9.63931e-06
32_gene_id_64944	0.000329538	0.0671918	-	-				Caries	4.76935e-06	9.17822e-06	9.38812e-06	5.27616e-06	4.4649e-06	4.20639e-06	0	2.5439e-06	0	5.22701e-07	1.61763e-07	2.06591e-06	2.19634e-06	4.14152e-06	2.50355e-06	3.78144e-06	0	2.62509e-06	2.24435e-06	6.53074e-06	2.34975e-05	5.23343e-06	3.7523e-05	8.22477e-06	4.31887e-06	2.23997e-05	1.77861e-05	7.2053e-06	3.86394e-06	4.86802e-06	0	1.1549e-05	1.712e-06	2.45561e-05	1.92534e-05	8.40683e-06	1.18847e-05	2.77699e-06	1.61416e-05	9.76189e-06	6.14222e-06
33_gene_id_11183	0.000619556	0.0697212	-	-	WP_007801149.1	transporter	K07085|1|1.4e-156|549.0|pdn:HMPREF9137_0973|putative transport protein (A)	Caries	9.64052e-08	3.50417e-07	9.42132e-08	1.79383e-07	0	1.80425e-07	0	0	0	1.0728e-07	0	1.75931e-07	1.58437e-07	1.52437e-07	0	0	0	1.31441e-06	2.37512e-07	0	1.32389e-06	0	1.80947e-06	1.33148e-06	0	1.55096e-07	3.12002e-06	5.82577e-07	2.18001e-07	4.20105e-07	0	4.75818e-07	1.77537e-07	1.03619e-06	2.46496e-06	6.26416e-07	4.99365e-07	1.29169e-07	1.55594e-06	3.64547e-07	7.73568e-07
33_gene_id_26358	0.000436239	0.0671918	-	-	WP_011772934.1	lysine--tRNA ligase	K04567|1|8.5e-108|387.0|rmu:RMDY18_01660|lysyl-tRNA synthetase, class II [EC:6.1.1.6] (A)	Caries	0	4.96903e-06	2.82878e-07	5.57315e-06	4.57168e-07	2.60049e-06	1.81546e-07	2.59476e-07	0	0	2.18709e-07	0	3.49173e-05	2.60124e-06	7.99744e-07	0	0	9.41259e-08	9.22714e-07	7.01154e-05	1.51739e-05	6.38646e-06	2.82197e-05	6.52847e-06	1.58169e-05	3.98445e-06	1.20329e-05	1.11394e-05	3.71777e-06	0	0	5.24255e-06	1.07289e-06	5.45001e-06	2.17482e-06	2.17402e-06	3.37745e-05	4.28814e-06	5.75041e-07	1.14771e-05	6.76073e-06
33_gene_id_43619	0.000283719	0.0671918	Rothia mucilaginosa	-	BAC73815.1	putative TetR-family transcriptional regulator		Caries	0	1.49944e-05	7.42676e-07	3.87594e-06	0	1.01595e-06	0	9.29144e-07	0	0	1.24688e-06	2.53107e-07	3.47828e-05	3.43544e-06	2.73019e-06	0	0	0	1.04427e-06	7.18387e-05	2.95069e-05	1.03739e-05	2.53985e-05	2.12655e-05	1.98621e-05	5.84178e-06	1.3824e-05	6.07093e-06	5.04501e-06	0	0	1.08309e-05	3.45274e-06	1.15928e-05	1.07329e-05	3.27908e-06	3.09213e-05	7.69117e-06	7.371e-06	3.50521e-06	9.8418e-06
33_gene_id_56740	8.55e-05	0.0661651	-	-				Caries	9.39737e-07	3.69206e-07	1.4448e-07	0	0	0	0	0	0	0	0	3.51434e-07	0	0	7.58971e-07	0	0	0	0	6.84317e-07	6.65008e-06	5.93397e-07	0	6.06683e-07	0	2.80727e-06	6.56992e-07	6.89202e-07	2.59855e-07	5.68763e-07	0	6.42588e-06	0	1.35708e-05	2.47774e-06	1.01574e-06	1.96798e-06	1.0782e-06	1.34863e-06	1.18285e-06	6.26878e-07
34_gene_id_16895	0.000210076	0.0671918	-	-	WP_011264158.1	plasmid transfer protein		Caries	0	3.39845e-07	0	0	1.90913e-07	0	0	0	0	0	0	0	0	0	0	0	7.54773e-06	1.74026e-06	1.58466e-07	5.8891e-07	2.37988e-06	0	0	9.61074e-08	1.6282e-05	0	2.35548e-05	3.39895e-05	2.79024e-07	0	5.18727e-07	2.99585e-06	4.60886e-07	1.84787e-05	2.52712e-05	1.71897e-07	1.94971e-05	6.18929e-06	1.17737e-07	6.51241e-07	1.47578e-07
34_gene_id_33085	0.000381493	0.0671918	Rothia mucilaginosa	-	WP_011774949.1	carbamoyl phosphate synthase large subunit	2.13e-06	Caries	0	2.12621e-06	2.48587e-07	2.58035e-06	2.23955e-07	0	0	2.84361e-07	0	0	0	0	3.35952e-05	4.65075e-06	6.45947e-07	0	0	0	3.71785e-07	3.1918e-05	1.29036e-05	1.12612e-05	1.9225e-05	1.51143e-05	3.45977e-06	2.84334e-05	5.89708e-06	9.21663e-06	3.03312e-06	0	0	6.98021e-06	0	1.54014e-05	1.18371e-05	2.01649e-06	1.07768e-05	3.72927e-06	1.65738e-06	3.05582e-07	2.42368e-06
34_gene_id_39612	0.000548715	0.068446	-	-	WP_011775234.1	MBL fold metallo-hydrolase		Caries	0	1.77392e-05	0	3.54039e-06	1.40984e-07	3.39201e-06	0	7.91129e-07	7.07968e-08	0	4.17395e-06	0	4.73427e-05	3.30936e-06	6.65134e-07	0	0	0	8.22235e-07	5.14704e-05	3.11371e-06	8.64947e-06	2.23421e-05	2.00788e-05	1.38535e-05	3.69294e-06	2.04502e-05	6.20685e-06	3.6846e-06	0	6.26581e-08	8.62016e-06	9.03407e-07	1.74156e-05	7.70187e-06	3.96235e-06	3.3728e-05	3.52356e-06	1.07253e-05	6.37597e-06	7.16824e-06
34_gene_id_42392	0.00059794	0.0694257	-	-	WP_011466870.1	DUF4253 domain-containing protein		Caries	1.63564e-07	1.12724e-05	0	3.11839e-06	2.57824e-07	1.61826e-06	0	5.61143e-07	0	0	1.91478e-06	0	1.92653e-05	8.19868e-07	0	0	0	0	0	3.21373e-05	7.61069e-06	5.66805e-06	7.6275e-06	1.18086e-05	3.53374e-06	2.46102e-06	7.40296e-06	2.644e-06	3.132e-06	0	0	4.20994e-06	9.66976e-07	1.01899e-05	4.3878e-06	1.05387e-06	1.4842e-05	3.06774e-06	1.37407e-06	3.2717e-06	4.38824e-06
34_gene_id_50624	0.000238109	0.0671918	Rothia mucilaginosa	-	WP_011775043.1	GTPase ObgE		Caries	0	4.70557e-06	0	3.01161e-07	0	1.3794e-06	0	2.57161e-07	0	0	1.40915e-06	0	8.98279e-06	5.47832e-07	0	0	0	0	0	1.53534e-05	6.45647e-06	1.23296e-06	4.62e-06	7.19858e-06	4.95447e-06	2.96134e-06	8.21945e-06	2.54764e-06	6.77327e-07	0	0	4.57766e-06	1.06489e-06	3.96834e-06	3.51044e-06	1.27521e-06	1.48613e-05	3.15071e-06	3.49797e-06	3.50296e-06	6.60619e-07
34_gene_id_53253	0.000366238	0.0671918	-	-	WP_011603344.1	DNA polymerase Y family protein	2.12e-07	Caries	0	2.11536e-07	0	3.42292e-07	3.565e-07	6.02015e-07	0	0	0	0	0	0	0	0	5.14121e-07	0	0	0	1.18364e-06	1.24337e-06	6.41919e-07	6.13687e-06	0	3.07486e-06	3.27761e-07	7.51844e-07	4.32093e-07	0	1.04207e-06	2.87916e-07	1.93729e-07	1.86477e-06	1.52178e-06	8.1458e-07	0	3.20992e-07	9.99506e-07	5.44871e-06	3.83236e-07	8.18799e-07	2.75578e-07
34_gene_id_58075	0.000405959	0.0671918	Rothia mucilaginosa	-	ABM09003.1	phosphoenolpyruvate-protein phosphotransferase	K08483|1|0.0e+00|1079.0|rmu:RMDY18_02380|phosphotransferase system, enzyme I, PtsI [EC:2.7.3.9] (A)	Caries	8.89793e-08	3.24094e-05	5.16995e-07	5.71637e-06	2.1324e-06	5.80119e-06	7.4389e-07	3.18099e-06	1.14029e-07	5.73136e-07	1.00324e-05	3.41484e-06	0.000117304	3.95271e-06	2.44518e-06	1.14083e-06	7.61934e-07	2.32037e-06	2.50014e-06	0.000104758	3.31783e-05	2.49946e-05	2.25011e-05	2.72659e-05	3.42358e-05	1.43061e-05	4.44345e-05	7.72382e-06	5.13177e-06	0	2.38291e-06	1.62925e-05	2.53297e-06	1.53435e-05	1.79162e-05	9.02213e-06	4.47263e-05	7.0052e-06	1.2888e-05	1.58192e-05	1.15291e-05
34_gene_id_65959	0.000426853	0.0671918	-	-	WP_011772804.1	class E sortase	K07284|1|1.4e-133|473.0|rmu:RMDY18_19620|sortase A [EC:3.4.22.70] (A)	Caries	0	3.39854e-05	9.50962e-07	5.1828e-06	5.02113e-07	5.60058e-06	3.14523e-07	2.29117e-06	2.79092e-07	0	4.91586e-06	4.40222e-07	9.44953e-05	6.01406e-06	1.08706e-06	0	0	0	1.51903e-06	0.000116684	3.58352e-05	2.14417e-05	3.40328e-05	3.328e-05	2.58604e-05	1.10359e-05	4.20236e-05	8.43417e-06	1.05198e-05	1.44967e-07	0	1.90804e-05	1.11383e-06	2.48814e-05	1.24583e-05	7.08195e-06	3.82811e-05	7.02288e-06	1.30149e-05	1.19032e-05	1.28939e-05
34_gene_id_6882	0.000560082	0.0691575	Rothia mucilaginosa	-	WP_011774012.1	AI-2E family transporter		Caries	0	2.67332e-05	3.45982e-07	4.29771e-06	1.57181e-07	2.06961e-06	0	1.33152e-06	1.31869e-07	0	4.28798e-06	0	5.7716e-05	1.73354e-06	1.27407e-06	0	0	0	1.22631e-06	8.2044e-05	2.06691e-05	1.41289e-05	7.7005e-06	2.43532e-05	1.51277e-05	8.21778e-06	2.43125e-05	6.10911e-06	2.84215e-06	0	0	9.86272e-06	1.53973e-06	1.6097e-05	9.98937e-06	6.30506e-06	2.67653e-05	4.12559e-06	1.14434e-05	7.97456e-06	7.89753e-06
34_gene_id_8226	0.000594085	0.0694257	-	-				Caries	0	8.48179e-06	0	0	2.43061e-07	0	1.31794e-07	0	0	0	0	0	0	0	0	0	5.77391e-06	2.26262e-06	5.71326e-07	1.16869e-06	6.14577e-06	0	0	0	4.02993e-05	0	2.6378e-05	3.91319e-05	2.7649e-05	1.63097e-07	1.20717e-06	1.51179e-05	4.87527e-07	1.62012e-05	2.88772e-05	2.15108e-05	2.94126e-05	9.16378e-06	0	1.8605e-06	0
35_gene_id_14608	0.000489477	0.0671918	Rothia mucilaginosa	-	WP_011776353.1	hypothetical protein	1.38e-06	Caries	0	1.37967e-06	0	9.5836e-07	1.15261e-06	4.65455e-07	0	1.04822e-06	9.46246e-06	6.38176e-07	0	5.59734e-07	1.39706e-06	0	0	0	3.94864e-07	0	6.60403e-07	3.4396e-05	2.89675e-06	7.18593e-06	3.21298e-05	8.32306e-06	5.26345e-06	2.53698e-06	2.44491e-07	1.08558e-05	4.86735e-06	2.38661e-06	9.00474e-07	1.2486e-06	0	4.87044e-06	1.42021e-06	0	5.82212e-06	2.03389e-06	1.09972e-06	4.9571e-07	0
35_gene_id_20952	0.00042753	0.0671918	-	-	WP_011528266.1	Potassium uptake protein ktrB	K03498|1|7.1e-33|138.0|scos:SCR2_0345|trk system potassium uptake protein TrkH (A)	Caries	1.53822e-06	9.50941e-08	8.55577e-08	1.53874e-07	0	0	0	0	0	0	0	0	0	0	0	0	0	3.58505e-07	2.66048e-07	4.09483e-07	4.47166e-07	0	0	8.78413e-07	6.21788e-07	1.68992e-07	4.45357e-07	3.42228e-07	3.12303e-07	1.2943e-07	1.74178e-07	0	3.8689e-07	0	5.69469e-07	6.7719e-07	4.49319e-07	4.2941e-06	1.13732e-07	7.66619e-07	0
35_gene_id_31798	0.000569292	0.0694257	Rothia mucilaginosa	-	WP_011775058.1	ATP-dependent Clp protease proteolytic subunit	K01358|1|2.9e-127|452.0|rmu:RMDY18_08670|ATP-dependent Clp protease, protease subunit [EC:3.4.21.92] (A)	Caries	1.22267e-06	7.15468e-06	2.12649e-06	6.42022e-06	1.39248e-06	4.22183e-06	0	1.13018e-06	0	0	2.35783e-06	0	7.28916e-05	4.5762e-06	7.44389e-07	0	0	1.07469e-07	6.92143e-07	4.90219e-05	2.08092e-05	6.29539e-06	2.38518e-05	1.94743e-05	1.98213e-05	5.99893e-06	3.07065e-05	8.6424e-06	6.15846e-06	0	0	9.17952e-06	6.61686e-07	1.36112e-05	4.87024e-06	1.69854e-06	2.94056e-05	8.65139e-06	1.20288e-05	8.04121e-06	6.77342e-06
35_gene_id_50572	7.48e-05	0.0661651	-	-	WP_011774273.1	translation initiation factor IF-2	K02519|1|2.3e-27|120.0|rmu:RMDY18_14810|translation initiation factor IF-2 (A)	Caries	0	7.16171e-06	0	9.85283e-07	2.3478e-07	1.48872e-06	0	7.91007e-07	5.9402e-07	0	0	1.5335e-06	2.85705e-05	0	0	0	0	0	0	4.53302e-05	8.5057e-06	1.06081e-05	1.50777e-05	1.08284e-05	1.11531e-05	1.22617e-06	9.8077e-06	4.71987e-06	3.30195e-06	0	2.56868e-07	4.94747e-06	1.68684e-06	7.31105e-06	4.11391e-06	1.17721e-06	1.3628e-05	2.96993e-06	2.99098e-06	2.184e-06	3.13652e-06
35_gene_id_56113	0.000614837	0.0697212	-	-	AAK76444.1	phosphoenolpyruvate:sugar phosphotransferase system enzyme II	K02755|1|0.0e+00|1230.0|rmu:RMDY18_17880|PTS system, beta-glucosides-specific IIA component [EC:2.7.1.69] K02756 PTS system, beta-glucosides-specific IIB component [EC:2.7.1.69] K02757 PTS system, beta-glucosides-specific IIC component (A)	Caries	6.86877e-07	3.58733e-05	2.73683e-07	7.44499e-06	4.86307e-07	6.38155e-06	3.72129e-06	1.16664e-06	6.22014e-08	0	5.93688e-06	9.70784e-08	8.0056e-05	1.39431e-06	2.28019e-06	0	0	3.29772e-08	4.02846e-07	9.40263e-05	2.93272e-05	1.77085e-05	2.00258e-05	4.06862e-05	3.16356e-05	1.18453e-05	2.93581e-05	6.05872e-06	5.95999e-06	0	3.35968e-07	1.88644e-05	1.72813e-06	2.88014e-05	1.72196e-05	9.10161e-06	3.7439e-05	5.48987e-06	1.41101e-05	1.38203e-05	9.6587e-06
35_gene_id_57605	9.75e-05	0.0661651	-	-				Caries	0	8.80793e-08	2.23956e-07	7.66596e-07	3.64777e-07	2.5165e-06	0	1.3418e-06	0	0	5.09568e-06	9.29352e-08	3.63096e-07	1.27324e-06	2.3484e-06	0	0	0	2.00453e-07	0.000101745	6.86898e-06	1.24226e-05	7.95192e-06	2.5666e-05	2.93079e-05	1.25011e-05	1.81111e-07	2.02081e-06	3.24715e-06	1.19558e-07	0	1.7199e-05	0	3.13677e-06	1.01102e-05	3.06575e-06	4.54758e-05	5.96898e-06	1.08089e-05	1.67631e-05	1.49083e-05
36_gene_id_18482	0.000550753	0.0685093	-	-	WP_006797216.1	DoxX family protein	K01803|1|2.0e-43|173.0|pmz:HMPREF0659_A5471|triosephosphate isomerase (TIM) [EC:5.3.1.1] (A)	Caries	8.47464e-06	2.82911e-05	2.90177e-06	2.50567e-06	1.10976e-05	7.493e-06	4.56006e-06	1.19135e-05	0	2.10094e-06	3.06398e-07	5.16064e-06	7.45302e-06	3.87181e-06	5.92751e-07	5.37187e-06	9.84837e-07	5.37768e-06	4.77635e-06	8.6639e-06	3.13117e-05	5.32152e-06	2.29951e-05	8.06963e-06	7.55778e-06	2.64384e-05	1.36999e-05	9.87539e-06	5.80699e-06	1.16182e-05	8.93431e-07	9.13736e-06	9.42647e-06	2.19856e-05	2.51428e-05	7.4017e-06	3.91806e-05	2.45464e-06	2.66156e-05	5.88875e-06	1.08027e-05
36_gene_id_1961	0.000626155	0.0697212	-	-	WP_011775422.1	ATP-dependent helicase		Caries	0	2.16503e-05	1.75886e-07	2.81523e-06	2.32874e-07	8.63298e-07	3.8648e-07	9.04873e-07	0	0	1.63153e-06	0	4.44669e-05	2.65974e-06	3.35334e-07	0	0	0	5.49405e-07	5.69699e-05	1.19634e-05	8.68615e-06	1.71602e-05	1.91708e-05	3.2111e-05	4.04163e-06	1.55864e-05	4.43874e-06	2.83203e-06	0	0	6.08144e-06	6.39437e-07	8.87535e-06	5.41136e-06	2.97611e-06	1.68327e-05	2.67811e-06	6.38809e-06	5.82996e-06	6.16777e-06
36_gene_id_49303	0.000447552	0.0671918	-	-	WP_003956479.1	50S ribosomal protein L11	K02867|1|1.3e-25|114.0|rmu:RMDY18_04280|large subunit ribosomal protein L11 (A)	Caries	0	2.11359e-05	1.29394e-06	3.89325e-06	2.54505e-07	1.7941e-06	0	1.32061e-06	0	0	2.6951e-06	3.18626e-07	5.48861e-05	2.50897e-06	7.09632e-07	0	0	0	0	6.99161e-05	1.44608e-05	7.29695e-06	2.4491e-05	1.64762e-05	1.21047e-05	5.05756e-06	2.40031e-05	7.95804e-06	2.9271e-06	0	0	7.50822e-06	1.54181e-06	1.27766e-05	8.65785e-06	4.71928e-06	2.23185e-05	3.88192e-06	6.41246e-06	5.92296e-06	8.19181e-06
36_gene_id_55278	0.000187134	0.0671918	Rothia mucilaginosa	-	WP_011773643.1	23S rRNA (guanosine(2251)-2'-O)-methyltransferase RlmB	K03218|1|1.7e-182|635.0|rmu:RMDY18_17250|23S rRNA (guanosine2251-2'-O)-methyltransferase [EC:2.1.1.185] (A)	Caries	0	9.03589e-06	1.93924e-07	2.43517e-06	3.7386e-07	4.92829e-06	7.62444e-07	1.0091e-06	0	0	2.08006e-06	0	8.73053e-05	2.1595e-06	8.94047e-07	0	0	0	6.43967e-07	6.22739e-05	1.35809e-05	8.53481e-05	2.34005e-05	1.10785e-05	1.2908e-05	4.55176e-06	3.88377e-05	5.03114e-06	4.66487e-06	5.13014e-07	0	9.86994e-06	1.4057e-06	1.38831e-05	1.02701e-05	4.23869e-06	1.87953e-05	3.50792e-06	4.82385e-06	8.90545e-06	1.09695e-05
36_gene_id_55292	0.000573478	0.0694257	Rothia mucilaginosa	-	WP_011773581.1	phosphomannomutase/phosphoglucomutase	K01840|1|1.8e-254|874.0|rmu:RMDY18_17430|phosphomannomutase [EC:5.4.2.8] (A)	Caries	0	1.76301e-05	6.62504e-07	2.62612e-06	1.93205e-07	3.83709e-06	0	1.13146e-06	5.36334e-08	0	3.43007e-06	0	7.80733e-05	4.2418e-06	1.88247e-06	0	0	0	4.79604e-07	7.94665e-05	2.24079e-05	1.1e-05	2.80223e-05	2.07459e-05	1.6486e-05	8.3013e-06	3.63679e-05	7.2144e-06	6.29617e-06	0	0	1.05035e-05	1.39025e-06	1.55059e-05	9.81479e-06	4.16024e-06	2.92908e-05	3.26813e-06	8.35467e-06	8.71599e-06	6.37211e-06
36_gene_id_55295	0.000137596	0.0662092	Rothia mucilaginosa	-	WP_011773577.1	phosphoenolpyruvate carboxykinase	K01596|1|0.0e+00|1241.0|rmu:RMDY18_17460|phosphoenolpyruvate carboxykinase (GTP) [EC:4.1.1.32] (A)	Caries	7.52113e-08	1.7694e-05	5.2013e-07	5.2458e-06	7.62002e-07	3.35048e-06	1.28937e-06	8.48837e-07	3.94678e-07	9.28881e-08	4.188e-06	1.08073e-07	9.46421e-05	4.59016e-06	1.95983e-06	1.64455e-07	2.93637e-07	5.84095e-07	2.43593e-06	7.23826e-05	1.86512e-05	1.0289e-05	2.83774e-05	1.81307e-05	1.59245e-05	7.74105e-06	4.07995e-05	5.31064e-06	6.84118e-06	4.09873e-07	1.08041e-06	1.18245e-05	1.60005e-06	1.40884e-05	1.06892e-05	3.52799e-06	4.17316e-05	6.87423e-06	7.66945e-06	6.29587e-06	6.20196e-06
37_gene_id_10790	0.000539539	0.068446	-	-	WP_003456650.1	iron ABC transporter substrate-binding protein	K02016|1|1.2e-51|201.0|vpr:Vpar_1351|iron complex transport system substrate-binding protein (A)	Caries	0	0	0	1.56718e-06	4.30633e-07	0	0	0	0	3.74334e-07	0	0	0	0	2.36409e-06	0	3.37545e-07	1.75539e-07	0	9.4435e-07	1.95124e-07	4.80169e-07	2.60542e-07	3.51574e-06	2.56615e-06	0	3.41493e-07	6.40554e-07	5.49048e-07	2.27546e-07	0	7.36884e-07	1.36036e-06	9.95959e-07	5.65082e-07	2.53687e-07	2.78703e-06	9.61494e-07	1.73758e-07	2.37739e-06	0
37_gene_id_16653	0.000337249	0.0671918	-	-	WP_012013605.1	glycine dehydrogenase (aminomethyl-transferring)	K00281|1|4.2e-88|322.0|rmu:RMDY18_04580|glycine dehydrogenase [EC:1.4.4.2] (A)	Caries	0	2.07351e-05	0	2.96354e-06	7.58436e-07	6.38084e-07	1.05237e-07	5.77949e-07	0	1.13867e-07	2.02495e-07	1.60576e-06	2.07878e-05	1.20339e-06	0	4.63327e-07	0	0	1.21217e-06	3.40209e-05	1.07399e-05	4.32685e-06	1.75818e-05	8.0943e-06	7.03869e-06	2.84583e-06	1.04701e-05	3.53665e-06	2.96802e-06	0	8.69749e-08	4.65077e-06	1.16751e-06	6.33381e-06	3.33263e-06	8.59922e-07	1.61279e-05	2.22471e-06	1.58354e-06	4.12785e-06	3.69453e-06
37_gene_id_42669	0.0006474	0.0697212	Rothia mucilaginosa	-				Caries	0	1.75131e-05	2.11406e-07	2.01746e-06	0	7.54006e-07	0	1.02902e-06	0	0	3.32783e-06	0	3.78775e-05	1.12219e-06	1.15825e-06	0	0	0	1.3333e-06	5.0427e-05	1.1594e-05	6.05272e-06	2.09414e-05	1.1891e-05	1.31626e-05	5.11058e-06	1.8147e-05	3.83805e-06	2.99236e-06	0	0	8.02919e-06	4.84725e-07	1.44423e-05	6.8865e-06	2.47712e-06	2.14766e-05	3.48731e-06	6.89954e-06	1.48838e-06	3.29415e-06
37_gene_id_46597	0.000472129	0.0671918	Rothia mucilaginosa	-	A1R8V4.1	RecName: Full=DNA-directed RNA polymerase subunit beta; Short=RNAP subunit beta; AltName: Full=RNA polymerase subunit beta; AltName: Full=Transcriptase subunit beta_x0001_ABM06631.1 DNA-directed RNA polymerase, beta subunit	K03043|1|2.2e-267|917.0|rmu:RMDY18_04630|DNA-directed RNA polymerase subunit beta [EC:2.7.7.6] (A)	Caries	5.23431e-08	2.16224e-05	3.2167e-07	6.211e-06	5.51309e-07	2.39957e-06	4.95317e-08	9.60536e-07	0	2.5163e-08	3.78114e-06	1.08563e-07	7.67767e-05	5.25094e-06	1.18424e-06	9.05707e-07	0	0	8.83515e-07	7.24391e-05	2.81206e-05	1.10258e-05	3.21195e-05	2.02863e-05	1.71691e-05	6.57951e-06	3.39663e-05	8.14332e-06	2.54231e-05	0	5.29556e-08	1.14276e-05	2.20201e-06	1.60919e-05	9.50789e-06	4.90141e-06	2.6758e-05	4.50582e-06	7.66816e-06	8.21406e-06	7.59474e-06
38_gene_id_23164	0.000626155	0.0697212	-	-	WP_011775977.1	ABC transporter ATP-binding protein	K02003|1|4.6e-134|474.0|rmu:RMDY18_02300|putative ABC transport system ATP-binding protein (A)	Caries	0	3.76539e-05	6.02779e-07	7.8832e-06	4.30852e-07	4.11894e-06	0	6.07257e-07	6.85715e-08	0	4.6151e-06	0	0.000107299	5.49694e-06	1.40111e-06	0	0	0	1.78832e-06	9.96907e-05	3.15223e-05	9.29087e-06	3.42432e-05	3.86993e-05	2.1207e-05	8.91491e-06	3.91479e-05	1.15867e-05	6.94079e-06	0	0	1.70627e-05	1.81103e-06	2.61831e-05	9.13035e-06	6.03506e-06	5.25006e-05	6.72121e-06	1.31285e-05	1.43152e-05	1.60451e-05
38_gene_id_26667	0.000513936	0.0682927	-	-				Caries	0	5.51283e-06	0	0	7.33971e-08	0	0	0	1.80264e-07	0	0	1.84308e-07	0	0	0	0	5.74488e-06	2.02455e-06	0	5.37353e-07	1.75274e-06	0	6.78723e-08	0	2.25876e-05	0	1.53213e-05	6.0939e-06	1.02821e-05	6.03951e-07	0	2.55386e-06	2.32497e-07	1.54968e-05	4.09546e-05	2.09352e-06	1.03055e-05	3.01923e-06	0	5.55704e-07	3.94408e-07
38_gene_id_40569	0.000195124	0.0671918	Rothia mucilaginosa	-	WP_011774406.1	DUF3040 domain-containing protein		Caries	0	2.33545e-06	3.91508e-07	3.58653e-06	4.54975e-07	1.88713e-06	0	4.16727e-07	0	0	3.24967e-06	0	6.38351e-05	4.87561e-06	7.46428e-07	0	0	0	8.59237e-07	5.65504e-05	1.66214e-05	1.42165e-05	9.55048e-06	1.76508e-05	1.75078e-05	6.8034e-06	2.53747e-05	3.71324e-06	6.34057e-06	0	0	1.00697e-05	1.56189e-06	1.55793e-05	1.4733e-05	5.33297e-06	3.10754e-05	3.18498e-06	1.3209e-05	5.25277e-06	3.90473e-06
38_gene_id_50430	0.000468879	0.0671918	-	-	WP_011666979.1	ABC transporter ATP-binding protein	K02031|1|2.3e-63|240.0|smf:Smon_0944|peptide/nickel transport system ATP-binding protein (A)	Caries	3.49699e-07	0	0	0	0	3.89278e-07	5.7536e-07	0	0	0	9.36064e-07	0	0	0	0	0	0	0	0	9.37349e-07	2.24872e-07	4.19669e-07	1.7423e-07	1.46784e-07	4.46728e-07	3.55568e-07	3.10627e-07	5.74403e-07	5.26856e-07	7.23902e-07	1.92004e-07	6.46511e-07	3.24356e-07	0	2.20692e-07	3.56454e-07	1.48561e-07	3.56655e-06	1.01632e-07	0	4.03567e-06
38_gene_id_60876	0.000198755	0.0671918	Rothia mucilaginosa	-	WP_011598450.1	mycothione reductase	K17883|1|2.5e-264|907.0|rmu:RMDY18_13730|mycothione reductase [EC:1.8.1.15] (A)	Caries	0	3.57909e-06	1.5497e-07	1.32422e-06	0	0	0	4.1087e-07	0	0	6.37934e-07	0	1.35727e-05	6.84894e-07	2.39169e-07	0	0	0	5.95467e-08	2.22427e-05	2.21267e-05	3.74683e-06	8.07972e-06	9.89809e-06	4.63897e-06	2.48512e-06	6.11831e-06	6.67427e-07	8.97408e-07	0	0	4.42459e-06	4.25108e-07	1.15962e-05	2.94032e-06	1.46015e-06	1.16611e-05	1.01978e-06	3.19007e-06	3.33118e-06	3.09258e-06
38_gene_id_9850	0.000317843	0.0671918	Rothia mucilaginosa	-	WP_011775060.1	trigger factor	K03545|1|1.9e-230|795.0|rmu:RMDY18_08640|trigger factor (A)	Caries	0	2.1922e-05	3.0652e-07	2.45765e-06	2.85338e-07	3.64453e-06	0	9.16614e-07	0	0	4.38386e-06	5.5297e-08	9.06405e-05	4.11388e-06	1.65601e-06	0	0	0	1.55496e-06	5.95373e-05	1.46749e-05	1.03268e-05	2.29937e-05	1.95906e-05	1.24459e-05	5.65818e-06	2.66342e-05	7.65709e-06	5.11313e-06	3.96841e-07	0	8.40998e-06	4.94931e-07	7.6044e-06	6.32786e-06	3.12319e-06	3.08567e-05	5.19944e-06	9.40834e-06	6.30105e-06	5.82008e-06
39_gene_id_19463	0.000296709	0.0671918	-	-	WP_012199521.1	RidA family protein	K09022|1|3.8e-21|99.0|pit:PIN17_0535|reactive intermediate imine deaminase [EC:3.5.4.-] (A)	Caries	0	4.76837e-07	4.59903e-07	1.27517e-06	4.223e-07	0	0	9.61162e-07	0	0	0	4.25657e-07	0	1.09989e-06	0	0	0	0	0	5.2839e-07	0	0	4.19101e-07	1.13502e-06	0	8.82908e-07	8.98778e-07	2.38543e-06	6.10108e-06	1.19296e-06	1.16659e-06	1.44632e-06	8.98247e-07	9.83128e-07	4.70484e-06	1.38339e-06	1.11758e-06	0	1.04352e-06	6.29549e-07	7.0216e-07
39_gene_id_23816	0.000296618	0.0671918	-	-	WP_009891390.1	PTS sugar transporter subunit IIA	K02769|1|1.4e-118|423.0|ecas:ECBG_02511|PTS system, fructose-specific IIB component [EC:2.7.1.69] K02770 PTS system, fructose-specific IIC component (A)	Caries	6.24644e-07	4.86315e-07	3.85898e-07	8.153e-07	1.77167e-07	5.06248e-07	3.79185e-07	2.77653e-07	4.99107e-07	2.14639e-07	1.12963e-06	1.2302e-06	3.38116e-07	3.02541e-07	1.07658e-07	1.02199e-06	1.7887e-07	4.39127e-07	8.42889e-07	2.33519e-06	2.27449e-06	1.13074e-06	5.06239e-07	3.81892e-07	1.97201e-06	8.93883e-07	1.48429e-06	1.35535e-06	2.05006e-06	1.25834e-07	1.21701e-07	1.01303e-06	1.48768e-06	5.92352e-07	3.09486e-06	1.19741e-06	1.09882e-06	2.46191e-06	1.61096e-06	3.29398e-06	5.26135e-07
39_gene_id_24530	4.28e-05	0.0661651	-	-			0	Caries	0	0	0	0	0	2.19965e-06	0	5.84462e-07	0	0	5.4918e-07	2.49235e-07	5.68906e-05	0	0	0	0	0	1.33138e-06	1.28343e-05	1.21043e-05	2.03657e-06	6.54119e-06	8.6951e-06	6.14796e-06	4.90651e-06	3.5707e-06	2.96449e-06	5.43291e-06	0	0	1.18247e-05	1.20662e-06	1.17028e-06	2.37373e-06	2.23045e-06	8.2973e-06	1.32879e-06	6.1342e-06	1.57899e-06	3.69468e-06
39_gene_id_36632	0.000453729	0.0671918	-	-				Caries	0	5.07864e-06	1.27517e-07	2.85008e-06	1.03749e-07	1.52642e-06	0	5.85069e-07	0	0	6.8643e-07	0	3.15543e-05	5.33851e-07	4.3717e-07	0	0	0	0	3.94696e-05	1.1146e-05	8.36387e-06	8.58552e-06	1.25687e-05	9.21004e-06	2.03369e-06	2.49151e-05	1.60661e-06	5.46102e-06	0	0	3.2045e-06	3.65909e-07	1.16758e-05	5.21474e-06	3.24704e-07	1.54513e-05	1.63819e-06	1.86511e-06	3.98839e-06	3.09051e-06
39_gene_id_37947	0.000234275	0.0671918	-	-	AAM71647.2	glutamate synthase, large subunit	K00284|1|2.4e-84|309.0|vpr:Vpar_1637|glutamate synthase (ferredoxin) [EC:1.4.7.1] (A)	Caries	3.92134e-07	2.9615e-07	0	1.00293e-06	0	1.51644e-07	0	0	0	0	0	0	0	0	0	0	3.98625e-07	2.74074e-07	0	8.55321e-08	1.76964e-06	5.35734e-07	3.07688e-07	1.04235e-05	7.28289e-07	0	2.03337e-07	9.90347e-07	8.16832e-08	2.68721e-07	0	1.29553e-06	2.54427e-06	9.18686e-07	3.33667e-07	0	2.91181e-07	6.7981e-07	7.05802e-07	1.06682e-06	5.14413e-07
39_gene_id_46588	0.000263265	0.0671918	-	-	WP_012057479.1	acetate kinase	K00925|1|8.2e-225|776.0|rmu:RMDY18_01260|acetate kinase [EC:2.7.2.1] (A)	Caries	0	4.37419e-05	3.71637e-07	9.01201e-06	5.8138e-06	4.29114e-06	2.7013e-06	2.37289e-06	1.78983e-06	3.34005e-08	6.59116e-06	2.26465e-06	0.000128104	6.70104e-06	3.46564e-06	0	4.78374e-07	5.78014e-08	5.60545e-06	0.000131217	4.19958e-05	1.97379e-05	4.37818e-05	3.73109e-05	6.06433e-05	1.62151e-05	5.43649e-05	9.08804e-06	1.28421e-05	3.29133e-07	3.76708e-06	2.10752e-05	2.9114e-06	3.09079e-05	1.6561e-05	1.13914e-05	6.14587e-05	1.29107e-05	1.21638e-05	1.58009e-05	1.7103e-05
39_gene_id_55192	0.000145554	0.0668312	-	-				Caries	7.03461e-07	5.04009e-07	9.90724e-06	0	0	2.55899e-06	0	2.61044e-06	0	7.02218e-07	0	9.79139e-08	2.84686e-06	2.70048e-06	2.24928e-07	2.26493e-07	0	3.70748e-06	9.06227e-07	0	1.33612e-05	4.25121e-07	1.231e-05	2.3082e-06	3.8081e-06	1.77201e-05	3.35298e-06	7.57526e-06	2.73506e-06	1.85204e-05	1.76483e-06	2.244e-06	7.53055e-07	2.07829e-05	9.08227e-06	3.68807e-06	1.10746e-05	8.92434e-07	1.32346e-05	6.48711e-06	2.04961e-06
4_gene_id_2030	0.000573478	0.0694257	-	-				Caries	0	9.63868e-07	6.69517e-08	2.46867e-07	3.69128e-08	1.7125e-07	3.71341e-08	1.33552e-07	0	0	0	4.7628e-08	6.57155e-06	6.66962e-07	1.6909e-07	0	0	0	1.09277e-07	5.23826e-06	1.26623e-06	7.09267e-07	1.05693e-05	2.58972e-06	1.75455e-06	5.17379e-08	3.13581e-06	9.87922e-07	5.68682e-07	0	0	1.55079e-06	1.97806e-07	1.00772e-06	8.85337e-07	1.54666e-07	1.97518e-06	3.73555e-07	2.85616e-07	7.31305e-07	9.6194e-07
4_gene_id_33185	0.000404108	0.0671918	-	-				Caries	2.40385e-08	1.41015e-05	1.64482e-07	1.85901e-06	1.50357e-07	2.28386e-06	4.32393e-07	8.45755e-07	0	0	1.14498e-06	2.30932e-08	3.60333e-05	1.07118e-06	8.88512e-07	0	0	0	2.45954e-07	4.35767e-05	5.1479e-06	6.75833e-06	8.55298e-06	1.40732e-05	7.1836e-06	9.40447e-07	1.55065e-05	2.80395e-06	1.49182e-06	0	4.92403e-06	6.12273e-06	4.37459e-07	3.79976e-06	6.16821e-06	2.62677e-06	1.86278e-05	2.23274e-06	3.70478e-06	5.76454e-06	4.16259e-06
4_gene_id_3824	0.000419864	0.0671918	-	-	ABM79090.1	Uncharacterized protein conserved in bacteria	K09780|1|6.7e-42|168.0|rmu:RMDY18_15350|hypothetical protein (A)	Caries	0	3.46211e-05	4.89385e-07	6.21196e-06	6.46982e-07	4.42295e-06	0	1.21545e-06	0	0	7.36622e-06	0	0.000103304	2.17661e-06	4.66517e-07	0	0	0	1.24552e-06	8.80162e-05	2.26742e-05	8.62583e-06	4.71237e-05	2.81777e-05	1.73346e-05	7.50452e-06	4.36669e-05	7.94744e-06	7.40707e-06	0	0	1.84982e-05	1.95236e-06	3.19291e-05	8.43437e-06	8.9854e-06	2.32874e-05	4.41575e-06	1.33387e-05	8.00176e-06	8.44619e-06
4_gene_id_44110	0.000414588	0.0671918	-	-	WP_011775502.1	5-formyltetrahydrofolate cyclo-ligase	K01934|1|1.1e-92|337.0|rmu:RMDY18_05540|5-formyltetrahydrofolate cyclo-ligase [EC:6.3.3.2] (A)	Caries	0	2.46477e-05	6.14047e-07	4.37252e-06	0	3.41846e-06	0	1.08487e-06	0	0	3.45996e-06	0	7.66116e-05	5.05117e-06	1.73612e-06	0	0	0	1.15109e-06	6.73807e-05	2.61778e-05	1.33438e-05	2.98498e-05	3.00062e-05	2.2672e-05	8.45939e-06	3.23132e-05	4.95272e-06	4.67269e-06	0	0	1.57113e-05	1.36551e-06	2.01735e-05	1.25764e-05	6.28083e-06	4.03164e-05	4.4464e-06	9.29251e-06	1.01374e-05	1.24572e-05
4_gene_id_47908	0.000235542	0.0671918	-	-	WP_011774771.1	UvrABC system protein C	K03703|1|1.6e-136|483.0|rmu:RMDY18_11280|excinuclease ABC subunit C (A)	Caries	0	4.16498e-08	2.10154e-07	3.71295e-06	4.16744e-07	6.14979e-07	0	7.35155e-07	8.5294e-08	0	0	0	4.38093e-05	2.27209e-06	7.25796e-07	0	0	0	3.13735e-07	3.08175e-05	1.15284e-05	4.16688e-06	2.11467e-05	2.36306e-06	3.20829e-06	1.64185e-06	2.19198e-05	6.65452e-06	3.13269e-06	0	0	3.96065e-06	7.54552e-07	7.17361e-06	2.80286e-06	1.12393e-06	9.44079e-06	1.27809e-06	9.34311e-07	3.15214e-06	3.43363e-06
4_gene_id_56840	0.000325553	0.0671918	Rothia mucilaginosa	-	WP_011773931.1	bifunctional phosphoribosylaminoimidazolecarboxamide formyltransferase/IMP cyclohydrolase PurH	K00602|1|1.1e-300|1028.0|rmu:RMDY18_16610|phosphoribosylaminoimidazolecarboxamide formyltransferase / IMP cyclohydrolase [EC:2.1.2.3 3.5.4.10] (A)	Caries	0	2.57582e-05	4.57974e-07	1.46546e-06	3.42537e-07	3.10186e-06	0	1.69397e-06	4.56168e-08	2.61199e-08	4.8411e-06	8.88706e-08	7.93051e-05	3.93006e-06	8.20971e-07	0	0	0	6.95919e-07	6.82531e-05	2.19731e-05	8.36634e-06	2.55091e-05	2.90637e-05	1.89511e-05	7.91669e-06	3.53517e-05	5.35914e-06	4.60085e-06	5.41859e-08	3.57959e-08	1.33216e-05	1.75265e-06	7.92345e-06	5.27423e-06	5.96015e-06	3.60549e-05	5.70013e-06	9.97443e-06	7.68498e-06	9.36344e-06
40_gene_id_21348	5.65e-05	0.0661651	-	-	WP_011560829.1	ArsR family transcriptional regulator	K03892|1|9.9e-58|221.0|rmu:RMDY18_09320|ArsR family transcriptional regulator (A)	Caries	0	0	0	0	0	2.59379e-06	0	0	0	0	2.83935e-06	0	6.16916e-05	1.6791e-06	0	0	0	0	6.24279e-07	7.65507e-05	7.95405e-06	5.20719e-06	1.50649e-05	1.61749e-05	1.33248e-05	7.21003e-06	3.03018e-05	3.07958e-06	9.11158e-07	0	1.55784e-05	6.98972e-06	6.02444e-07	2.9106e-07	8.38275e-06	0	1.89525e-05	2.52732e-06	4.80096e-06	4.56882e-06	4.7401e-06
40_gene_id_22981	0.000542567	0.068446	-	-	WP_011772963.1	DNA repair protein RadA	K04485|1|5.4e-120|428.0|rmu:RMDY18_01730|DNA repair protein RadA/Sms (A)	Caries	0	3.20194e-07	0	3.85775e-06	5.38293e-07	3.77602e-06	2.46606e-07	2.42401e-07	0	1.01076e-07	0	0	4.50702e-05	1.17616e-06	6.47224e-07	0	0	0	0	4.97842e-05	4.35996e-07	4.83274e-06	1.54213e-05	1.36263e-05	4.3042e-06	0	1.74015e-05	9.62487e-06	1.76129e-06	1.32604e-06	0	5.61396e-06	5.09537e-07	1.27985e-05	7.00256e-06	1.60804e-06	5.01713e-05	7.62688e-06	3.90069e-07	0	1.13835e-05
40_gene_id_3931	0.000547136	0.068446	Rothia mucilaginosa	-			K01104|1|1.0e-61|234.0|rmu:RMDY18_15910|protein-tyrosine phosphatase [EC:3.1.3.48] (A)	Caries	0	1.04086e-05	0	1.90178e-06	7.2184e-07	4.36786e-06	1.88432e-07	0	0	0	1.95873e-06	0	3.06982e-05	3.27941e-06	0	0	0	0	1.93243e-06	3.78543e-05	9.34085e-06	5.82398e-06	2.38551e-05	2.37533e-05	7.83743e-06	2.35224e-06	1.23308e-05	1.07804e-05	7.48742e-06	0	0	9.37979e-06	6.59116e-07	5.77915e-06	1.26165e-05	6.27962e-07	1.55585e-05	2.60016e-06	4.83817e-06	4.46217e-06	5.08667e-06
40_gene_id_43707	0.000500376	0.0671918	-	-	WP_011691379.1	CTP synthase	K01937|1|4.4e-232|800.0|rmu:RMDY18_14040|CTP synthase [EC:6.3.4.2] (A)	Caries	0	5.68697e-06	1.05727e-07	4.20177e-07	0	1.16707e-07	5.64764e-08	1.9685e-07	0	0	5.91567e-07	0	1.70016e-05	9.26787e-07	0	0	0	0	0	1.05941e-05	7.83965e-06	9.14928e-06	5.88466e-06	7.35056e-06	2.53598e-07	7.20665e-07	4.78916e-06	1.90834e-06	6.1993e-07	0	0	4.1012e-06	2.22013e-07	2.62834e-06	5.41472e-06	2.54312e-07	7.85184e-06	1.04265e-06	1.36112e-06	9.1031e-07	2.05768e-06
41_gene_id_33832	0.000369266	0.0671918	-	-	ABM08441.1	conserved hypothetical protein		Caries	0	2.97602e-05	3.54382e-07	8.04432e-06	8.19531e-07	3.84339e-06	1.31036e-07	9.16081e-07	0	0	4.40833e-06	6.3025e-08	0.000100493	6.32816e-06	3.51035e-06	0	0	0	9.16643e-07	9.08785e-05	2.40695e-05	1.25264e-05	3.56318e-05	2.82892e-05	2.05755e-05	4.10936e-05	3.91295e-05	9.14675e-06	1.00434e-05	8.10797e-08	0	1.66589e-05	3.31529e-06	2.47917e-05	9.52604e-06	6.96036e-06	4.24685e-05	5.00759e-06	1.11493e-05	9.81061e-06	1.05043e-05
41_gene_id_39484	0.000540566	0.068446	Rothia mucilaginosa	-	ABM15322.1	major facilitator superfamily MFS_1	K02575|1|1.5e-219|758.0|rmu:RMDY18_04560|MFS transporter, NNP family, nitrate/nitrite transporter (A)	Caries	8.42373e-07	1.79488e-05	1.47464e-06	8.56559e-08	5.34242e-07	4.468e-06	1.35082e-07	8.10073e-07	0	8.80478e-08	1.7966e-06	1.07802e-06	2.78024e-06	0	1.28982e-06	2.6191e-07	1.02587e-07	3.61618e-06	4.13489e-06	6.0092e-05	8.28008e-07	1.75228e-05	6.91936e-06	1.89861e-05	8.53101e-06	1.03567e-05	2.44517e-06	3.92325e-06	4.97297e-06	0	4.94498e-08	1.11209e-05	3.10081e-07	3.39359e-06	9.79992e-06	5.71733e-06	4.73429e-06	2.90718e-06	5.21409e-06	1.02181e-05	1.02222e-05
41_gene_id_40809	0.00060803	0.0697212	-	-	WP_011772914.1	ATP-dependent zinc metalloprotease FtsH	K03798|1|0.0e+00|1239.0|rmu:RMDY18_01510|cell division protease FtsH [EC:3.4.24.-] (A)	Caries	0	1.8278e-05	2.67594e-07	4.38898e-06	4.16013e-07	3.02247e-06	0	1.66134e-06	6.77393e-07	1.1358e-07	6.43581e-06	5.97847e-08	0.000120891	3.95696e-06	2.53833e-06	0	0	0	8.73104e-07	8.77478e-05	1.55228e-05	1.47534e-05	2.46085e-05	3.04208e-05	2.08046e-05	6.55393e-06	4.35203e-05	9.10649e-06	4.10587e-06	3.90039e-08	2.70779e-08	1.76004e-05	1.95244e-06	1.15166e-05	1.16755e-05	5.65392e-06	3.00575e-05	4.03806e-06	1.31184e-05	1.56286e-05	1.00854e-05
41_gene_id_52783	7.95e-05	0.0661651	Rothia mucilaginosa	-	WP_011772934.1	lysine--tRNA ligase	0	Caries	0	0	0	3.44588e-06	1.08964e-06	0	0	6.51858e-07	0	0	0	0	1.6491e-05	0	0	0	0	1.99926e-06	5.26747e-07	3.76372e-05	9.20064e-07	5.15563e-06	3.23041e-05	1.99163e-05	3.33158e-06	7.80468e-07	5.37291e-06	5.74601e-06	2.48882e-06	0	0	1.76129e-05	2.24526e-06	2.28836e-06	5.64512e-07	2.42461e-06	9.54532e-06	7.03826e-07	1.69481e-06	9.65128e-06	9.90117e-06
41_gene_id_52995	0.000345582	0.0671918	-	-	ABM07940.1	Tryptophan synthase, beta subunit	K01696|1|5.1e-112|401.0|rmu:RMDY18_08280|tryptophan synthase beta chain [EC:4.2.1.20] (A)	Caries	0	4.009e-06	1.73247e-07	1.9951e-06	0	9.47358e-07	0	2.5491e-07	0	0	5.04369e-07	0	3.35608e-05	2.6974e-06	5.76542e-07	0	0	0	1.66378e-07	3.55517e-05	1.07512e-05	4.0639e-06	1.11583e-05	5.39258e-06	8.41648e-06	1.47027e-06	1.51939e-05	3.2908e-06	5.69256e-06	0	0	5.11811e-06	6.02149e-07	8.64682e-06	3.47729e-06	5.12845e-07	6.69838e-06	9.04708e-07	2.10744e-06	2.97299e-06	2.30916e-06
41_gene_id_66626	0.000480275	0.0671918	-	-	WP_011691934.1	phosphoglycerate kinase	K00927|1|1.6e-225|778.0|rmu:RMDY18_11140|phosphoglycerate kinase [EC:2.7.2.3] (A)	Caries	0	6.56896e-06	2.75669e-07	1.40365e-06	1.29834e-07	1.29537e-06	0	1.92579e-07	0	0	9.42083e-07	8.96524e-08	5.65908e-05	9.13475e-07	5.49169e-07	0	0	0	8.67582e-07	2.45826e-05	4.85348e-06	4.8079e-06	1.14575e-05	1.03683e-05	9.71745e-06	1.42492e-06	2.96611e-05	3.68327e-06	1.96784e-06	0	0	2.79302e-06	6.52258e-07	3.75267e-06	2.66964e-06	1.32191e-06	1.26131e-05	2.19337e-06	2.57499e-06	1.75026e-06	2.3598e-06
42_gene_id_10562	0.000287439	0.0671918	Streptococcus pneumoniae	-	WP_000655045.1	tRNA (adenosine(37)-N6)-threonylcarbamoyltransferase complex transferase subunit TsaD	K01409|1|8.1e-136|480.0|sne:SPN23F_01410|O-sialoglycoprotein endopeptidase [EC:3.4.24.57] (A)	Caries	1.2363e-07	8.89259e-08	7.27489e-08	0	1.13241e-07	1.27893e-07	1.05503e-07	6.21125e-07	0	4.48243e-08	0	4.40416e-07	0	0	1.21407e-06	0	0	0	0	1.44271e-07	1.06334e-06	9.79253e-06	6.23591e-07	3.45387e-07	3.262e-07	5.16809e-06	3.24228e-06	2.0988e-07	1.71703e-07	0	8.04137e-08	5.50443e-07	0	4.46734e-07	1.12562e-06	3.60817e-07	2.829e-06	1.6871e-07	1.98251e-06	0	5.02646e-07
42_gene_id_18441	0.00035651	0.0671918	-	-	WP_011525330.1	peptidylprolyl isomerase, FKBP-type	K03773|1|9.3e-50|194.0|pdn:HMPREF9137_0646|FKBP-type peptidyl-prolyl cis-trans isomerase FklB [EC:5.2.1.8] (A)	Caries	3.6635e-06	6.40665e-06	7.56164e-07	6.53035e-07	1.96903e-07	8.18193e-07	1.49628e-06	1.85789e-06	0	4.5214e-07	0	6.71238e-07	0	0	6.05582e-07	3.8751e-07	0	9.93325e-07	8.49128e-07	1.0077e-06	5.32947e-06	1.52095e-06	4.47669e-06	1.36221e-06	1.35947e-06	4.77342e-06	2.82314e-06	9.11042e-07	9.31187e-07	1.01974e-06	0	2.82468e-06	2.66418e-06	1.01042e-05	2.0714e-06	2.3174e-06	3.77923e-06	1.54635e-06	1.51982e-06	1.51857e-06	1.94428e-06
42_gene_id_49501	0.000408997	0.0671918	-	-	ABK87911.1	L-lactate permease	K03303|1|8.2e-51|198.0|rmu:RMDY18_13910|lactate transporter, LctP family (A)	Caries	0	1.3069e-05	0	4.87907e-07	2.09954e-07	5.73815e-07	0	1.33902e-06	0	0	3.01761e-06	0	4.20485e-05	2.70071e-06	1.89413e-06	0	0	0	2.30421e-06	4.99201e-05	1.14492e-05	8.8309e-06	2.65298e-05	1.0743e-05	6.27577e-06	4.77816e-06	1.91112e-05	8.77662e-07	5.0289e-06	0	0	9.95934e-06	1.19286e-06	4.8095e-06	5.49543e-06	1.99826e-06	3.15203e-05	4.99238e-06	7.78376e-06	3.21716e-06	4.19377e-06
42_gene_id_57409	0.000626155	0.0697212	-	-				Caries	0	1.86661e-05	1.99448e-07	3.36837e-06	2.63009e-07	8.77783e-07	0	9.9071e-07	0	0	2.56343e-06	0	4.63049e-05	1.69216e-06	5.70383e-07	0	0	8.21389e-08	9.46202e-07	5.21229e-05	1.42293e-05	8.52921e-06	1.59224e-05	1.79406e-05	1.15182e-05	5.33575e-06	2.11657e-05	4.52559e-06	3.28041e-06	0	0	5.6893e-06	9.2911e-07	1.19423e-05	7.96776e-06	3.22375e-06	2.3509e-05	3.84198e-06	6.86776e-06	7.83878e-06	6.22741e-06
43_gene_id_31672	0.000288195	0.0671918	-	-				Caries	0	4.21657e-06	4.24043e-06	1.76203e-06	2.11583e-06	1.09501e-05	2.10512e-06	2.69307e-07	1.96389e-06	4.9229e-06	1.28224e-06	4.24054e-06	1.22245e-05	0	1.77018e-06	4.79491e-06	2.22655e-06	3.39464e-06	3.9377e-07	1.47025e-05	5.02504e-06	8.52871e-06	1.31999e-05	2.78734e-05	8.9483e-06	7.42541e-06	5.28127e-06	3.1575e-06	5.90699e-06	1.26538e-06	7.40653e-06	1.85217e-05	1.34553e-05	3.03064e-06	5.98884e-05	9.77541e-06	6.8797e-06	1.61589e-05	8.27526e-06	2.96011e-06	1.29698e-05
43_gene_id_42084	3.64e-05	0.0661651	Rothia mucilaginosa	-	WP_011775430.1	ATP-binding protein	K03593|1|6.9e-116|414.0|rmu:RMDY18_06110|ATP-binding protein involved in chromosome partitioning (A)	Caries	0	0	8.41542e-08	2.23303e-06	0	2.08605e-06	0	9.55e-07	0	0	2.23336e-06	1.11677e-06	4.1869e-05	1.69516e-06	2.33259e-07	0	0	0	1.99849e-06	3.79224e-05	1.69532e-05	6.08106e-06	1.38904e-05	1.66173e-05	5.12548e-05	4.93566e-06	1.4419e-05	4.09699e-06	3.86227e-06	0	0	5.98774e-06	1.668e-05	1.54703e-05	5.79841e-06	2.24066e-06	2.67714e-05	4.00492e-06	6.57852e-06	8.01746e-06	8.9562e-06
43_gene_id_54709	0.000263692	0.0671918	-	-	WP_011775271.1	transcription termination factor Rho	K03628|1|2.9e-110|395.0|rmu:RMDY18_13040|transcription termination factor Rho (A)	Caries	0	0	3.50256e-08	5.29093e-06	3.03205e-07	1.30331e-07	0	1.90615e-07	0	0	4.5839e-07	0	5.19908e-05	1.81344e-06	0	0	0	0	7.87643e-07	1.69493e-05	1.64111e-05	1.26701e-06	2.26128e-05	2.37238e-06	5.37998e-07	5.70857e-07	2.435e-05	6.21167e-06	4.0405e-06	0	0	2.53966e-06	1.23414e-06	1.14643e-05	7.43313e-06	2.6167e-05	4.31905e-06	9.43376e-07	1.85929e-06	9.2742e-07	8.68769e-07
43_gene_id_60720	0.00059283	0.0694257	-	-	WP_011774391.1	MerR family transcriptional regulator		Caries	0	1.36446e-05	2.06459e-07	3.40687e-06	1.36473e-07	1.86593e-06	0	8.05781e-07	0	0	2.7155e-06	0	3.37592e-05	2.32833e-06	4.74344e-07	0	0	0	0	4.87946e-05	1.61506e-05	8.58951e-06	1.39717e-05	1.10799e-05	6.14807e-06	3.75763e-06	1.06771e-05	2.95229e-06	3.68404e-06	0	0	7.40605e-06	2.07226e-07	1.72863e-05	6.39188e-06	3.15921e-06	1.82785e-05	1.22675e-06	7.25354e-06	3.95603e-06	3.75092e-06
43_gene_id_62537	0.000122139	0.0661651	-	-	WP_011774403.1	polyprenyl synthetase	K13787|1|1.2e-87|320.0|rmu:RMDY18_13640|geranylgeranyl diphosphate synthase, type I [EC:2.5.1.1 2.5.1.10 2.5.1.29] (A)	Caries	0	1.16686e-07	8.70009e-08	2.30066e-06	1.17544e-07	2.79183e-06	0	8.83296e-07	0	0	2.11003e-06	0	3.80928e-05	2.40212e-06	0	0	0	0	6.07125e-07	4.25188e-05	1.49082e-05	1.0386e-05	1.70034e-05	9.07959e-06	7.30795e-06	0	1.59593e-05	4.65461e-06	3.44471e-06	0	2.02955e-05	2.49141e-06	5.97257e-07	5.60058e-06	7.14837e-06	1.58265e-06	1.44592e-05	3.27256e-06	7.64811e-06	3.63466e-06	2.54848e-06
43_gene_id_62541	0.000377482	0.0671918	Rothia mucilaginosa	-	WP_011774399.1	3-deoxy-7-phosphoheptulonate synthase class II	K01626|1|1.6e-261|898.0|rmu:RMDY18_13690|3-deoxy-7-phosphoheptulonate synthase [EC:2.5.1.54] (A)	Caries	0	1.13903e-05	1.6504e-07	3.29794e-06	9.24222e-07	1.27287e-06	7.06683e-06	1.09471e-06	5.75764e-08	2.89118e-07	2.32818e-06	1.13738e-06	7.02592e-05	9.15546e-07	3.43925e-07	0	0	0	1.08177e-06	3.35538e-05	1.56463e-05	4.58968e-06	1.3347e-05	1.57338e-05	6.96851e-06	4.59754e-06	2.89201e-05	4.42751e-06	2.66915e-06	6.89263e-08	1.88218e-06	7.67278e-06	1.21214e-06	8.37428e-06	4.64857e-06	2.56595e-06	1.52937e-05	4.57729e-06	4.912e-06	4.06169e-06	6.01091e-06
44_gene_id_40288	0.000437855	0.0671918	-	-	AAL67670.1	fibrillar surface protein, partial		Caries	7.9403e-08	0	0	3.23715e-07	6.08944e-08	0	2.25686e-07	1.38508e-07	1.77163e-07	0	0	0	0	0	4.44302e-07	0	0	0	0	1.54334e-06	2.07028e-06	1.65644e-06	3.18781e-07	3.85775e-07	5.7616e-08	2.83964e-06	1.47365e-06	5.02546e-08	7.4613e-08	0	0	1.73037e-07	1.03651e-07	4.98584e-07	1.26653e-06	1.1096e-07	3.65302e-07	5.25685e-08	1.14e-07	2.1127e-07	1.42893e-07
44_gene_id_42274	0.000480275	0.0671918	-	-				Caries	0	2.2435e-05	4.80487e-07	4.5055e-06	3.97012e-07	1.50012e-06	0	1.36383e-06	0	0	2.36762e-06	0	5.53675e-05	4.41416e-06	4.58035e-07	0	0	9.894e-08	7.90889e-07	6.14155e-05	1.53609e-05	1.18708e-05	2.67231e-05	2.24479e-05	1.32251e-05	5.61077e-06	1.97825e-05	6.4576e-06	5.9412e-06	0	0	9.67058e-06	1.72518e-06	1.3958e-05	7.39681e-06	4.84519e-06	2.44133e-05	4.0645e-06	6.80441e-06	6.0672e-06	7.1653e-06
44_gene_id_43667	0.000401358	0.0671918	-	-	EAX46615.1	Ni/Fe-hydrogenase, b-type cytochrome subunit	K03620|1|8.6e-74|274.0|vpr:Vpar_1186|Ni/Fe-hydrogenase 1 B-type cytochrome subunit (A)	Caries	4.86722e-07	0	0	0	1.04125e-06	5.01368e-07	4.09659e-07	1.06003e-06	0	1.25009e-07	0	3.00333e-07	8.33426e-07	2.52918e-06	8.37606e-07	0	0	5.83624e-07	1.6228e-06	1.3736e-06	3.82109e-06	0	4.34848e-06	2.85173e-06	1.41657e-06	1.14651e-06	1.87104e-06	1.15372e-06	5.98609e-07	1.94583e-06	0	5.44126e-07	1.49483e-06	4.45904e-06	7.74824e-06	2.40258e-06	3.36186e-06	0	2.56879e-06	7.74608e-07	5.57107e-07
44_gene_id_56254	0.000219572	0.0671918	-	-	WP_011774978.1	protein translocase subunit SecD	K03072|1|2.7e-291|997.0|rmu:RMDY18_09520|preprotein translocase subunit SecD (A)	Caries	0	1.33815e-05	1.73501e-07	1.99622e-06	5.53922e-07	2.802e-06	4.04979e-08	8.35525e-07	0	0	2.22169e-06	0	3.32825e-05	2.72946e-06	5.88531e-07	0	0	0	6.6961e-07	4.63541e-05	1.41511e-05	6.56977e-06	2.07963e-05	1.42431e-05	1.21233e-05	4.11615e-06	1.453e-05	6.33743e-06	5.06466e-06	5.01168e-08	3.37661e-08	6.60404e-06	5.25087e-07	1.45257e-05	7.19109e-06	2.89889e-06	2.50331e-05	3.50224e-06	6.64314e-06	3.88476e-06	4.51059e-06
44_gene_id_65039	0.000326878	0.0671918	-	-			1.13e-06	Caries	3.13702e-06	1.1277e-06	1.84228e-06	6.21196e-07	0	7.35789e-07	0	1.48984e-06	7.94498e-07	7.357e-07	0	0	7.82107e-07	1.01426e-06	0	0	1.88004e-06	9.42963e-07	6.70032e-07	1.51091e-06	2.98927e-06	4.40866e-07	3.33536e-06	2.4827e-06	5.94825e-07	3.22546e-06	4.89984e-06	4.95621e-06	6.14166e-06	9.17088e-06	2.72876e-06	0	0	1.64795e-06	6.8751e-06	3.38155e-06	4.08132e-06	0	1.86737e-06	3.17542e-06	4.8784e-06
44_gene_id_787	0.000594842	0.0694257	-	-	WP_011861791.1	hypothetical protein		Caries	6.30966e-07	0	4.72497e-07	0	1.20038e-06	4.85657e-07	1.55726e-07	0	0	9.24892e-08	9.30218e-07	7.1275e-07	0	2.40336e-06	0	0	2.55645e-06	2.41151e-07	1.52454e-07	8.12749e-08	8.62552e-07	3.14761e-07	6.13169e-06	7.96131e-07	2.72138e-06	2.24584e-06	1.04822e-05	7.55347e-07	9.26274e-07	4.73913e-06	1.03003e-06	7.21131e-07	5.16644e-07	4.61712e-06	4.57936e-06	2.11177e-06	2.61551e-06	2.35992e-06	1.26425e-06	1.26614e-06	0
45_gene_id_14321	0.000626155	0.0697212	-	-	WP_011776791.1	chromosome partitioning protein ParB	K03497|1|3.5e-166|581.0|rmu:RMDY18_19840|chromosome partitioning protein, ParB family (A)	Caries	0	3.07756e-05	3.34421e-07	6.06726e-06	1.82221e-07	3.04831e-06	0	9.34973e-07	0	0	3.47761e-06	0	8.38967e-05	3.66627e-06	1.35992e-06	1.27473e-07	0	0	1.26612e-06	9.8814e-05	2.1575e-05	1.62928e-05	1.61993e-05	2.88688e-05	1.18708e-05	6.30579e-06	3.82762e-05	5.27248e-06	4.42834e-06	0	0	1.53288e-05	1.6155e-06	2.34393e-05	1.02968e-05	6.70826e-06	3.56091e-05	5.62861e-06	9.58358e-06	1.04087e-05	1.10834e-05
45_gene_id_24298	0.000629252	0.0697212	-	-	WP_011773318.1	adenylosuccinate synthetase	K01939|1|1.4e-222|768.0|rmu:RMDY18_18760|adenylosuccinate synthase [EC:6.3.4.4] (A)	Caries	1.10555e-07	2.06103e-05	6.649e-08	2.45794e-06	3.46586e-07	7.14202e-07	5.59798e-08	2.33111e-07	1.05975e-07	0	6.24091e-06	0	7.07353e-07	2.70846e-06	1.37337e-06	0	0	0	4.06289e-07	5.25483e-05	2.84343e-05	9.68508e-06	6.44329e-06	3.84971e-05	2.72871e-05	6.79604e-06	5.69935e-08	3.43531e-06	2.25864e-06	0	4.64307e-08	1.21942e-05	1.12629e-07	2.52271e-05	1.07009e-05	8.21192e-06	3.86361e-05	5.33987e-06	1.48714e-05	1.17335e-05	1.47416e-05
45_gene_id_24301	0.000550753	0.0685093	-	-	WP_011956307.1	peptidase S8		Caries	1.38939e-06	2.60517e-05	1.4337e-06	9.03951e-06	2.20409e-06	6.15711e-06	1.64709e-06	5.26266e-06	3.1988e-06	5.87303e-06	6.1369e-06	1.48002e-05	2.76031e-05	1.73542e-05	4.036e-06	3.22241e-06	1.42655e-06	4.50697e-06	7.00562e-06	0.000100563	3.1154e-05	3.14005e-05	2.1762e-05	3.39342e-05	2.3017e-05	8.9429e-06	1.55222e-05	1.55258e-05	5.23088e-06	4.13675e-07	7.60153e-06	1.65462e-05	3.15014e-06	2.9159e-05	2.06544e-05	1.26224e-05	4.70777e-05	9.04505e-06	1.58482e-05	1.49773e-05	1.08386e-05
45_gene_id_34359	0.00036082	0.0671918	-	-	WP_011709201.1	TonB-dependent receptor		Caries	1.49658e-06	2.1976e-06	2.04193e-06	6.24469e-06	7.69244e-06	3.96065e-06	1.62802e-06	8.2101e-07	0	2.74656e-06	0	6.22187e-07	3.50655e-06	7.23304e-07	5.08772e-07	1.0005e-06	0	2.21325e-06	2.48729e-06	2.18665e-06	1.07359e-05	1.29602e-06	1.285e-05	6.78012e-06	4.2948e-06	4.27409e-06	1.68711e-05	2.34484e-06	5.61522e-06	3.49153e-06	0	5.98992e-06	4.0256e-07	1.11762e-05	1.12519e-05	1.03653e-05	2.13297e-05	9.21744e-07	1.09976e-05	9.22362e-06	1.18143e-05
45_gene_id_50675	0.000453729	0.0671918	-	-			9.26e-06	Caries	0	9.25717e-06	1.49304e-07	1.46772e-06	5.18134e-07	1.03106e-06	0	4.76764e-07	9.08959e-08	0	0	0	3.92008e-05	1.34171e-06	0	0	0	0	6.81972e-07	3.37182e-05	1.83064e-06	2.43492e-06	2.21686e-05	9.13737e-06	1.21893e-05	2.13017e-06	1.90706e-05	6.19347e-06	5.02351e-06	0	0	3.03481e-06	3.85376e-07	6.99798e-06	2.23109e-06	1.64083e-06	2.27146e-05	2.9541e-06	6.34902e-07	2.96226e-06	1.90625e-06
46_gene_id_37132	0.000278498	0.0671918	-	-	WP_011775423.1	site-specific DNA-methyltransferase	K07319|1|3.9e-216|747.0|rmu:RMDY18_06190|putative adenine-specific DNA-methyltransferase [EC:2.1.1.72] (A)	Caries	0	1.23353e-05	2.07675e-07	1.45477e-06	2.04072e-07	1.5625e-06	1.59815e-07	6.57222e-07	0	0	1.52125e-06	0	1.59068e-05	2.5265e-06	7.06316e-07	0	0	0	3.38776e-07	4.91954e-05	2.6684e-05	9.59136e-06	1.27895e-05	1.77459e-05	2.1476e-05	3.61517e-06	6.13411e-06	2.15508e-06	1.51117e-06	0	0	3.84281e-06	5.91183e-06	5.35392e-06	4.8296e-06	1.76396e-06	1.63634e-05	2.64636e-06	4.50197e-06	3.73124e-06	6.24099e-06
46_gene_id_37460	0.000449492	0.0671918	-	-	WP_011773485.1	tRNA-guanine(34) transglycosylase	1.14e-05	Caries	2.61753e-07	1.13576e-05	1.13551e-06	3.10043e-06	1.47438e-06	7.32509e-06	5.35803e-07	2.93449e-06	5.34884e-07	1.29782e-07	2.78901e-06	0	1.32375e-06	0	0	2.48712e-06	0	1.378e-06	7.16428e-07	4.31143e-05	7.80912e-07	1.12069e-05	6.67637e-06	2.08896e-05	1.30952e-05	9.11548e-06	1.81795e-06	7.02628e-06	1.91081e-06	7.4453e-07	1.42565e-06	9.05998e-06	0	1.53003e-05	5.41693e-06	3.87318e-06	2.45861e-05	3.6938e-06	1.19627e-05	8.81777e-06	1.14912e-05
46_gene_id_64020	0.000469055	0.0671918	-	-	ABM09182.1	putative ParA-family protein	K03496|1|2.3e-150|529.0|rmu:RMDY18_19850|chromosome partitioning protein (A)	Caries	0	2.4831e-05	3.31371e-07	6.41448e-06	5.47603e-07	4.66084e-06	0	7.05432e-07	0	0	4.10793e-06	6.87546e-08	8.23909e-05	5.89527e-06	2.05326e-06	1.59042e-07	0	0	1.73045e-06	0.000116156	3.09459e-05	1.41608e-05	3.76181e-05	2.8332e-05	2.63811e-05	1.19457e-05	3.58656e-05	9.11775e-06	1.14091e-05	0	0	1.46903e-05	1.98297e-06	2.53808e-05	1.0394e-05	6.607e-06	4.13529e-05	5.68996e-06	1.38356e-05	1.02662e-05	1.08664e-05
47_gene_id_25916	0.00052123	0.0683371	Rothia mucilaginosa	-	WP_009480470.1	TetR/AcrR family transcriptional regulator		Caries	0	3.15457e-05	6.35696e-07	8.47261e-06	6.30307e-07	3.44717e-06	1.18036e-07	1.15996e-06	1.11097e-07	0	5.10136e-06	0	7.63831e-05	4.84688e-06	1.55826e-06	0	0	0	1.04636e-06	9.17053e-05	2.87718e-05	1.4235e-05	4.01326e-05	3.0016e-05	2.23519e-05	1.04444e-05	3.36658e-05	8.66747e-06	6.83325e-06	0	9.7863e-08	1.78979e-05	2.39114e-06	2.38579e-05	1.24609e-05	6.81033e-06	4.04826e-05	6.29928e-06	1.22168e-05	9.21748e-06	1.10911e-05
47_gene_id_37071	0.000447552	0.0671918	-	-	WP_011776363.1	MarR family transcriptional regulator		Caries	0	2.66434e-05	3.96799e-07	7.10178e-06	7.08183e-07	3.12956e-06	0	5.63602e-07	0	0	2.51909e-06	0	7.71413e-05	5.50624e-06	7.34677e-07	0	0	0	1.56753e-06	0.000123653	2.4454e-05	1.17164e-05	3.94384e-05	3.2804e-05	2.33749e-05	8.02997e-06	3.11815e-05	1.16303e-05	8.22762e-06	0	0	1.47249e-05	1.70964e-06	2.29536e-05	9.21867e-06	5.31091e-06	4.43422e-05	5.91109e-06	1.03938e-05	9.06423e-06	1.10894e-05
48_48_gene_id_11926	0.000638264	0.0697212	-	-	WP_011773566.1	ABC transporter ATP-binding protein		Caries	0	3.13343e-05	5.09842e-07	1.40916e-06	0	3.92227e-06	0	6.73608e-07	0	0	3.86148e-06	7.05232e-08	4.68344e-05	2.83844e-06	2.57378e-06	0	0	0	2.5932e-07	0.000119172	1.36695e-05	6.27923e-06	1.66502e-05	3.08941e-05	1.80401e-05	8.10717e-06	1.602e-05	4.23002e-06	4.64306e-06	0	0	1.35261e-05	4.06795e-07	1.35847e-05	1.71736e-05	5.18525e-06	3.12353e-05	5.4015e-06	9.04941e-06	9.94804e-06	1.11175e-05
5_gene_id_4057	0.0004793	0.0671918	-	-			6.21e-06	Caries	0	6.21109e-06	1.00129e-06	7.98681e-07	4.15917e-07	0	0	1.16181e-06	0	3.84454e-07	0	1.04441e-06	0	0	0	0	0	4.45083e-06	6.90458e-07	2.00391e-06	2.40527e-06	6.895e-07	8.47355e-06	2.18319e-06	0	4.38576e-06	7.47019e-06	0	2.77271e-06	0	0	3.94125e-06	2.00815e-06	1.04452e-05	6.40972e-06	3.14028e-06	8.03134e-06	2.12902e-06	3.24122e-06	1.54192e-06	5.14413e-06
5_gene_id_64959	0.000447552	0.0671918	-	-				Caries	0	1.2012e-06	3.48725e-07	2.41328e-07	6.98666e-07	5.73373e-07	0	2.69823e-07	0	1.14851e-07	0	0	3.0384e-07	9.41225e-07	3.62474e-07	0	0	2.0021e-06	0	5.16885e-07	1.04441e-06	0	2.1669e-06	1.39183e-06	2.31083e-07	2.63978e-06	2.64487e-06	3.09184e-06	4.64565e-07	5.73955e-06	2.32269e-06	2.22392e-06	3.03389e-07	1.56516e-06	5.27695e-06	3.73394e-06	3.11183e-06	0	1.64214e-06	0	4.8608e-07
6_gene_id_11513	0.000539539	0.068446	Rothia mucilaginosa	-	WP_011774535.1	tryptophan synthase subunit alpha	K01695|1|1.9e-35|147.0|rmu:RMDY18_08290|tryptophan synthase alpha chain [EC:4.2.1.20] (A)	Caries	0	3.04612e-05	2.2587e-07	0	0	5.26163e-07	0	9.05944e-07	0	0	1.72837e-06	0	3.2237e-05	0	0	0	0	0	0	5.51786e-05	3.58678e-07	7.78358e-06	2.33702e-07	1.70557e-05	4.75707e-06	1.47147e-06	1.41534e-05	3.45465e-07	9.32894e-06	0	0	3.62162e-06	1.38962e-06	1.47707e-06	5.51937e-06	2.53773e-06	1.63653e-05	5.12411e-06	6.68956e-06	4.80996e-06	1.9056e-06
6_gene_id_12794	9.03e-05	0.0661651	-	-	WP_011774756.1	30S ribosomal protein S1	K02945|1|5.7e-22|102.0|rdn:HMPREF0733_11833|small subunit ribosomal protein S1 (A)	Caries	0	4.52269e-06	0	4.0825e-07	0	2.93667e-07	0	0	0	0	0	0	1.36735e-05	0	0	0	0	0	0	8.85698e-06	3.84459e-06	9.33739e-07	3.07541e-06	2.77296e-06	2.34374e-06	3.32717e-07	3.64012e-06	1.6203e-06	8.61433e-07	0	0	1.98495e-06	3.69922e-07	3.4212e-06	1.01516e-06	4.61704e-07	6.57705e-06	2.20607e-06	1.39928e-06	2.11295e-06	8.25941e-07
6_gene_id_15751	0.000439164	0.0671918	Rothia mucilaginosa	-	WP_011781697.1	nitrate reductase subunit beta	K00371|1|6.7e-165|577.0|rmu:RMDY18_04520|nitrate reductase beta subunit [EC:1.7.99.4] (A)	Caries	0	1.30096e-05	1.65421e-07	3.69775e-06	3.52224e-07	2.04313e-06	0	1.81567e-06	0	0	3.20489e-06	1.18847e-07	3.56332e-05	1.20612e-06	6.19196e-07	0	0	0	4.64289e-07	5.44532e-05	1.5471e-05	9.2296e-06	1.9344e-05	1.37486e-05	1.37447e-05	5.18602e-06	1.38073e-05	4.46876e-06	5.35586e-06	0	0	9.23511e-06	2.71687e-07	1.82854e-05	8.34009e-06	3.43996e-06	2.21859e-05	3.91502e-06	6.7597e-06	7.66454e-06	6.09051e-06
6_gene_id_22504	3.1e-05	0.0661651	-	-				Caries	0	4.16276e-06	0	0	1.40309e-07	0	0	0	0	0	0	0	0	0	0	0	0	9.61586e-07	0	5.77084e-07	2.23492e-06	0	0	0	1.49638e-05	0	1.30947e-05	2.87802e-06	1.20989e-05	3.39949e-07	3.81233e-07	4.22006e-06	5.08085e-07	7.95187e-06	3.17989e-05	9.34873e-06	1.32766e-05	6.82314e-06	0	4.78623e-07	2.16921e-07
6_gene_id_40362	0.000135299	0.0662092	-	-				Caries	0	5.1644e-06	0	5.27382e-06	3.89145e-07	1.19147e-06	0	4.17753e-07	0	0	0	0	1.62694e-05	1.86557e-06	1.32589e-06	0	0	0	8.143e-07	1.89381e-05	1.11933e-05	8.16466e-06	1.27524e-05	4.12386e-06	1.71529e-05	2.5082e-06	1.09259e-05	5.29299e-06	2.06293e-06	0	0	6.22314e-06	4.81117e-06	7.69246e-06	9.27854e-06	2.44764e-06	1.68664e-05	2.08508e-06	5.87691e-06	3.37736e-06	1.60669e-06
6_gene_id_40989	0.00021444	0.0671918	-	-	WP_012199796.1	phosphoenolpyruvate--protein phosphotransferase	K08483|1|2.4e-65|246.0|med:MELS_0517|phosphotransferase system, enzyme I, PtsI [EC:2.7.3.9] (A)	Caries	1.73099e-07	2.06694e-06	3.81574e-07	9.64189e-07	2.58878e-07	0	0	8.39806e-07	0	7.24757e-08	0	0	0	3.05291e-07	0	0	0	1.41343e-07	0	3.49904e-07	1.23701e-06	1.5459e-07	1.0981e-06	6.04187e-07	3.03445e-07	2.98457e-07	2.37134e-06	3.49952e-07	1.39373e-07	3.37183e-06	0	6.5145e-07	2.73838e-07	7.70139e-06	2.45649e-06	2.72918e-07	7.39944e-07	3.87095e-07	4.52321e-06	3.33815e-07	4.90434e-06
6_gene_id_4725	0.000123148	0.0661651	-	-	WP_011772808.1	serine/threonine-protein kinase	K08884|1|2.6e-79|293.0|rmu:RMDY18_19580|serine/threonine protein kinase, bacterial [EC:2.7.11.1] (A)	Caries	0	8.54164e-08	2.35405e-07	2.95846e-06	2.46135e-06	2.08297e-06	0	2.0266e-06	0	6.29737e-07	2.85041e-06	4.25878e-07	5.55523e-05	1.69473e-06	1.13099e-06	0	1.10357e-06	1.53761e-06	6.5446e-06	5.38497e-05	1.45213e-05	7.70987e-06	1.75684e-05	1.02608e-05	1.08069e-05	6.83259e-06	1.34054e-05	3.64691e-06	4.48951e-06	2.10787e-07	4.697e-06	2.01818e-05	5.91161e-07	1.11898e-05	4.6294e-06	2.898e-06	7.13727e-06	1.50529e-06	8.99132e-06	5.57119e-06	4.93165e-06
6_gene_id_53804	0.000584536	0.0694257	Rothia mucilaginosa	-	WP_011774273.1	translation initiation factor IF-2	K02519|1|2.8e-104|375.0|rmu:RMDY18_14810|translation initiation factor IF-2 (A)	Caries	0	1.31732e-05	0	3.7388e-06	4.28423e-07	3.45916e-06	0	9.79855e-07	1.14221e-06	0	1.927e-06	0	3.80494e-05	4.54246e-06	5.39575e-07	0	0	0	9.71512e-07	5.71253e-05	2.24899e-05	9.39599e-06	2.3177e-05	1.39701e-05	9.01664e-06	4.9027e-06	2.39146e-05	5.97761e-06	4.22479e-06	0	0	1.49493e-05	5.98903e-07	1.85107e-05	8.65944e-06	3.64349e-06	3.10791e-05	3.37004e-06	5.56783e-06	6.54449e-06	6.66761e-06
6_gene_id_55581	0.000573478	0.0694257	Rothia mucilaginosa	-	WP_012204988.1	ABC transporter ATP-binding protein	K02013|1|7.9e-151|530.0|rmu:RMDY18_07830|iron complex transport system ATP-binding protein [EC:3.6.3.34] (A)	Caries	0	2.51652e-05	1.91216e-07	4.60576e-06	5.77527e-07	2.47518e-06	0	3.56905e-07	7.68869e-08	0	2.95716e-06	0	6.46502e-05	3.20139e-06	1.62529e-06	0	0	0	1.14577e-06	7.0786e-05	1.68449e-05	1.13239e-05	2.41075e-05	2.00419e-05	1.87693e-05	7.78016e-06	2.57131e-05	7.59481e-06	5.25068e-06	0	0	1.31467e-05	7.55754e-07	1.79209e-05	8.17548e-06	4.70197e-06	2.99561e-05	4.82048e-06	1.00688e-05	7.02273e-06	6.35871e-06
6_gene_id_58967	0.000576528	0.0694257	Veillonella parvula	-	AAQ19127.1	putative adhesin/hemagglutinin/hemolysin		Caries	3.18548e-07	0	8.31032e-08	1.1076e-06	5.76791e-07	1.50213e-07	2.15097e-07	2.65369e-07	0	8.95006e-07	0	0	0	2.21768e-07	7.84277e-06	0	1.97432e-07	0	2.73578e-07	6.01549e-06	8.72374e-07	3.36889e-07	3.04785e-07	3.48435e-06	3.18175e-06	3.4755e-07	5.99224e-07	1.52526e-06	3.21141e-07	3.99279e-07	8.95539e-08	6.46511e-07	2.78488e-06	9.04642e-07	9.91558e-07	7.41916e-07	3.9273e-06	4.21788e-07	3.04896e-07	6.74587e-07	1.2739e-07
6_gene_id_62189	0.000469055	0.0671918	Prevotella melaninogenica	-	WP_015024056.1	DDE transposase		Caries	0	3.57382e-07	1.09064e-05	6.30587e-07	9.39339e-07	1.45782e-06	2.34669e-07	3.22699e-07	0	4.31015e-07	2.41003e-07	0	0	0	0	0	3.68409e-07	1.38321e-06	6.63869e-07	1.02454e-06	1.05954e-05	0	1.86057e-06	2.82045e-06	0	1.94671e-06	2.56281e-06	2.84187e-06	3.77375e-06	8.17977e-07	1.86592e-07	1.74712e-06	4.06092e-06	5.98344e-07	7.2197e-07	2.70139e-06	2.15654e-06	6.13889e-07	8.48989e-06	1.23963e-06	3.89782e-06
7_gene_id_16838	0.000653107	0.0697212	-	-			K00925|1|1.2e-34|144.0|rmu:RMDY18_01260|acetate kinase [EC:2.7.2.1] (A)	Caries	0	1.97851e-06	0	3.46993e-06	3.31471e-07	7.61072e-07	0	0	0	0	1.10227e-06	1.67425e-07	3.83223e-07	0	5.89348e-07	0	0	1.66159e-07	0	2.00259e-05	1.40546e-06	1.93294e-06	5.21261e-06	5.87984e-06	8.36201e-06	4.56103e-07	4.09873e-07	3.40317e-06	1.88976e-06	0	1.44927e-07	4.78004e-07	0	4.2775e-06	6.21758e-06	9.39668e-07	4.58268e-06	5.4616e-07	1.24325e-06	2.71188e-07	1.57397e-06
7_gene_id_31312	0.000373922	0.0671918	-	-	WP_011527295.1	ParA family protein	K03496|1|7.2e-16|82.0|cag:Cagg_2138|chromosome partitioning protein (A)	Caries	0	6.21195e-06	9.73363e-08	0	0	0	1.25969e-07	0	0	0	0	0	0	0	0	0	2.12834e-06	8.18751e-07	0	1.77672e-07	1.27003e-06	0	0	9.71693e-08	1.13614e-05	0	2.02922e-05	2.67229e-05	4.3422e-06	1.55888e-07	4.97376e-07	7.39645e-06	2.32989e-07	9.20778e-06	9.26907e-06	0	1.72915e-06	2.56071e-06	0	2.90172e-06	5.96833e-07
7_gene_id_59672	0.000263666	0.0671918	-	-	WP_011775145.1	ATP-dependent DNA helicase RecG		Caries	0	1.51347e-06	2.38263e-08	0	0	1.37948e-07	0	1.33861e-07	0	0	2.73273e-07	0	3.18024e-06	2.12228e-07	0	0	0	0	5.60315e-08	5.51283e-06	1.59676e-06	1.77168e-06	5.68178e-07	2.98091e-06	1.01919e-06	4.53087e-07	1.03559e-06	5.79835e-07	6.72671e-08	0	0	1.16905e-06	5.12893e-08	3.82778e-07	1.11505e-06	5.32177e-07	2.17269e-06	3.30573e-07	3.36092e-07	5.74591e-06	1.76498e-06
7_gene_id_62665	0.000189289	0.0671918	Veillonella parvula	-	WP_011955336.1	cobaltochelatase subunit CobN	K02230|1|6.3e-51|198.0|vpr:Vpar_0072|cobaltochelatase CobN [EC:6.6.1.2] (A)	Caries	0	4.50663e-07	0	1.82308e-06	0	3.46144e-07	0	2.03834e-07	0	0	0	0	4.59063e-07	0	1.0953e-06	0	0	4.73191e-07	0	1.95236e-07	5.25987e-07	7.76308e-07	5.26748e-07	1.10879e-05	1.39655e-06	8.00877e-07	2.30137e-07	5.85789e-07	3.70011e-07	3.06693e-07	0	1.98638e-06	1.37514e-06	1.45092e-06	7.61632e-07	0	6.12197e-06	1.29593e-06	4.6839e-07	1.55448e-06	8.80653e-07
8_gene_id_17350	0.00065495	0.0697212	-	-	WP_011596953.1	neutral/alkaline nonlysosomal ceramidase		Caries	0	3.38866e-06	0	4.49217e-07	0	1.80924e-07	0	2.31621e-07	0	0	5.32026e-07	0	5.95968e-05	7.49539e-07	0	0	0	0	8.40876e-08	1.74218e-05	3.12612e-06	2.4642e-06	1.16125e-06	3.40179e-06	2.52337e-06	1.13391e-06	2.73257e-05	8.04501e-08	0	0	0	9.85537e-07	9.93842e-07	1.99554e-06	2.3498e-06	8.45916e-07	3.0212e-05	4.65859e-06	1.41924e-06	1.48078e-06	1.61802e-06
8_gene_id_28195	0.000652523	0.0697212	-	-				Caries	0	5.01535e-06	1.56603e-07	0	3.64227e-07	0	0	0	1.90679e-07	0	0	0	1.87706e-07	0	0	0	3.6078e-06	1.27591e-06	7.19611e-07	9.26531e-07	2.7335e-06	0	7.17938e-08	0	2.71993e-05	0	1.80266e-05	2.72955e-05	2.1589e-05	3.7621e-07	1.84201e-07	9.53116e-06	4.15853e-07	1.64826e-05	1.94636e-05	1.23024e-05	2.28704e-05	5.16128e-06	0	2.22464e-06	1.2003e-07
8_gene_id_3152	0.000373563	0.0671918	-	-	ABM08900.1	transcription termination/antitermination factor NusG	K02601|1|1.5e-128|456.0|rmu:RMDY18_04270|transcriptional antiterminator NusG (A)	Caries	0	1.77244e-05	2.07624e-07	3.6061e-06	6.85752e-07	2.50664e-06	0	8.11041e-07	0	0	4.60483e-06	0	7.75142e-05	3.61996e-06	1.77825e-06	0	0	0	5.22362e-07	7.99953e-05	2.7992e-05	1.58065e-05	2.51978e-05	2.5778e-05	1.65464e-05	9.26375e-06	3.04681e-05	6.24027e-06	6.40608e-06	0	0	1.32726e-05	1.15764e-06	1.74024e-05	1.06382e-05	3.68222e-06	3.36022e-05	5.73026e-06	8.99612e-06	8.06672e-06	1.10182e-05
8_gene_id_67862	0.000101416	0.0661651	-	-				Caries	1.2628e-06	4.37756e-06	1.84568e-06	7.98681e-07	2.4955e-07	5.41092e-06	1.08573e-07	0	0	4.78339e-07	2.48036e-07	1.4067e-06	0	4.7587e-07	4.79846e-07	4.83184e-07	0	3.83875e-07	1.79519e-06	1.57138e-06	4.84849e-06	1.24702e-06	8.24278e-06	1.02509e-06	3.15779e-06	1.05337e-06	6.13784e-06	8.13874e-06	5.6735e-07	3.12036e-06	2.12184e-07	8.04958e-06	1.00407e-06	1.19428e-05	6.26888e-06	3.70624e-06	5.75303e-06	1.98709e-06	3.67237e-06	2.04304e-06	8.14889e-07
9_gene_id_18418	0.000381493	0.0671918	Rothia mucilaginosa	-				Caries	0	8.10175e-06	0	4.91494e-06	8.58923e-07	1.53289e-06	0	0	0	0	1.30358e-06	0	4.48754e-05	2.90459e-06	1.75478e-06	0	0	0	1.23619e-06	5.6166e-05	1.16679e-05	9.48145e-06	2.39557e-05	1.66185e-05	1.54152e-05	9.08305e-06	2.11137e-05	6.20972e-06	4.89447e-06	0	0	7.15355e-06	8.16855e-07	1.51303e-05	9.16225e-06	1.75926e-06	1.61374e-05	1.23786e-06	3.81689e-06	8.54215e-06	3.37876e-06
9_gene_id_33163	0.000576528	0.0694257	-	-	WP_011774937.1	alpha/beta hydrolase		Caries	0	7.05931e-06	2.5892e-07	1.16879e-06	1.53459e-07	4.46788e-07	6.76111e-08	6.05317e-07	2.02781e-07	0	2.53478e-06	0	2.56941e-05	1.42106e-06	6.45742e-07	0	1.11503e-06	6.54922e-08	2.27771e-07	2.98566e-05	6.37032e-06	4.15495e-06	1.01997e-05	1.25529e-05	1.25072e-05	3.26459e-06	3.38975e-05	4.96706e-06	3.2851e-06	0	0	3.43916e-06	6.16536e-07	4.97369e-06	4.34899e-06	2.04463e-06	1.99452e-05	2.62199e-06	6.66859e-06	5.82754e-06	3.18536e-06
9_gene_id_50167	0.000489477	0.0671918	-	-	WP_009480111.1	peptide-methionine (R)-S-oxide reductase	K07305|1|2.3e-78|289.0|rmu:RMDY18_12310|peptide-methionine (R)-S-oxide reductase [EC:1.8.4.12] (A)	Caries	0	9.32575e-06	9.88302e-08	4.24893e-06	2.91142e-07	1.9999e-06	1.26668e-07	0	0	0	3.9733e-06	0	3.25184e-05	2.84771e-06	7.41708e-07	0	0	0	1.12775e-06	5.91514e-05	1.11778e-05	8.40981e-06	1.72472e-05	1.61815e-05	1.0043e-05	5.90547e-06	1.77947e-05	4.22486e-06	6.61948e-06	0	0	6.40583e-06	9.37135e-07	7.22919e-06	6.12878e-06	3.43905e-06	1.72802e-05	2.76742e-06	8.06179e-06	5.67086e-06	4.16057e-06
9_gene_id_55542	0.000428627	0.0671918	Prevotella denticola	-	WP_002698550.1	Holliday junction branch migration DNA helicase RuvB	K03551|1|1.1e-194|676.0|pdn:HMPREF9137_0639|holliday junction DNA helicase RuvB [EC:3.6.4.12] (A)	Caries	1.86039e-07	0	0	0	0	0	0	0	0	0	0	6.04207e-08	0	0	4.16396e-06	0	0	2.99818e-07	0	6.43258e-07	1.99962e-07	0	2.22502e-07	1.16606e-06	0	1.01489e-07	4.66613e-07	7.42322e-08	0	1.55459e-07	0	2.51718e-07	5.80869e-07	0	1.93031e-07	8.6659e-08	2.02379e-07	8.21111e-07	5.93553e-07	2.62649e-06	2.23196e-07
9_gene_id_59334	0.000225854	0.0671918	Veillonella parvula	-	WP_007290275.1	PaaI family thioesterase		Caries	3.36846e-07	1.26406e-07	2.14852e-07	3.0681e-06	7.03991e-07	1.35925e-06	0	0	0	2.324e-07	0	0	0	0	2.27405e-06	0	0	1.35455e-07	6.11275e-07	1.12966e-06	7.37665e-07	1.64086e-06	1.12246e-06	1.12966e-05	1.9438e-06	1.93173e-06	8.03617e-07	5.43564e-07	3.1135e-07	3.44094e-07	3.4298e-07	1.21813e-06	2.42692e-06	1.73813e-06	4.27257e-07	3.83625e-07	4.35611e-06	1.45397e-06	4.46991e-07	4.74798e-06	1.72089e-06
9_gene_id_6154	5.07e-05	0.0661651	-	-	WP_015466096.1	peptidylprolyl isomerase	K03775|1|5.8e-41|165.0|bfs:BF3558|FKBP-type peptidyl-prolyl cis-trans isomerase SlyD [EC:5.2.1.8] (A)	Caries	1.14851e-07	0	0	0	0	0	0	0	0	3.41671e-07	0	0	6.46436e-07	0	0	0	0	0	0	0	0	1.21463e-07	2.14283e-06	1.54672e-06	0	0	2.80861e-06	9.62368e-07	4.34196e-07	1.22272e-06	0	0	2.15158e-07	2.05495e-06	2.49048e-06	9.62976e-07	9.99506e-07	3.04146e-07	1.30869e-06	1.22246e-06	1.74056e-06
9_gene_id_63034	0.000501368	0.0671918	-	-	WP_011726518.1	NADP-dependent oxidoreductase		Caries	0	1.71527e-05	0	3.14304e-07	0	1.47955e-06	0	1.12964e-07	0	0	2.42298e-06	0	2.14062e-05	1.57166e-06	3.3543e-07	0	0	0	0	2.82982e-05	7.67628e-06	9.0246e-06	7.68304e-06	1.34986e-05	1.27872e-05	3.02104e-06	1.08879e-05	2.45232e-06	2.35493e-06	0	0	7.17838e-06	2.48643e-07	4.61185e-06	6.57746e-06	2.36161e-06	4.75683e-06	8.57462e-07	6.8162e-06	6.85892e-06	3.45123e-06
9_gene_id_63044	0.000638264	0.0697212	-	-				Caries	0	1.46414e-05	2.32579e-07	3.79382e-06	1.15304e-07	8.40799e-07	0	6.44449e-07	0	0	1.97692e-06	0	2.46859e-05	1.70681e-06	4.9885e-07	0	0	0	3.82828e-07	3.87303e-05	1.30671e-05	8.01417e-06	1.38612e-05	1.40074e-05	8.53956e-06	5.30692e-06	1.65602e-05	3.82406e-06	3.47932e-06	0	0	7.56913e-06	4.77519e-07	7.38175e-06	5.78136e-06	3.42603e-06	1.96615e-05	3.07577e-06	3.98209e-06	6.01257e-06	4.57685e-06
aot181_c_1_143	0.000315258	0.0671918	-	Actinomyces sp. oral taxon 181 F0379 [154811 - 156385] ORF	WP_012183561.1	DNA polymerase Y family protein		Caries	2.57266e-07	2.38894e-07	0	5.11156e-07	3.32734e-08	6.06576e-08	0	3.57195e-08	0	0	0	0	8.04453e-08	0	0	0	0	0	6.6284e-07	8.89103e-07	5.06952e-07	2.72078e-07	1.53844e-07	2.93618e-07	6.1182e-08	7.01721e-08	6.45259e-07	1.02653e-07	4.2146e-07	5.37443e-08	0	2.61067e-07	3.21303e-07	2.1188e-07	2.002e-07	1.79756e-07	4.66436e-07	1.70322e-07	7.62322e-07	9.08016e-08	5.14413e-08
aot181_c_1_311	0.000653107	0.0697212	-	Actinomyces sp. oral taxon 181 F0379 [351318 - 350413] (REVERSE SENSE) ORF	WP_011855869.1	copper transporter		Caries	6.96443e-07	6.86441e-08	0	5.55374e-07	8.03956e-08	0	0	0	0	0	8.62377e-08	1.4525e-07	0	0	1.66834e-07	0	0	1.44151e-07	9.6024e-08	6.54236e-07	5.60821e-07	3.4199e-07	3.20933e-07	5.82372e-08	3.19078e-07	8.45893e-07	2.80431e-07	1.24917e-06	7.91307e-07	0	0	3.02561e-07	4.18918e-07	2.94667e-07	1.1601e-07	0	3.24343e-07	5.92179e-07	1.54421e-06	7.89252e-08	8.94261e-08
aot181_c_1_93	0.000584536	0.0694257	-	Actinomyces sp. oral taxon 181 F0379 [105479 - 106018] ORF	WP_011897472.1	single-stranded DNA-binding protein		Caries	2.50119e-07	2.30339e-07	0	5.59077e-07	9.70473e-08	0	0	0	1.19175e-07	0	2.89375e-07	1.21848e-07	2.34632e-07	0	0	0	0	1.20927e-07	9.66642e-07	1.35299e-06	1.20977e-06	5.2904e-07	2.69227e-07	9.77092e-08	3.56895e-07	6.14006e-07	1.64456e-06	4.49105e-07	5.6735e-07	0	0	2.53815e-07	2.34284e-07	1.23597e-07	1.94639e-07	5.24287e-07	4.08132e-07	2.04937e-07	1.3167e-06	1.32419e-07	3.00074e-07
aot181_c_13_1543	9.25e-05	0.0661651	-	Actinomyces sp. oral taxon 181 F0379 [30253 - 29597] (REVERSE SENSE) ORF	WP_011775613.1	DNA-binding response regulator		Caries	1.02789e-07	1.8932e-07	0	4.59515e-07	0	0	1.04111e-07	0	0	0	0	2.00299e-07	0	0	2.30063e-07	0	0	9.93918e-08	0	1.28481e-06	1.4282e-06	4.34827e-07	1.82986e-07	0	2.93338e-07	8.41104e-07	4.83392e-07	8.22217e-07	1.04631e-07	0	0	6.25846e-07	5.77686e-07	3.04759e-07	1.59977e-07	1.4364e-07	5.37735e-07	1.20445e-06	1.29167e-06	0	1.23318e-07
aot181_c_2_369	7.58e-05	0.0661651	-	Actinomyces sp. oral taxon 181 F0379 [64785 - 63559] (REVERSE SENSE) ORF	WP_011776317.1	MarR family transcriptional regulator		Caries	3.30231e-07	0	0	0	0	0	0	4.58502e-08	0	0	0	0	0	0	0	0	0	0	2.12708e-07	3.19405e-07	2.7144e-07	1.16415e-07	8.84795e-08	1.72545e-07	0	1.80148e-07	5.69433e-07	1.9765e-07	1.14743e-07	6.89872e-08	0	1.11704e-07	1.53699e-07	2.17578e-07	8.56603e-08	0	9.83976e-08	1.45752e-07	3.53356e-07	5.82773e-08	6.6031e-08
dinv_c_1_1589	0.000366238	0.0671918	-	Dialister invisus DSM 15470 [1558957 - 1562964] ORF	WP_007289421.1	DNA-directed RNA polymerase subunit beta'	K03046|1|2.6e-236|814.0|csr:Cspa_c01820|DNA-directed RNA polymerase subunit beta' [EC:2.7.7.6] (A)	Caries	3.36987e-08	0	0	2.51082e-08	1.30752e-08	9.53451e-08	0	0	0	0	0	1.64167e-08	0	0	8.67387e-07	0	0	0	0	6.72221e-08	0	4.72972e-08	3.62731e-08	1.26202e-07	2.40423e-08	0	9.50864e-08	8.06776e-08	0	1.44249e-07	0	3.41967e-08	1.26261e-07	4.99567e-08	1.04895e-07	2.35458e-08	5.49878e-08	7.36234e-07	6.45089e-08	8.92044e-08	6.06438e-08
dinv_c_1_1625	5.09e-05	0.0661651	-	Dialister invisus DSM 15470 [1602909 - 1598614] (REVERSE SENSE) ORF	WP_011721794.1	2-hydroxyglutaryl-CoA dehydratase		Caries	0	1.44766e-08	0	2.3425e-08	0	2.22383e-08	0	0	0	0	0	0	0	0	9.54899e-07	0	0	3.04006e-08	0	5.01725e-08	3.37925e-08	3.32497e-08	2.25609e-08	2.26532e-07	4.48611e-08	0	1.03497e-07	3.76345e-08	1.18858e-08	2.08951e-07	0	6.38084e-08	2.94491e-08	0	9.78633e-08	2.19673e-08	3.4201e-08	8.66101e-07	7.52303e-08	9.9869e-08	3.77188e-08
dinv_c_1_168	4.01e-05	0.0661651	-	Dialister invisus DSM 15470 [179171 - 181204] ORF	WP_007290161.1	hypothetical protein		Caries	0	3.0576e-08	0	0	0	4.69694e-08	0	0	0	0	0	0	0	0	8.17437e-07	0	0	0	0	1.32461e-07	0	3.51133e-08	4.76508e-08	1.14728e-07	9.47509e-08	0	9.36839e-08	3.97438e-08	2.5104e-08	4.16161e-08	0	1.34769e-07	1.86598e-07	6.56265e-08	1.03348e-07	0	3.61178e-08	5.27546e-07	6.35574e-08	2.10933e-07	7.96657e-08
dinv_c_1_1680	3.49e-06	0.0661651	-	Dialister invisus DSM 15470 [1659579 - 1672712] ORF	WP_033451908.1	pertactin autotransporter		Caries	5.14179e-09	0	0	0	0	7.27393e-09	0	0	0	0	0	0	0	0	7.19285e-07	0	0	0	0	7.79518e-08	2.7633e-08	5.43782e-09	1.10692e-08	8.03456e-08	2.93472e-08	8.41488e-09	5.31974e-08	4.30845e-08	0	5.15591e-08	0	1.04355e-08	2.88975e-08	2.03265e-08	2.40076e-08	3.59265e-08	1.11868e-08	2.6552e-07	7.38212e-08	6.53323e-08	1.23375e-08
dinv_c_1_1682	4.75e-05	0.0661651	-	Dialister invisus DSM 15470 [1673541 - 1678994] ORF	WP_011815957.1	autotransporter		Caries	2.47643e-08	0	0	1.84514e-08	0	0	0	0	1.17995e-08	0	0	0	2.32309e-08	0	1.02541e-06	0	2.30229e-08	0	0	8.89195e-08	3.99264e-08	3.92851e-08	1.77708e-08	1.51719e-07	3.53361e-08	2.02642e-08	9.31686e-08	4.44659e-08	0	2.17283e-07	0	7.53907e-08	6.95892e-08	4.89491e-08	1.88393e-07	6.92128e-08	4.04091e-08	6.55805e-07	1.42218e-07	1.01336e-07	0
dinv_c_1_1683	0.000223369	0.0671918	-	Dialister invisus DSM 15470 [1679250 - 1687640] ORF	WP_011815957.1	autotransporter		Caries	1.60964e-08	7.4117e-09	0	1.19931e-08	6.24545e-09	2.2771e-08	1.63034e-08	0	0	0	0	0	0	0	5.22393e-07	0	0	0	0	6.42179e-08	2.59515e-08	0	0	6.48741e-08	2.29679e-08	2.63428e-08	3.78487e-08	2.8902e-08	6.08527e-09	8.07029e-08	0	1.63342e-08	6.0309e-08	1.5908e-08	5.29112e-08	7.87274e-08	3.50202e-08	1.81161e-07	3.0813e-08	3.6395e-08	1.93112e-08
dinv_c_1_274	9.42e-05	0.0661651	-	Dialister invisus DSM 15470 [289266 - 285829] (REVERSE SENSE) ORF	WP_007288931.1	DNA polymerase III subunit alpha	K02337|1|1.4e-88|323.0|tae:TepiRe1_0768|DNA polymerase III subunit alpha [EC:2.7.7.7] (A)	Caries	3.92858e-08	0	0	0	3.04861e-08	0	0	0	5.61556e-08	0	0	0	0	0	7.47405e-07	0	0	1.89937e-08	0	4.70203e-08	4.22259e-08	0	2.81913e-08	1.59078e-07	1.12114e-07	3.21469e-08	7.39008e-08	7.05401e-08	0	2.2159e-07	0	3.98663e-08	2.57589e-07	5.82392e-08	1.8343e-07	5.48992e-08	2.13681e-08	7.8027e-07	7.5204e-08	1.36861e-07	2.3566e-08
dinv_c_1_319	0.000490926	0.0671918	-	Dialister invisus DSM 15470 [331860 - 329752] (REVERSE SENSE) ORF	WP_007290150.1	excinuclease ABC subunit UvrB	K03702|1|1.1e-239|825.0|bag:Bcoa_0460|excinuclease ABC subunit B (A)	Caries	3.2021e-08	0	0	4.77164e-08	7.45456e-08	4.52991e-08	0	0	0	0	0	0	0	0	7.88368e-07	0	0	0	0	2.55501e-08	0	6.77291e-08	4.59562e-08	5.0036e-08	4.56907e-08	0	6.02349e-08	7.66609e-08	0	1.20409e-07	0	1.94965e-07	5.99873e-08	3.16463e-08	4.98365e-08	1.78988e-07	6.96669e-08	7.63178e-07	6.12972e-08	2.71242e-07	7.68327e-08
dinv_c_1_375	0.000617309	0.0697212	-	Dialister invisus DSM 15470 [396728 - 392343] (REVERSE SENSE) ORF	EAX47474.1	protein of unknown function DUF490		Caries	7.69862e-08	0	0	2.29443e-08	2.38967e-08	2.1782e-08	0	0	1.46727e-08	0	0	0	0	0	8.40999e-07	0	2.8629e-08	0	0	6.14287e-08	3.30991e-08	5.71218e-08	1.1049e-08	9.62388e-08	0	0	8.68915e-08	5.52934e-08	0	1.15796e-07	0	6.2499e-08	5.76895e-08	4.56512e-08	9.58552e-08	6.45497e-08	5.02488e-08	5.50459e-07	7.36866e-08	1.30314e-07	1.84724e-08
dinv_c_1_433	0.000594085	0.0694257	-	Dialister invisus DSM 15470 [454259 - 451653] (REVERSE SENSE) ORF	EAX46405.1	alanyl-tRNA synthetase	K01872|1|4.4e-75|278.0|vpr:Vpar_1181|alanyl-tRNA synthetase [EC:6.1.1.7] (A)	Caries	5.18084e-08	0	0	0	0	1.09938e-07	0	0	0	0	0	0	4.86005e-08	0	8.11708e-07	0	0	0	0	1.24017e-07	2.78428e-08	1.09582e-07	0	4.04779e-08	3.69627e-08	0	5.28707e-08	6.20168e-08	0	1.94815e-07	0	1.05148e-07	9.70565e-08	2.56011e-08	8.0633e-08	3.61993e-08	2.81794e-08	6.51692e-07	9.91759e-08	1.37143e-07	3.10779e-08
fnuc420_c_5_982	0.000644837	0.0697212	Fusobacterium nucleatum	Fusobacterium nucleatum subsp. animalis F0419 [2834 - 843] (REVERSE SENSE) ORF	WP_011526323.1	excinuclease ABC subunit UvrB	K03702|1|0.0e+00|1300.0|fus:HMPREF0409_01228|excinuclease ABC subunit B (A)	Caries	0	0	0	5.0519e-08	0	0	0	0	0	0	0	0	6.36051e-08	0	3.03517e-07	0	6.30355e-08	0	4.36736e-08	1.81135e-07	7.28778e-08	3.58536e-08	0	2.64874e-08	0	0	6.37728e-08	1.62327e-07	2.56333e-08	1.27481e-07	2.85925e-08	2.06416e-07	1.27021e-07	3.65535e-07	2.11055e-07	4.73753e-08	1.10638e-07	1.79556e-07	9.73462e-08	0	4.06727e-08
gadi_c_1_351	0.000191592	0.0671918	-	Granulicatella adiacens ATCC 49175 [331008 - 329599] (REVERSE SENSE) ORF	WP_000152249.1	cysteine--tRNA ligase	K01883|1|2.2e-140|495.0|lrm:LRC_04000|cysteinyl-tRNA synthetase [EC:6.1.1.16] (A)	Caries	9.57904e-08	1.7643e-07	0	2.14114e-07	0	1.35512e-07	0	3.98994e-08	0	4.84262e-08	5.54123e-08	9.33307e-08	0	0	0	1.07945e-07	0	0	6.21219e-08	2.38113e-07	1.08046e-07	4.55875e-07	1.40786e-07	1.54412e-07	6.83416e-08	3.13535e-07	3.07263e-07	1.14665e-07	3.62138e-08	1.801e-07	4.03945e-08	1.06327e-07	1.0596e-07	0	7.45427e-08	2.18787e-07	2.6051e-07	1.37804e-06	9.16849e-08	5.36491e-07	1.17725e-07
gi|282580422|gb|ADFU01000012.1|:44921-45361	0.000539539	0.068446	-	Veillonella parvula ATCC 17745 contig00016				Caries	9.32864e-07	1.70474e-07	0	0	0	8.88125e-07	0	0	0	3.03708e-07	0	0	0	0	2.02788e-06	0	0	0	1.97274e-07	1.34523e-06	7.33029e-07	1.37212e-06	6.02765e-07	3.3266e-06	2.18507e-07	5.01229e-07	2.88062e-07	2.53635e-07	3.93387e-07	1.91944e-07	0	9.32383e-07	1.72127e-06	1.99473e-06	2.38334e-07	2.13995e-07	3.57189e-06	1.27623e-06	2.93142e-07	0	5.51157e-07
gi|282580422|gb|ADFU01000012.1|:c307717-306689	0.000314867	0.0671918	Veillonella parvula	Veillonella parvula ATCC 17745 contig00016	WP_012201226.1	ribonucleotide-diphosphate reductase subunit beta	K00526|1|8.8e-199|689.0|vpr:Vpar_1607|ribonucleoside-diphosphate reductase beta chain [EC:1.17.4.1] (A)	Caries	9.41913e-07	8.58022e-07	2.26036e-07	3.6129e-06	5.45375e-07	5.65365e-07	1.58659e-07	2.06124e-07	0	6.03534e-07	0	5.05647e-07	0	3.35344e-07	3.3148e-06	0	1.31576e-07	7.54894e-07	1.38365e-06	1.41219e-06	2.84324e-06	1.02567e-06	2.25777e-06	1.43056e-05	1.62636e-06	1.33742e-06	6.8719e-07	1.05221e-06	4.21916e-07	9.35355e-07	1.50116e-07	2.79087e-06	3.77572e-06	1.35234e-06	1.05234e-06	9.5658e-07	4.9531e-06	1.87677e-06	6.10595e-07	5.482e-06	8.77578e-07
gi|282580798|gb|ADFU01000011.1|:c422845-422000	0.000337249	0.0671918	-	Veillonella parvula ATCC 17745 contig00013	WP_015926550.1	ABC transporter ATP-binding protein	K02013|1|2.3e-150|529.0|vpr:Vpar_0069|iron complex transport system ATP-binding protein [EC:3.6.3.34] (A)	Caries	3.3053e-07	1.47025e-07	0	2.28257e-06	2.83178e-07	4.11949e-07	2.42556e-07	6.0186e-07	0	3.95789e-07	0	7.77756e-08	0	0	3.57332e-06	0	5.93696e-07	7.71872e-07	1.02834e-07	3.03054e-06	2.04464e-06	1.07944e-06	3.00732e-07	4.6233e-06	2.43603e-06	1.36165e-06	1.35909e-06	2.26871e-06	6.36817e-07	2.00112e-07	1.34648e-07	1.51016e-06	2.69751e-06	1.46429e-06	7.45427e-07	1.00395e-06	4.91148e-06	2.6092e-06	5.9491e-07	1.27147e-06	5.7461e-07
gi|282581210|gb|ADFU01000007.1|:68056-69378	0.000214767	0.0671918	-	Veillonella parvula ATCC 17745 contig00020	WP_007288134.1	type II and III secretion system protein	K02453|1|7.4e-230|793.0|vpr:Vpar_0661|general secretion pathway protein D (A)	Caries	8.43212e-07	2.83627e-07	1.59799e-07	2.48002e-06	4.49556e-07	6.49903e-07	1.03403e-07	1.2757e-07	4.86427e-08	4.54968e-07	5.90562e-08	1.98936e-07	9.57682e-08	0	3.626e-06	1.15044e-07	1.89821e-07	5.92294e-07	7.23337e-07	2.42826e-06	2.14293e-06	7.26709e-07	8.70029e-07	1.03392e-05	1.44134e-06	1.87999e-06	9.312e-07	1.5408e-06	3.42998e-07	5.1185e-07	8.61017e-08	1.13958e-06	3.53333e-06	1.44765e-06	9.40922e-07	8.67052e-07	3.78043e-06	2.36558e-06	5.37428e-07	3.26708e-06	4.28678e-07
gi|321144057|gb|AEVE01000011.1|:69480-71345	0.000366002	0.0671918	-	Streptococcus parasanguinis ATCC 903 contig00011	WP_000227913.1	DNA primase	K02316|1|0.0e+00|1174.0|scp:HMPREF0833_10243|DNA primase [EC:2.7.7.-] (A)	Caries	1.5713e-06	4.92362e-07	6.46568e-07	1.06902e-06	3.15855e-07	7.57811e-07	7.54667e-07	2.14125e-06	0	6.71613e-07	6.7864e-07	9.45987e-07	7.469e-07	1.66899e-07	7.20103e-07	6.67926e-07	2.69168e-07	4.43367e-07	7.57625e-07	4.04649e-06	1.7132e-06	1.73794e-06	1.08886e-06	1.64693e-06	9.53365e-07	3.82155e-06	1.32101e-06	1.28109e-06	1.69247e-06	2.26815e-07	9.15695e-08	1.09137e-06	1.04372e-06	1.81809e-06	1.01817e-06	1.06081e-06	7.6644e-07	3.74514e-06	7.62076e-07	4.31464e-07	8.71307e-07
gi|325481915|gb|AEXO01000121.1|:15801-17021	8.55e-05	0.0661651	Prevotella denticola	Prevotella denticola CRIS 18C-A contig00005	EAU63634.1	2-amino-3-ketobutyrate coenzyme A ligase		Caries	0	0	0	0	0	7.82439e-08	0	0	0	0	0	0	0	0	2.35207e-06	1.24654e-07	0	1.06962e-07	0	2.64792e-07	5.94482e-08	1.16987e-07	7.93789e-08	3.45703e-07	0	0	5.72232e-07	1.32414e-07	0	6.93262e-08	0	3.36758e-07	3.10843e-07	2.73309e-07	1.72162e-07	1.54581e-07	3.00834e-07	8.05576e-07	4.23508e-07	1.2884e-06	1.32711e-07
gi|325481915|gb|AEXO01000121.1|:29608-30978	0.000167071	0.0671918	Prevotella denticola	Prevotella denticola CRIS 18C-A contig00005	WP_011710654.1	signal recognition particle protein	K03106|1|3.9e-252|867.0|pdn:HMPREF9137_1426|signal recognition particle subunit SRP54 (A)	Caries	0	0	0	0	0	0	0	0	0	0	0	0	0	0	2.70389e-06	2.22032e-07	0	4.76298e-08	0	4.83056e-07	1.58832e-07	1.04187e-07	0	3.78746e-07	0	0	3.56421e-07	1.51154e-07	3.7244e-08	1.23482e-07	0	4.99855e-07	7.38224e-07	4.86813e-08	1.53326e-07	0	2.6792e-07	8.1283e-07	5.65758e-07	1.33094e-06	1.18191e-07
gi|325481915|gb|AEXO01000121.1|:c13783-11315	0.000308098	0.0671918	Prevotella denticola	Prevotella denticola CRIS 18C-A contig00005	WP_011709731.1	endopeptidase La	K01338|1|0.0e+00|1642.0|pdn:HMPREF9137_1406|ATP-dependent Lon protease [EC:3.4.21.53] (A)	Caries	1.27087e-07	0	0	0	0	0	0	0	0	0	0	0	0	0	2.76592e-06	6.16456e-08	0	1.85137e-07	3.5236e-08	4.48131e-07	8.81972e-08	1.44634e-07	1.17766e-07	7.1526e-07	0	0	4.63069e-07	1.36085e-07	0	4.50353e-08	0	5.55125e-08	5.53623e-07	1.08128e-07	5.10839e-07	1.14668e-07	2.16779e-07	7.08015e-07	3.66517e-07	1.53324e-06	7.28703e-08
gi|325481915|gb|AEXO01000121.1|:c43052-41850	0.000210492	0.0671918	Prevotella denticola	Prevotella denticola CRIS 18C-A contig00005	WP_002705188.1	aminopeptidase		Caries	0	0	0	0	0	0	0	0	0	2.78335e-08	0	0	0	0	2.57242e-06	3.21243e-07	0	2.17125e-07	0	1.7917e-07	3.01689e-07	2.37474e-07	8.05667e-08	4.72018e-07	0	9.18712e-08	5.80794e-07	6.71978e-08	4.24451e-08	1.40727e-07	0	3.41796e-07	3.15494e-07	5.54797e-08	4.36846e-07	0	1.22134e-07	4.09092e-07	3.22383e-07	1.15166e-06	3.36742e-07
gi|325481915|gb|AEXO01000121.1|:c51704-50451	0.000308098	0.0671918	Prevotella denticola	Prevotella denticola CRIS 18C-A contig00005	WP_002619902.1	peptidase M75		Caries	1.07707e-07	0	0	0	0	0	0	0	0	2.67016e-08	0	0	0	0	2.41071e-06	1.21374e-07	0	1.76266e-07	0	1.71883e-07	1.15768e-07	0	2.481e-07	5.56107e-07	0	0	3.2996e-07	1.2893e-07	4.07189e-08	6.75018e-08	0	1.09299e-07	4.03551e-07	1.5967e-07	3.35264e-07	7.52565e-08	2.92917e-07	9.26991e-07	1.54636e-07	1.2545e-06	1.29219e-07
gi|325481915|gb|AEXO01000121.1|:c5280-3532	9.47e-05	0.0661651	Prevotella denticola	Prevotella denticola CRIS 18C-A contig00005	ABX06995.1	LPXTG-motif cell wall anchor domain	K01119|1|0.0e+00|1194.0|pdn:HMPREF9137_1400|2',3'-cyclic-nucleotide 2'-phosphodiesterase [EC:3.1.4.16] (A)	Caries	0	0	0	0	0	0	0	0	0	1.91445e-08	0	0	0	0	2.85192e-06	8.70229e-08	0	1.86679e-07	0	3.6971e-07	8.30032e-08	0	8.31232e-08	6.33517e-07	0	6.3191e-08	2.90533e-07	3.23541e-07	0	9.6795e-08	0	1.5673e-07	2.89338e-07	1.52641e-07	2.40378e-07	1.61873e-07	2.94023e-07	8.69138e-07	3.6957e-07	1.26741e-06	3.24266e-07
gi|325481990|gb|AEXO01000114.1|:32503-36084	3.96e-05	0.0661651	Prevotella denticola	Prevotella denticola CRIS 18C-A contig00040	WP_000995841.1	sensor histidine kinase		Caries	3.77064e-08	0	0	0	1.46303e-08	0	0	0	0	0	0	1.83691e-08	0	0	2.57405e-06	8.49822e-08	0	2.18762e-07	0	2.32544e-07	2.22906e-07	1.39571e-07	8.11739e-08	8.4094e-07	0	3.08546e-08	4.32849e-07	1.1284e-07	1.4255e-08	1.18156e-07	0	1.53055e-07	2.47234e-07	2.04959e-07	5.57509e-07	2.63461e-07	3.07637e-07	8.7372e-07	3.60904e-07	1.12254e-06	4.52373e-08
gi|325482152|gb|AEXO01000103.1|:16499-19903	9.72e-05	0.0661651	Prevotella denticola	Prevotella denticola CRIS 18C-A contig00115	ABK86337.1	glycosyl transferase and polysaccharide deacetylase fusion protein		Caries	0	0	0	0	3.07815e-08	0	0	0	0	9.8337e-09	0	0	0	0	2.49473e-06	8.93997e-08	3.68772e-08	1.34245e-07	0	2.98893e-07	2.98446e-07	6.29254e-08	2.84645e-08	6.11759e-07	0	6.49169e-08	2.5671e-07	2.13671e-07	0	2.48597e-08	0	1.07181e-07	1.4862e-07	1.5681e-07	1.85207e-07	1.94009e-07	1.29451e-07	3.58357e-07	3.60681e-07	1.216e-06	1.81605e-07
gi|325482152|gb|AEXO01000103.1|:49056-50570	0.000156702	0.0668312	Prevotella denticola	Prevotella denticola CRIS 18C-A contig00115	WP_011709768.1	RNA methyltransferase	K07444|1|1.5e-298|1021.0|pdn:HMPREF9137_1237|putative N6-adenine-specific DNA methylase [EC:2.1.1.-] (A)	Caries	0	0	0	0	3.45911e-08	0	0	0	0	0	0	0	0	0	2.69379e-06	1.00464e-07	0	3.44821e-07	0	1.77839e-07	2.03516e-07	1.41426e-07	9.59621e-08	7.1917e-07	0	0	4.0365e-07	2.13677e-07	0	1.11746e-07	0	1.80938e-07	3.601e-07	1.04779e-07	2.08129e-07	1.86875e-07	2.42795e-07	8.59075e-07	2.13326e-07	1.06363e-06	2.87546e-07
gi|325482152|gb|AEXO01000103.1|:50560-52794	5.64e-05	0.0661651	Prevotella denticola	Prevotella denticola CRIS 18C-A contig00115	2D5L_A	RNA methyltransferase	K01278|1|0.0e+00|1568.0|pdn:HMPREF9137_1238|dipeptidyl-peptidase 4 [EC:3.4.14.5] (A)	Caries	0	0	0	0	0	8.54906e-08	0	0	0	0	0	0	0	0	1.6231e-06	0	0	2.62955e-07	0	2.65207e-07	1.10552e-07	6.39108e-08	1.30096e-07	3.93091e-07	0	4.94501e-08	2.09517e-07	1.08509e-07	0	1.51494e-07	2.54838e-08	0	7.74804e-07	1.68091e-07	2.35135e-07	3.37796e-07	3.28697e-08	5.60119e-07	2.70128e-07	7.95784e-07	1.2097e-07
gi|325482152|gb|AEXO01000103.1|:c28884-27382	0.000470679	0.0671918	Prevotella denticola	Prevotella denticola CRIS 18C-A contig00115	WP_015024852.1	alkaline phosphatase family protein		Caries	0	0	0	0	0	0	0	0	0	0	0	0	0	0	1.83061e-06	1.01266e-07	8.35441e-08	3.04127e-07	0	2.34393e-07	2.53608e-07	1.42556e-07	0	5.50522e-07	0	0	5.6975e-07	2.3483e-07	0	1.68957e-07	0	9.11912e-08	3.36695e-07	1.15653e-07	6.99303e-08	1.25578e-07	3.20889e-07	6.5443e-07	2.58035e-07	5.74372e-07	1.61717e-07
gi|325482152|gb|AEXO01000103.1|:c73644-71089	0.000542169	0.068446	Prevotella denticola	Prevotella denticola CRIS 18C-A contig00115	WP_006796507.1	protein BatD		Caries	5.28421e-08	0	0	0	0	0	0	0	0	0	0	0	0	0	2.84775e-06	4.76379e-07	0	1.63474e-07	0	1.47573e-07	1.23606e-07	5.58845e-08	1.89596e-08	5.02698e-07	0	1.72959e-07	3.72756e-07	1.26508e-07	0	0	0	1.07246e-07	2.47483e-07	1.3056e-07	2.38397e-07	2.58451e-07	1.43708e-07	3.67262e-07	2.45558e-07	8.99942e-07	1.90188e-07
gi|325482152|gb|AEXO01000103.1|:c82291-80792	0.000373922	0.0671918	-	Prevotella denticola CRIS 18C-A contig00115	WP_006365698.1	hypothetical protein		Caries	0	0	0	0	3.4937e-08	1.91071e-07	0	0	0	0	0	0	0	0	2.01535e-06	1.01469e-07	0	8.70672e-08	0	2.15541e-07	1.21909e-07	0	6.46145e-08	3.86928e-07	0	0	2.11726e-07	1.07785e-07	0	5.64315e-08	0	9.13736e-08	4.21711e-07	1.33484e-07	2.1021e-07	2.1649e-07	3.42831e-07	5.36514e-07	4.74011e-07	1.42746e-06	1.08027e-07
gi|325482237|gb|AEXO01000100.1|:114606-115967	0.000115182	0.0661651	Prevotella denticola	Prevotella denticola CRIS 18C-A contig00025	WP_009052730.1	sodium-dependent transporter	K03308|1|4.4e-266|913.0|pdn:HMPREF9137_0346|neurotransmitter:Na+ symporter, NSS family (A)	Caries	0	0	0	0	3.84769e-08	0	0	0	0	0	5.73652e-08	0	0	0	3.10738e-06	2.23499e-07	0	1.43834e-07	0	2.3738e-07	1.19304e-07	1.23304e-07	7.11613e-08	7.20767e-07	0	8.11461e-08	3.26449e-07	2.37412e-07	3.74901e-08	0	0	2.01263e-07	9.28878e-07	1.47009e-07	2.31509e-07	2.07867e-07	2.69691e-07	4.12312e-07	2.64593e-07	1.46371e-06	5.94861e-08
gi|325482237|gb|AEXO01000100.1|:35981-38797	0.000315258	0.0671918	Prevotella denticola	Prevotella denticola CRIS 18C-A contig00025	WP_012025917.1	peptidase M16	K07263|1|0.0e+00|1900.0|pdn:HMPREF9137_0417|zinc protease [EC:3.4.24.-] (A)	Caries	2.39731e-08	2.20772e-08	0	0	3.72066e-08	3.3914e-08	2.42815e-08	0	2.2845e-08	0	2.77357e-08	0	0	0	3.91696e-06	1.62091e-07	0	3.01351e-07	0	4.20829e-07	2.06138e-07	7.606e-08	1.20421e-07	9.3651e-07	0	1.96168e-07	4.28412e-07	2.00878e-07	0	3.00487e-08	0	1.45964e-07	4.49106e-07	2.13234e-07	3.7311e-07	5.36012e-07	1.30393e-07	1.01576e-06	4.35967e-07	1.47226e-06	1.15044e-07
gi|325482237|gb|AEXO01000100.1|:40713-42788	3.53e-05	0.0661651	Prevotella denticola	Prevotella denticola CRIS 18C-A contig00025				Caries	3.253e-08	0	0	0	0	0	0	0	0	0	0	0	0	0	3.42203e-06	7.33155e-08	0	1.2582e-07	0	3.11475e-07	6.9929e-08	1.72014e-07	7.00301e-08	6.86223e-07	0	5.32375e-08	3.18179e-07	7.78795e-08	0	8.15484e-08	0	1.98064e-07	3.65645e-07	1.28598e-07	2.53143e-07	2.27292e-07	3.89258e-07	6.44293e-07	2.80222e-07	1.27444e-06	3.9027e-08
gi|325482237|gb|AEXO01000100.1|:c5823-4828	0.000241476	0.0671918	Prevotella denticola	Prevotella denticola CRIS 18C-A contig00025	WP_012025967.1	alkyl hydroperoxide reductase		Caries	6.78035e-08	0	0	0	0	0	0	0	6.46127e-08	0	0	0	0	0	4.03656e-06	3.05629e-07	0	0	0	4.32813e-07	2.62911e-07	0	2.53745e-07	8.1818e-07	0	0	4.4641e-07	7.10659e-07	5.12665e-08	8.49872e-08	0	1.37611e-07	5.08085e-07	1.3402e-07	2.11055e-07	4.73753e-07	1.47517e-07	9.5546e-07	5.84077e-07	1.51513e-06	8.13454e-08
gi|325482237|gb|AEXO01000100.1|:c72644-69567	0.00017091	0.0671918	Prevotella denticola	Prevotella denticola CRIS 18C-A contig00025	WP_011583956.1	TonB-dependent receptor		Caries	4.38806e-08	0	0	0	3.40517e-08	0	0	0	0	0	0	0	0	4.58234e-08	3.69006e-06	1.97795e-07	0	1.27291e-07	0	2.72067e-07	2.59405e-07	1.39221e-07	1.57443e-07	6.43227e-07	0	0	3.50812e-07	1.31317e-07	0	1.10003e-07	0	3.11703e-07	2.46614e-07	2.52598e-07	4.09767e-07	1.65163e-07	3.5801e-07	9.27131e-07	4.33423e-07	1.21896e-06	1.05289e-07
gi|325482340|gb|AEXO01000099.1|:73874-75136	0.000650598	0.0697212	Prevotella denticola	Prevotella denticola CRIS 18C-A contig00049				Caries	0	0	0	0	0	0	5.41575e-08	0	0	0	0	0	0	0	2.39353e-06	3.61527e-07	0	3.10216e-07	0	2.93264e-07	1.72414e-07	0	3.83696e-08	5.34203e-07	0	0	6.03494e-07	1.28011e-07	4.04287e-08	6.70208e-08	0	1.0852e-07	3.00506e-07	2.11376e-07	2.82771e-07	5.97762e-07	2.69774e-07	1.03635e-06	2.04712e-07	1.43697e-06	6.41489e-08
gi|325482340|gb|AEXO01000099.1|:c102944-99690	0.000251319	0.0671918	Prevotella denticola	Prevotella denticola CRIS 18C-A contig00049				Caries	2.07472e-08	0	0	0	1.61e-08	0	0	0	0	0	0	0	0	0	2.16062e-06	1.40279e-07	0	1.20369e-07	8.01823e-08	2.1521e-07	1.561e-07	2.19417e-07	5.95525e-08	3.77981e-07	0	0	3.12222e-07	1.49012e-07	0	1.30026e-07	0	1.26323e-07	3.88673e-07	8.2018e-08	2.26033e-07	2.89928e-07	9.0278e-08	5.21954e-07	2.09479e-07	9.44629e-07	9.95638e-08
gi|325482340|gb|AEXO01000099.1|:c36910-35657	0.000208517	0.0671918	-	Prevotella denticola CRIS 18C-A contig00049	WP_015025778.1	N-acetylmuramoyl-L-alanine amidase	K01448|1|2.4e-241|831.0|pdn:HMPREF9137_2497|N-acetylmuramoyl-L-alanine amidase [EC:3.5.1.28] (A)	Caries	0	0	0	0	0	0	0	0	0	0	0	0	0	0	2.77232e-06	1.21374e-07	0	1.56221e-07	0	2.71586e-07	1.51207e-07	1.13908e-07	1.15935e-07	2.2149e-07	0	0	1.01304e-07	1.2893e-07	0	6.75018e-08	0	1.09299e-07	4.66758e-07	1.06447e-07	8.38159e-08	7.52565e-08	2.92917e-07	4.99149e-07	1.54636e-07	1.19034e-06	2.22332e-07
gi|325482340|gb|AEXO01000099.1|:c67854-64519	0.000162318	0.0671918	Prevotella denticola	Prevotella denticola CRIS 18C-A contig00049	WP_011711217.1	DNA helicase UvrD		Caries	4.0487e-08	0	0	0	0	2.86378e-08	0	0	0	1.00371e-08	0	0	0	0	1.59697e-06	1.36873e-07	0	1.4656e-07	0	2.36722e-07	1.30551e-07	4.2818e-08	2.9368e-08	4.40421e-07	0	3.31298e-08	2.28481e-07	2.42323e-08	1.53062e-08	5.07477e-08	0	8.21705e-08	1.51694e-07	4.00133e-08	2.52051e-07	9.75672e-08	1.76172e-07	5.09281e-07	2.3251e-07	6.0067e-07	9.71463e-08
gi|325482340|gb|AEXO01000099.1|:c98561-97404	0.000171109	0.0671918	Prevotella denticola	Prevotella denticola CRIS 18C-A contig00049	WP_012075433.1	porin	K07221|1|1.1e-228|789.0|pdn:HMPREF9137_2454|phosphate-selective porin OprO and OprP (A)	Caries	0	0	0	0	0	0	0	0	0	0	0	0	0	0	3.59687e-06	2.62872e-07	0	2.25563e-07	0	6.41711e-07	1.88047e-07	2.46702e-07	8.36975e-08	7.09543e-07	0	0	3.83958e-07	2.09427e-07	0	7.30978e-08	0	2.36719e-07	8.4182e-07	2.30543e-07	3.63058e-07	8.14954e-08	2.19844e-07	6.94966e-07	2.79093e-07	1.39033e-06	6.99655e-08
gi|325482435|gb|AEXO01000098.1|:11311-13344	0.000401825	0.0671918	Prevotella denticola	Prevotella denticola CRIS 18C-A contig00044	WP_011710942.1	M13 family peptidase	K07386|1|0.0e+00|1368.0|pdn:HMPREF9137_1658|putative endopeptidase [EC:3.4.24.-] (A)	Caries	3.32017e-08	0	0	0	0	4.69694e-08	3.36288e-08	0	0	0	0	0	0	0	2.00644e-06	2.24488e-07	0	1.60522e-07	0	3.44399e-07	7.13729e-08	1.0534e-07	4.76508e-08	5.31358e-07	0	0	4.20872e-07	1.58975e-07	0	1.24848e-07	0	4.71692e-07	1.86598e-07	2.95319e-07	2.58371e-07	1.85588e-07	3.06854e-07	7.47356e-07	1.58894e-07	1.23044e-06	5.95864e-08
gi|325482435|gb|AEXO01000098.1|:149795-150916	0.000253508	0.0671918	Prevotella denticola	Prevotella denticola CRIS 18C-A contig00044	CAL66600.1	chorismate synthase	K01736|1|5.9e-217|750.0|pdn:HMPREF9137_1459|chorismate synthase [EC:4.2.3.5] (A)	Caries	0	0	0	0	0	0	0	0	0	0	0	0	0	0	2.91684e-06	2.71307e-07	0	2.91e-07	0	9.60521e-08	1.94081e-07	1.90964e-07	4.31915e-08	5.40564e-07	0	0	2.26445e-07	7.20489e-08	0	7.54432e-08	0	3.66472e-07	4.51027e-07	5.94849e-08	3.74707e-07	3.36441e-07	6.54757e-08	2.66857e-07	6.33705e-07	7.89684e-07	2.88842e-07
gi|325482435|gb|AEXO01000098.1|:40407-41663	4.85e-05	0.0661651	Prevotella denticola	Prevotella denticola CRIS 18C-A contig00044	WP_000656979.1	peptidase T	K01258|1|5.1e-250|860.0|pdn:HMPREF9137_1562|tripeptide aminopeptidase [EC:3.4.11.4] (A)	Caries	0	0	0	0	4.1691e-08	0	0	0	0	0	0	0	0	0	3.36091e-06	3.00772e-07	0	1.03899e-07	0	2.14341e-07	5.03218e-07	1.70454e-07	7.71056e-08	1.32831e-06	0	8.79245e-08	3.33719e-07	3.21555e-07	0	6.73407e-08	0	2.18075e-07	6.87008e-07	2.12385e-07	4.18079e-07	3.00308e-07	5.84437e-08	3.55684e-07	4.11379e-07	8.72321e-07	1.70594e-07
gi|325482435|gb|AEXO01000098.1|:c129616-127673	0.000105142	0.0661651	Prevotella denticola	Prevotella denticola CRIS 18C-A contig00044	CAJ75243.1	conserved hypothetical protein		Caries	3.47388e-08	0	0	0	0	0	0	0	0	1.72242e-08	0	0	0	0	3.42113e-06	7.82938e-08	0	1.67954e-07	0	4.15781e-07	2.76118e-07	0	9.97137e-08	9.81876e-07	0	0	3.80395e-07	2.07919e-07	2.62662e-08	4.35428e-08	0	3.52521e-07	1.46172e-07	1.71662e-07	1.08133e-07	3.39816e-07	4.37967e-07	4.13977e-07	3.32499e-07	1.34736e-06	1.25031e-07
gi|325482435|gb|AEXO01000098.1|:c158899-158093	6.95e-05	0.0661651	Prevotella denticola	Prevotella denticola CRIS 18C-A contig00044	WP_011524737.1	nucleotidyltransferase family protein		Caries	0	7.70651e-08	0	0	0	0	8.47595e-08	0	0	0	0	0	0	0	3.09339e-06	0	0	1.61835e-07	0	5.0802e-07	2.19826e-07	2.65503e-07	6.00506e-08	9.632e-07	0	1.36953e-07	3.93542e-07	2.00344e-07	0	2.09782e-07	0	2.5468e-07	3.13539e-07	0	1.30242e-07	4.67765e-07	1.82066e-07	3.32413e-07	2.72292e-07	6.67788e-07	2.45368e-07
gi|325482435|gb|AEXO01000098.1|:c27166-26063	0.000322568	0.0671918	Prevotella denticola	Prevotella denticola CRIS 18C-A contig00044	WP_012647428.1	agmatine deiminase family protein		Caries	0	0	0	0	4.74688e-08	0	0	0	0	0	0	0	0	0	2.5481e-06	2.7573e-07	0	5.91489e-08	0	2.27321e-07	0	0	1.31687e-07	5.33213e-07	0	1.0011e-07	4.02739e-07	1.46447e-07	0	7.66732e-08	0	1.24149e-07	2.29191e-07	1.2091e-07	9.5204e-08	1.70963e-07	1.33086e-07	4.4645e-07	1.75646e-07	8.42012e-07	7.33877e-08
gi|325482435|gb|AEXO01000098.1|:c67907-66648	0.000566569	0.0694257	Prevotella denticola	Prevotella denticola CRIS 18C-A contig00044	WP_012024538.1	nicotinate phosphoribosyltransferase	K00763|1|7.9e-255|876.0|pdn:HMPREF9137_1538|nicotinate phosphoribosyltransferase [EC:6.3.4.21] (A)	Caries	1.07194e-07	0	0	0	0	0	0	0	0	0	0	0	0	0	3.19052e-06	1.20796e-07	0	3.6278e-07	0	1.71064e-07	1.15216e-07	0	1.53844e-07	7.53756e-07	0	0	9.36377e-07	6.41579e-08	0	6.71803e-08	0	3.26334e-07	3.01222e-07	2.1188e-07	2.5025e-07	1.49796e-07	1.16609e-07	5.6774e-07	5.12999e-07	1.30527e-06	1.92905e-07
gi|325482435|gb|AEXO01000098.1|:c85068-81493	0.000332715	0.0671918	Prevotella denticola	Prevotella denticola CRIS 18C-A contig00044	WP_009051791.1	pyruvate:ferredoxin (flavodoxin) oxidoreductase	K03737|1|0.0e+00|2430.0|pdn:HMPREF9137_1524|putative pyruvate-flavodoxin oxidoreductase [EC:1.2.7.-] (A)	Caries	3.77797e-08	0	0	0	1.46548e-08	0	1.91278e-08	0	0	9.36347e-09	0	1.83999e-08	0	0	3.14878e-06	1.7025e-07	3.51137e-08	7.3043e-08	0	2.86303e-07	1.62476e-07	5.99164e-08	4.06551e-08	5.51514e-07	0	6.18583e-08	3.52756e-07	2.03454e-07	0	0	0	1.91639e-07	2.85386e-07	7.46556e-08	1.76351e-07	1.84732e-07	2.67066e-07	5.70884e-07	1.704e-07	1.30996e-06	1.6634e-07
gi|325482588|gb|AEXO01000095.1|:182034-182987	0.000141857	0.0662092	Prevotella denticola	Prevotella denticola CRIS 18C-A contig00164	WP_012470729.1	NUDIX domain-containing protein		Caries	0	0	0	0	0	0	2.15097e-07	0	0	0	0	0	0	0	3.64049e-06	1.59542e-07	0	1.36898e-07	0	3.8582e-07	3.04345e-07	2.99456e-07	1.01595e-07	8.27624e-07	0	2.317e-07	3.32902e-07	1.69474e-07	0	0	0	1.43669e-07	3.16008e-07	2.09881e-07	4.93805e-07	2.21269e-07	5.06905e-07	1.10829e-06	2.27544e-07	1.7223e-06	1.69853e-07
gi|325482588|gb|AEXO01000095.1|:253831-255564	0.000107448	0.0661651	Prevotella denticola	Prevotella denticola CRIS 18C-A contig00164	CAL65002.1	SusD/RagB family protein containing tetratricopeptide repeats		Caries	7.78919e-08	0	0	0	3.02224e-08	5.50956e-08	0	0	0	0	0	0	0	0	4.39235e-06	2.63327e-07	0	1.50635e-07	0	4.53074e-07	1.67442e-07	1.23565e-07	1.39737e-07	1.22021e-06	0	1.91213e-07	3.4506e-07	2.331e-07	0	1.46449e-07	0	1.58086e-07	8.75524e-07	2.30942e-07	2.42457e-07	3.56307e-07	1.86056e-07	9.79793e-07	2.77556e-07	1.60758e-06	2.33622e-07
gi|325482588|gb|AEXO01000095.1|:263589-265727	0.000212942	0.0671918	Prevotella denticola	Prevotella denticola CRIS 18C-A contig00164	AAO33827.1	SusB		Caries	0	2.90751e-08	0	0	0	0	0	0	0	0	3.65271e-08	0	0	0	3.88655e-06	2.84625e-07	0	1.22114e-07	4.06722e-08	1.51151e-07	1.01804e-07	6.67792e-08	4.53117e-08	6.90679e-07	0	5.16695e-08	4.15731e-07	1.88964e-07	0	7.91465e-08	0	1.28154e-07	5.32313e-07	9.36075e-08	9.82751e-08	3.08837e-07	1.71724e-07	7.94278e-07	3.92844e-07	1.13459e-06	3.78775e-08
gi|325482588|gb|AEXO01000095.1|:278314-279681	7.71e-05	0.0661651	Prevotella denticola	Prevotella denticola CRIS 18C-A contig00164	WP_002693054.1	thiol:disulfide interchange protein		Caries	0	0	0	0	0	0	5.00007e-08	0	0	2.44764e-08	0	0	0	0	3.86718e-06	0	0	1.90937e-07	0	2.36339e-07	1.5918e-07	1.56624e-07	7.08492e-08	9.25666e-07	0	8.07902e-08	6.03604e-07	2.95464e-07	3.73256e-08	0	0	1.0019e-07	6.47363e-07	2.4394e-07	3.07325e-07	2.75941e-07	3.22209e-07	9.80471e-07	1.4175e-07	2.09083e-06	0
gi|325482588|gb|AEXO01000095.1|:30419-31681	9.47e-05	0.0661651	Prevotella denticola	Prevotella denticola CRIS 18C-A contig00164	WP_011711224.1		K09458|1|3.7e-246|847.0|pdn:HMPREF9137_0496|3-oxoacyl-[acyl-carrier-protein] synthase II [EC:2.3.1.179] (A)	Caries	0	0	0	0	4.14929e-08	7.56419e-08	0	0	0	0	0	0	0	0	3.18125e-06	0	0	2.58513e-07	0	2.4288e-07	4.36634e-07	2.26193e-07	1.00877e-07	7.17052e-07	0	8.75068e-08	3.92012e-07	1.68275e-07	0	0	0	2.17039e-07	4.00675e-07	1.05688e-07	4.16093e-07	4.48322e-07	4.50669e-07	6.1753e-07	2.16162e-07	1.9423e-06	1.28298e-07
gi|325482588|gb|AEXO01000095.1|:67461-69344	3.12e-05	0.0661651	Prevotella denticola	Prevotella denticola CRIS 18C-A contig00164	WP_012022225.1	ABC transporter ATP-binding protein	K11085|1|0.0e+00|1221.0|pdn:HMPREF9137_0532|ATP-binding cassette, subfamily B, bacterial MsbA [EC:3.6.3.-] (A)	Caries	3.58451e-08	0	0	0	2.78161e-08	0	0	0	0	0	4.1471e-08	0	6.72513e-08	0	3.77077e-06	0	0	1.54603e-07	0	3.8556e-07	3.08222e-07	1.51636e-07	1.28612e-07	8.55627e-07	0	5.8663e-08	4.72e-07	3.70322e-07	0	2.24648e-07	0	2.18249e-07	5.71873e-07	2.83406e-07	2.23153e-07	3.00547e-07	3.11948e-07	9.74353e-07	3.43089e-07	2.05237e-06	2.58026e-07
gi|325482588|gb|AEXO01000095.1|:69368-71377	7.71e-05	0.0661651	Prevotella denticola	Prevotella denticola CRIS 18C-A contig00164	WP_012070078.1	LTA synthase family protein		Caries	0	0	0	0	0	0	0	0	0	1.66586e-08	3.88713e-08	0	0	0	2.43284e-06	0	0	1.79967e-07	0	4.53815e-07	7.22251e-08	3.55325e-08	9.64395e-08	7.42108e-07	0	5.49856e-08	1.89605e-07	2.15949e-07	0	4.21131e-08	0	2.04568e-07	5.96929e-07	1.66025e-07	2.09165e-07	2.34755e-07	1.46196e-07	8.66209e-07	2.57265e-07	9.18777e-07	1.20925e-07
gi|325482588|gb|AEXO01000095.1|:73534-76014	0.000147287	0.0668312	Prevotella denticola	Prevotella denticola CRIS 18C-A contig00164	WP_012026750.1	TonB-dependent receptor		Caries	1.08879e-07	0	0	0	2.11228e-08	0	0	0	0	2.69921e-08	3.14919e-08	2.65208e-08	0	0	3.96004e-06	6.13475e-08	0	1.84241e-07	0	4.99541e-07	3.33135e-07	8.63608e-08	1.17197e-07	1.02081e-06	0	0	4.86431e-07	4.23582e-07	0	6.82364e-08	0	3.31464e-07	6.11914e-07	2.1521e-07	5.93097e-07	3.80378e-07	4.44158e-07	1.4777e-06	4.42904e-07	1.55636e-06	2.48709e-07
gi|325482588|gb|AEXO01000095.1|:87523-89568	0.000289495	0.0671918	Prevotella denticola	Prevotella denticola CRIS 18C-A contig00164	WP_001890245.1	DUF3413 domain-containing protein	K07014|1|0.0e+00|1402.0|pdn:HMPREF9137_0545|(A)	Caries	3.3007e-08	0	0	0	2.56137e-08	4.66939e-08	3.34315e-08	0	0	0	0	0	0	0	4.34783e-06	1.48781e-07	0	6.38323e-08	8.50418e-08	3.95053e-07	1.41909e-07	2.44351e-07	7.1057e-08	6.96285e-07	0	5.40181e-08	5.27762e-07	3.95107e-08	2.49567e-08	1.24116e-07	0	1.33979e-07	7.75696e-07	1.63104e-07	5.13711e-08	3.22875e-07	1.7953e-07	6.99269e-07	5.37069e-07	1.08343e-06	0
gi|325482588|gb|AEXO01000095.1|:95447-95986	0.000390104	0.0671918	Prevotella denticola	Prevotella denticola CRIS 18C-A contig00164				Caries	1.2506e-07	0	0	0	0	0	0	0	0	0	0	0	0	0	3.16832e-06	0	2.32531e-07	2.41853e-07	0	1.99575e-07	2.68838e-07	2.6452e-07	0	1.1286e-06	0	2.04669e-07	1.05863e-06	4.49105e-07	9.45583e-08	1.56754e-07	0	0	0	3.7079e-07	3.89278e-07	1.22334e-06	1.36044e-07	1.49032e-06	2.394e-07	1.95033e-06	3.00074e-07
gi|325482588|gb|AEXO01000095.1|:c156507-154906	0.000128344	0.0661651	Prevotella denticola	Prevotella denticola CRIS 18C-A contig00164	ABG83900.1	glycosyl hydrolase, family 31		Caries	0	0	0	0	0	0	0	0	0	0	0	0	0	0	3.24292e-06	2.85024e-07	0	2.28935e-07	0	3.38722e-07	1.35929e-07	8.9164e-08	7.33115e-08	9.36865e-07	0	6.89894e-08	3.92722e-07	1.51384e-07	9.56207e-08	0	0	8.55558e-08	2.67816e-07	4.16617e-08	2.25396e-07	2.03913e-07	3.6686e-07	6.69805e-07	2.42089e-07	1.28925e-06	1.51723e-07
gi|325482588|gb|AEXO01000095.1|:c160681-156563	8.26e-05	0.0661651	Prevotella denticola	Prevotella denticola CRIS 18C-A contig00164	WP_011709575.1	hybrid sensor histidine kinase/response regulator		Caries	0	0	0	0	6.36144e-08	2.31939e-08	1.66062e-08	0	1.56238e-08	8.1291e-09	0	0	0	0	3.59868e-06	1.47806e-07	3.04848e-08	1.32909e-07	0	3.53217e-07	1.76223e-07	1.04035e-07	8.9139e-08	6.07611e-07	0	8.0496e-08	4.48664e-07	3.53265e-07	0	4.11009e-08	0	1.85387e-07	3.87271e-07	2.26849e-07	2.69577e-07	2.18539e-07	2.14024e-07	5.8614e-07	3.76623e-07	1.32828e-06	1.96698e-07
gi|325482588|gb|AEXO01000095.1|:c161948-160851	0.000123284	0.0661651	Prevotella denticola	Prevotella denticola CRIS 18C-A contig00164				Caries	0	0	0	0	0	8.70089e-08	0	0	0	0	0	0	0	0	5.02756e-06	0	0	2.68895e-07	0	8.07926e-07	5.94969e-07	0	2.46124e-07	1.06072e-06	0	0	5.20637e-07	1.0989e-07	0	7.70922e-08	0	1.78336e-07	3.45664e-07	2.80848e-07	5.74345e-07	2.57846e-07	3.34534e-07	1.34915e-06	9.30322e-07	1.78793e-06	2.21366e-07
gi|325482588|gb|AEXO01000095.1|:c166907-163836	0.000107448	0.0661651	Prevotella denticola	Prevotella denticola CRIS 18C-A contig00164	WP_012026610.1	TonB-dependent receptor		Caries	0	0	0	0	3.41182e-08	0	2.22659e-08	0	0	0	0	0	0	0	3.43706e-06	1.98181e-07	0	1.70053e-07	2.83196e-08	3.85897e-07	2.12655e-07	1.39493e-07	1.262e-07	8.90019e-07	0	3.59769e-08	4.75556e-07	1.84203e-07	0	5.51089e-08	0	2.2308e-07	3.70644e-07	1.0863e-07	4.10567e-07	3.07199e-07	2.15226e-07	9.0234e-07	3.15615e-07	1.91967e-06	5.77416e-08
gi|325482588|gb|AEXO01000095.1|:c174380-171801	7.18e-05	0.0661651	-	Prevotella denticola CRIS 18C-A contig00164	WP_015024597.1	TonB-dependent receptor		Caries	3.27248e-08	2.41053e-08	0	0	0	0	2.6512e-08	0	0	0	0	0	0	0	2.5299e-06	5.89934e-08	0	1.01241e-07	0	2.29743e-07	1.40671e-07	5.53646e-08	5.63498e-08	4.70367e-07	0	4.28376e-08	3.16451e-07	9.39987e-08	0	3.2809e-08	0	5.31242e-08	8.35038e-07	1.81083e-07	1.62954e-07	5.3587e-07	1.9932e-07	8.13609e-07	2.9229e-07	1.23071e-06	2.51225e-07
gi|325482588|gb|AEXO01000095.1|:c217256-215394	0.000240109	0.0671918	Prevotella denticola	Prevotella denticola CRIS 18C-A contig00164	WP_011633065.1	membrane dipeptidase		Caries	7.24984e-08	0	0	0	5.62593e-08	5.12806e-08	3.67155e-08	0	0	1.7973e-08	0	0	0	0	3.45598e-06	8.16978e-08	0	2.08652e-07	9.33954e-08	4.47739e-07	2.42029e-07	7.66724e-08	1.30061e-07	7.27466e-07	0	5.93242e-08	4.09132e-07	2.16959e-07	0	4.5436e-08	0	5.14988e-07	4.40039e-07	3.48743e-07	3.16273e-07	5.89049e-07	2.5718e-07	5.9205e-07	2.96365e-07	1.6552e-06	8.6978e-08
gi|325482588|gb|AEXO01000095.1|:c232819-230933	0.000416084	0.0671918	Prevotella denticola	Prevotella denticola CRIS 18C-A contig00164	WP_002692754.1	DEAD/DEAH box helicase	K05592|1|0.0e+00|1271.0|pdn:HMPREF9137_0656|ATP-dependent RNA helicase DeaD [EC:3.6.4.13] (A)	Caries	3.57882e-08	0	0	0	2.77719e-08	0	0	0	0	0	4.14051e-08	0	0	0	4.08518e-06	4.03294e-07	0	2.76843e-07	4.61037e-08	3.00109e-07	2.92058e-07	2.19106e-07	1.02726e-07	9.22722e-07	0	0	3.58162e-07	2.43119e-07	2.70596e-08	1.34574e-07	0	2.90536e-07	6.70446e-07	4.24433e-07	2.22798e-07	5.50126e-07	1.55726e-07	6.20332e-07	4.82246e-07	1.55366e-06	1.28887e-07
gi|325482588|gb|AEXO01000095.1|:c293925-292165	0.000547136	0.068446	Prevotella denticola	Prevotella denticola CRIS 18C-A contig00164				Caries	3.83488e-08	3.5316e-08	0	0	0	1.08502e-07	3.88421e-08	0	0	1.90141e-08	4.43676e-08	0	0	0	2.23165e-06	8.64299e-08	0	2.22489e-07	4.94025e-08	2.75393e-07	2.06094e-07	8.11134e-08	8.25568e-08	8.53027e-07	0	0	4.32829e-07	3.05005e-07	0	9.61354e-08	0	1.55662e-07	3.3365e-07	1.516e-07	3.5811e-07	4.82308e-07	3.33736e-07	7.66403e-07	4.77168e-07	1.68732e-06	1.66229e-07
gi|325482588|gb|AEXO01000095.1|:c297142-293954	0.000141857	0.0662092	Prevotella denticola	Prevotella denticola CRIS 18C-A contig00164	WP_011710699.1	SusC/RagA family TonB-linked outer membrane protein		Caries	0	0	0	0	0	0	0	0	0	0	2.45003e-08	0	0	0	2.94756e-06	1.43183e-07	0	1.02384e-07	0	2.87253e-07	1.36569e-07	4.47917e-08	4.55888e-08	5.87848e-07	0	6.93139e-08	2.39013e-07	1.35765e-07	0	1.06174e-07	0	0	2.12472e-07	2.09289e-08	2.63669e-07	1.77557e-07	2.07329e-07	4.91441e-07	1.75614e-07	6.68077e-07	1.77843e-07
gi|325482588|gb|AEXO01000095.1|:c47027-45102	0.000594085	0.0694257	Prevotella denticola	Prevotella denticola CRIS 18C-A contig00164	WP_002702180.1	4-hydroxy-3-methylbut-2-en-1-yl diphosphate synthase	K03526|1|0.0e+00|1282.0|pdn:HMPREF9137_0511|(E)-4-hydroxy-3-methylbut-2-enyl-diphosphate synthase [EC:1.17.7.1] (A)	Caries	3.50635e-08	0	0	0	0	0	0	0	0	0	0	0	0	0	2.73348e-06	7.90255e-08	0	2.37333e-07	4.51702e-08	3.63711e-07	2.63813e-07	0	5.03228e-08	6.25978e-07	0	5.73837e-08	3.29791e-07	2.51835e-07	0	0	0	2.1349e-07	2.62748e-07	3.46532e-08	3.82002e-07	1.46996e-07	1.14429e-07	3.01329e-07	5.2943e-07	1.07668e-06	4.20665e-08
gi|325482588|gb|AEXO01000095.1|:c62771-61959	0.000490926	0.0671918	Prevotella denticola	Prevotella denticola CRIS 18C-A contig00164				Caries	0	0	0	0	6.44595e-08	0	0	0	0	4.11854e-08	0	0	0	0	3.53245e-06	5.61635e-07	0	2.40961e-07	0	2.65118e-07	3.57128e-07	8.78479e-08	5.96074e-08	1.10328e-06	0	1.35942e-07	3.1251e-07	1.98866e-07	0	2.08234e-07	0	1.68586e-07	4.66838e-07	3.28374e-07	6.46403e-07	3.48235e-07	2.71084e-07	8.79892e-07	0	1.71749e-06	9.96557e-08
gi|325482840|gb|AEXO01000092.1|:39716-42976	6.27e-05	0.0661651	Prevotella denticola	Prevotella denticola CRIS 18C-A contig00026	EAS20908.1	putative OmpA-related protein		Caries	0	0	0	0	0	2.92965e-08	0	0	0	0	0	0	0	0	2.68838e-06	2.80042e-07	0	2.20271e-07	0	2.8091e-07	1.11295e-07	1.09507e-07	1.48607e-08	7.1192e-07	0	1.01675e-07	4.67472e-07	2.97475e-07	1.56582e-08	7.78723e-08	0	1.2609e-07	4.6555e-07	1.63734e-07	2.57848e-07	2.31516e-07	2.47808e-07	6.77395e-07	3.76608e-07	1.14024e-06	1.24226e-07
gi|325482840|gb|AEXO01000092.1|:67739-69367	0.000303727	0.0671918	Prevotella denticola	Prevotella denticola CRIS 18C-A contig00026				Caries	8.29125e-08	0	0	0	6.43408e-08	0	0	0	0	0	0	0	0	0	2.22691e-06	9.34334e-08	0	1.60345e-07	5.34056e-08	2.54603e-07	2.22794e-07	4.38431e-08	2.97488e-08	7.60695e-07	0	0	4.2891e-07	1.78473e-07	0	5.19627e-08	0	1.68275e-07	6.21305e-07	2.04856e-07	1.29043e-07	2.31729e-07	3.15682e-07	8.78271e-07	2.38077e-07	1.09739e-06	2.98416e-07
gi|325482840|gb|AEXO01000092.1|:c103026-100762	0.000325798	0.0671918	Prevotella denticola	Prevotella denticola CRIS 18C-A contig00026	WP_012024775.1	glycoside hydrolase family 92 protein		Caries	2.98156e-08	5.49153e-08	0	0	2.31371e-08	0	0	0	2.84125e-08	0	0	0	0	0	2.5715e-06	2.01593e-07	0	1.15321e-07	0	2.37904e-07	1.40727e-07	9.45965e-08	1.06978e-07	7.84232e-07	0	4.87952e-08	3.92604e-07	2.14143e-07	0	1.12116e-07	0	3.02561e-07	1.67567e-07	2.06267e-07	9.28081e-08	2.49991e-07	2.77718e-07	1.13105e-06	2.28302e-07	8.52392e-07	0
gi|325482840|gb|AEXO01000092.1|:c112861-110477	0.000260771	0.0671918	-	Prevotella denticola CRIS 18C-A contig00026	WP_011710895.1	TonB-dependent receptor	K02014|1|0.0e+00|1586.0|pdn:HMPREF9137_2297|iron complex outermembrane recepter protein (A)	Caries	5.28841e-07	2.65858e-08	3.0642e-08	7.23182e-08	4.99835e-08	5.01126e-08	2.86796e-08	0	0	1.34378e-07	2.36884e-07	1.76416e-07	0	0	2.83457e-06	6.38168e-08	8.16162e-08	1.17364e-07	1.59893e-07	5.05805e-07	1.67291e-07	2.57262e-07	3.0767e-08	2.68227e-07	9.53354e-07	2.62861e-07	2.49802e-07	9.77589e-07	2.36828e-07	2.70554e-07	0	2.11737e-07	4.043e-07	3.01796e-07	1.32208e-07	7.69744e-07	5.65324e-07	1.08448e-06	3.08068e-06	8.14556e-07	2.69981e-07
gi|325482840|gb|AEXO01000092.1|:c19773-18376	0.000184663	0.0671918	Prevotella denticola	Prevotella denticola CRIS 18C-A contig00026	WP_012159992.1	dihydrolipoyl dehydrogenase	K00382|1|6.5e-265|909.0|pdn:HMPREF9137_2189|dihydrolipoamide dehydrogenase [EC:1.8.1.4] (A)	Caries	0	0	0	0	7.49722e-08	0	0	0	0	0	0	0	0	0	3.67608e-06	0	0	1.8684e-07	0	1.93963e-07	2.07686e-07	5.10875e-08	0	3.15618e-07	0	0	5.45216e-07	1.73474e-07	0	6.05488e-08	0	1.96081e-07	3.61983e-07	2.38706e-07	7.51825e-08	2.02514e-07	1.57647e-07	6.4168e-07	2.77416e-07	1.67881e-06	1.15909e-07
gi|325482840|gb|AEXO01000092.1|:c31974-28933	7.69e-05	0.0661651	Prevotella denticola	Prevotella denticola CRIS 18C-A contig00026	AAR37428.1	hypothetical protein MBMO_EBAC750-01A01.2		Caries	2.22e-08	0	0	0	0	3.14056e-08	0	0	0	0	0	0	0	0	2.03722e-06	0	0	1.7173e-07	2.85989e-08	2.30279e-07	1.43168e-07	4.69562e-08	6.37223e-08	4.16276e-07	0	0	3.75844e-07	2.12594e-07	1.67855e-08	8.34785e-08	0	2.70336e-07	2.07944e-07	4.38804e-08	1.38205e-07	1.86137e-07	1.44899e-07	5.29106e-07	2.97479e-07	9.63759e-07	5.32676e-08
gi|325482983|gb|AEXO01000081.1|:2936-4165	0.000371844	0.0671918	Prevotella denticola	Prevotella denticola CRIS 18C-A contig00027	WP_012023191.1		K00647|1|2.0e-236|814.0|pdn:HMPREF9137_2056|3-oxoacyl-[acyl-carrier-protein] synthase I [EC:2.3.1.41] (A)	Caries	0	0	0	0	1.70425e-07	7.76713e-08	0	0	0	2.72226e-08	0	0	0	0	3.19507e-06	0	0	4.24718e-07	0	3.06664e-07	1.18026e-07	5.80653e-08	3.93991e-08	7.07408e-07	0	8.98545e-08	1.03281e-07	3.28613e-07	0	0	0	2.22862e-07	5.14281e-07	1.08524e-07	4.27257e-07	5.37075e-07	2.98633e-07	8.7238e-07	4.7296e-07	1.65046e-06	1.3174e-07
gi|325482983|gb|AEXO01000081.1|:35089-36411	0.0001	0.0661651	Prevotella denticola	Prevotella denticola CRIS 18C-A contig00027	WP_012024188.1	MFS transporter	K08218|1|3.3e-249|857.0|pdn:HMPREF9137_2089|MFS transporter, PAT family, beta-lactamase induction signal transducer AmpG (A)	Caries	0	0	0	0	3.96112e-08	0	0	0	0	0	0	0	0	0	1.82799e-06	3.45132e-07	0	9.87157e-08	0	2.85107e-07	1.64595e-07	1.07967e-07	3.66295e-08	5.58338e-07	0	8.35382e-08	2.88062e-07	1.22205e-07	0	1.91944e-07	0	2.07196e-07	1.91252e-07	2.0179e-07	7.94446e-08	3.56658e-07	5.55281e-08	1.08141e-06	4.88571e-07	9.18825e-07	1.22479e-07
gi|325482983|gb|AEXO01000081.1|:c1645-947	0.000123857	0.0661651	Prevotella denticola	Prevotella denticola CRIS 18C-A contig00027	WP_005381837.1	5'-methylthioadenosine/adenosylhomocysteine nucleosidase	K01243|1|4.6e-132|468.0|pdn:HMPREF9137_2054|adenosylhomocysteine nucleosidase [EC:3.2.2.9] (A)	Caries	0	0	0	0	0	0	0	0	0	0	0	0	0	0	4.97352e-06	0	0	1.8684e-07	0	5.39623e-07	0	0	6.93288e-08	4.4696e-07	0	0	8.83185e-07	1.15649e-07	0	1.21098e-07	0	1.96081e-07	1.08595e-06	1.90965e-07	7.51825e-07	5.40038e-07	2.10197e-07	7.67545e-07	4.19124e-07	2.43121e-06	6.95451e-07
gi|325483115|gb|AEXO01000072.1|:82899-84521	0.000178785	0.0671918	Prevotella denticola	Prevotella denticola CRIS 18C-A contig00002	WP_011523286.1	MFS transporter		Caries	4.16095e-08	0	0	0	3.22893e-08	0	4.21447e-08	0	0	2.06308e-08	0	0	0	0	3.44585e-06	2.81337e-07	0	1.20703e-07	0	2.98809e-07	1.78894e-07	1.76021e-07	7.67561e-08	9.46444e-07	0	2.0429e-07	6.13102e-07	2.49042e-07	0	5.21548e-08	0	1.68898e-07	6.23602e-07	1.64491e-07	1.2952e-07	4.07025e-07	1.35792e-07	1.57316e-06	5.1774e-07	1.5489e-06	2.496e-07
gi|325483115|gb|AEXO01000072.1|:c43257-41977	1.59e-05	0.0661651	Prevotella denticola	Prevotella denticola CRIS 18C-A contig00002	WP_012024950.1	DUF4302 domain-containing protein		Caries	0	0	0	0	0	0	0	0	0	0	0	0	0	0	3.89384e-06	0	0	1.01952e-07	0	2.72042e-07	1.69991e-07	1.11507e-07	1.89152e-07	5.2609e-07	0	0	4.72188e-07	1.26212e-07	0	1.32158e-07	0	2.1399e-07	1.97523e-07	5.21016e-08	4.10247e-07	2.94681e-07	1.72046e-07	1.3325e-06	3.02754e-07	7.25668e-07	1.89743e-07
gi|325483115|gb|AEXO01000072.1|:c49261-45818	8.13e-05	0.0661651	Prevotella denticola	Prevotella denticola CRIS 18C-A contig00002	WP_012024953.1	SusC/RagA family TonB-linked outer membrane protein		Caries	5.8826e-08	0	0	0	1.52165e-08	0	0	0	0	0	2.26862e-08	0	0	0	3.31325e-06	4.41937e-08	0	1.70646e-07	5.05214e-08	1.56461e-07	2.62274e-07	4.14752e-08	1.2664e-07	5.9247e-07	0	9.62727e-08	4.42632e-07	2.73003e-07	0	4.91563e-08	0	3.18375e-07	1.83672e-07	1.74413e-07	2.36987e-07	1.7763e-07	2.42971e-07	1.32415e-06	4.52074e-07	1.30559e-06	1.52499e-07
gi|325483194|gb|AEXO01000070.1|:c10838-9264	0.000178785	0.0671918	Prevotella denticola	Prevotella denticola CRIS 18C-A contig00074	WP_007293349.1	NADH-quinone oxidoreductase subunit NuoD	K13378|1|0.0e+00|1086.0|pdn:HMPREF9137_1116|NADH-quinone oxidoreductase subunit C/D [EC:1.6.5.3] (A)	Caries	0	0	0	0	3.32734e-08	0	0	0	0	2.12595e-08	0	0	0	0	2.82895e-06	1.93274e-07	0	2.07303e-07	1.6571e-07	3.07916e-07	1.3826e-07	1.36039e-07	3.07688e-08	6.22295e-07	0	7.01721e-08	3.2263e-07	2.8674e-07	3.242e-08	5.37443e-08	0	1.74045e-07	4.97386e-07	1.27128e-07	1.33467e-07	2.68539e-07	3.73149e-07	9.85389e-07	4.76454e-07	1.05232e-06	3.08648e-07
gi|325483224|gb|AEXO01000069.1|:21429-23375	0.000178785	0.0671918	Prevotella denticola	Prevotella denticola CRIS 18C-A contig00071	WP_012026627.1	transcription termination factor Rho	K03628|1|0.0e+00|1286.0|pdn:HMPREF9137_2372|transcription termination factor Rho (A)	Caries	3.46853e-08	0	0	0	0	9.81364e-08	3.51314e-08	0	0	1.71976e-08	0	0	0	0	2.79479e-06	1.56346e-07	0	3.3539e-08	0	2.21408e-07	1.86405e-07	1.46729e-07	7.467e-08	4.06494e-07	0	5.67648e-08	3.58857e-07	4.15197e-08	0	4.34757e-08	0	7.03957e-08	2.59914e-07	6.85589e-08	1.61949e-07	9.69406e-08	1.88659e-07	4.59265e-07	3.65186e-07	9.54885e-07	4.16128e-08
gi|325483297|gb|AEXO01000068.1|:c21062-20058	0.000140464	0.0662092	Prevotella denticola	Prevotella denticola CRIS 18C-A contig00057				Caries	0	0	0	0	0	1.90121e-07	6.80606e-08	0	0	0	0	0	0	1.40343e-07	4.48664e-06	0	0	2.6433e-07	0	2.33401e-07	3.3256e-07	1.4213e-07	6.38059e-08	1.79152e-06	0	1.09971e-07	3.7921e-07	2.4131e-07	0	1.68452e-07	0	1.36378e-07	7.55303e-07	5.1599e-07	1.04582e-07	3.87825e-07	8.77178e-07	2.28295e-06	3.01121e-07	1.38416e-06	5.3137e-07
gi|325483297|gb|AEXO01000068.1|:c26105-23016	0.000164165	0.0671918	Prevotella denticola	Prevotella denticola CRIS 18C-A contig00057	WP_012022870.1	TonB-dependent receptor		Caries	2.18551e-08	0	0	0	1.69597e-08	3.09177e-08	4.42724e-08	0	0	0	2.52852e-08	0	4.10037e-08	0	3.55636e-06	1.97027e-07	0	1.05664e-07	0	4.45137e-07	2.11416e-07	1.71507e-07	8.52716e-08	7.68262e-07	0	3.57673e-08	2.67227e-07	1.04646e-07	0	5.47879e-08	0	2.21781e-07	2.65408e-07	2.29134e-07	2.72117e-07	2.74869e-07	2.61521e-07	6.70749e-07	2.51021e-07	1.17905e-06	1.83541e-07
gi|325483297|gb|AEXO01000068.1|:c31843-29771	6.94e-05	0.0661651	Prevotella denticola	Prevotella denticola CRIS 18C-A contig00057	WP_011708614.1	galactose mutarotase	K01785|1|0.0e+00|1466.0|pdn:HMPREF9137_1999|aldose 1-epimerase [EC:5.1.3.3] (A)	Caries	0	0	0	0	0	0	0	0	3.1044e-08	1.61523e-08	0	0	0	0	4.68668e-06	2.20265e-07	0	1.26002e-07	0	4.15901e-07	4.20181e-07	0	2.99276e-08	1.61764e-06	0	5.33145e-08	3.06405e-07	1.7482e-07	2.46317e-08	1.63333e-07	0	1.32234e-07	5.49261e-07	2.89763e-07	2.5351e-07	4.55242e-07	1.06315e-07	1.72684e-06	6.23617e-07	1.00033e-06	2.34501e-07
gi|325483324|gb|AEXO01000067.1|:41052-44381	0.000325798	0.0671918	Prevotella denticola	Prevotella denticola CRIS 18C-A contig00065	WP_006796180.1	DUF2723 domain-containing protein		Caries	4.05599e-08	0	0	0	4.72122e-08	0	4.10816e-08	0	0	1.00552e-08	0	0	0	0	2.76884e-06	1.82827e-07	0	1.17658e-07	0	2.58908e-07	3.05168e-07	8.57902e-08	4.36584e-08	7.28858e-07	0	0	2.28893e-07	1.94208e-07	0	1.01678e-07	0	2.05796e-07	4.55903e-07	1.40299e-07	1.26252e-07	1.13359e-07	2.86795e-07	4.83346e-07	3.10572e-07	1.18103e-06	9.73214e-08
gi|325483324|gb|AEXO01000067.1|:45157-46254	3.6e-05	0.0661651	Prevotella denticola	Prevotella denticola CRIS 18C-A contig00065	WP_011708102.1	tRNA epoxyqueuosine(34) reductase QueG		Caries	0	0	0	0	0	0	0	0	0	0	0	0	0	0	2.29284e-06	1.38618e-07	0	1.18944e-07	0	4.66458e-07	7.68061e-08	1.30092e-07	4.41356e-08	1.11622e-06	0	0	4.58374e-07	2.20871e-07	0	1.54184e-07	0	1.24827e-07	6.91329e-07	3.03926e-07	2.87173e-07	4.29744e-07	3.34534e-07	4.0719e-07	5.88687e-07	1.04199e-06	1.47578e-07
gi|325483324|gb|AEXO01000067.1|:c13099-11753	0.000241476	0.0671918	Prevotella denticola	Prevotella denticola CRIS 18C-A contig00065	WP_011679401.1	cardiolipin synthase	K06131|1|1.7e-263|904.0|pdn:HMPREF9137_1183|cardiolipin synthase [EC:2.7.8.-] (A)	Caries	0	0	0	0	3.89054e-08	0	0	0	0	0	0	0	0	1.0471e-07	2.91755e-06	0	0	9.69568e-08	0	1.20012e-07	3.23324e-07	0	3.59769e-08	6.56862e-07	0	8.20498e-08	3.30085e-07	6.0014e-08	0	1.25683e-07	0	1.01752e-07	3.75689e-07	0	7.80291e-08	1.40121e-07	3.11822e-07	3.98303e-07	2.39933e-07	8.05717e-07	1.20297e-07
gi|325483400|gb|AEXO01000066.1|:c13468-12578	0.000172875	0.0671918	Prevotella denticola	Prevotella denticola CRIS 18C-A contig00021	WP_002703011.1	AraC family transcriptional regulator		Caries	7.57938e-08	0	0	0	0	0	0	0	7.2227e-08	0	0	0	0	0	4.41071e-06	1.70823e-07	0	2.19867e-07	0	4.38902e-07	2.44398e-07	1.60315e-07	5.43893e-08	4.14524e-07	0	1.24042e-07	5.49754e-07	3.62913e-07	0	0	0	4.61483e-07	1.4199e-06	7.4907e-08	2.35926e-07	2.11833e-07	2.47353e-07	1.86022e-06	4.35272e-07	1.36432e-06	2.49e-07
gi|325483430|gb|AEXO01000065.1|:11977-13992	0.000354836	0.0671918	Prevotella denticola	Prevotella denticola CRIS 18C-A contig00080	WP_002615189.1	alpha-amylase	K01176|1|0.0e+00|1337.0|pdn:HMPREF9137_0735|alpha-amylase [EC:3.2.1.1] (A)	Caries	0	0	0	0	0	0	0	0	0	0	0	0	0	0	1.8744e-06	2.26493e-07	0	6.47822e-08	4.31537e-08	2.94017e-07	1.08015e-07	0	4.80762e-08	4.71098e-07	0	0	9.45204e-08	1.20296e-07	0	8.39754e-08	0	1.35973e-07	1.25509e-07	6.62124e-08	5.21355e-08	9.36227e-08	2.55082e-07	6.20965e-07	1.60312e-07	7.09387e-07	1.20566e-07
gi|325483430|gb|AEXO01000065.1|:61617-63251	5.08e-05	0.0661651	Prevotella denticola	Prevotella denticola CRIS 18C-A contig00080	WP_002698207.1	2,3-bisphosphoglycerate-independent phosphoglycerate mutase	K15633|1|0.0e+00|1114.0|pdn:HMPREF9137_0769|2,3-bisphosphoglycerate-independent phosphoglycerate mutase [EC:5.4.2.12] (A)	Caries	0	0	0	0	0	0	0	0	0	0	0	0	0	0	2.58853e-06	1.86181e-07	0	0	1.06419e-07	3.62531e-07	2.21976e-07	4.36822e-08	1.48198e-07	6.13147e-07	0	6.7597e-08	5.82731e-07	9.88855e-08	0	1.55316e-07	0	1.67658e-07	1.54756e-07	8.16417e-08	2.57138e-07	1.29408e-07	8.98638e-08	7.65667e-07	3.95339e-07	8.30959e-07	1.18418e-07
gi|325483430|gb|AEXO01000065.1|:7679-9313	0.000231982	0.0671918	Prevotella denticola	Prevotella denticola CRIS 18C-A contig00080	WP_011710007.1	RagB/SusD family nutrient uptake outer membrane protein		Caries	4.13041e-08	0	0	0	0	0	0	0	0	0	0	0	0	0	3.09707e-06	1.86181e-07	0	2.39635e-07	0	2.13122e-07	2.66372e-07	0	1.01356e-07	8.03955e-07	0	1.35194e-07	3.49639e-07	1.48328e-07	0	1.37321e-07	0	8.3829e-08	5.71628e-07	4.78654e-08	1.92854e-07	5.77197e-07	2.2466e-07	1.00233e-06	3.55805e-07	1.18352e-06	9.91071e-08
gi|325483430|gb|AEXO01000065.1|:c25728-24205	0.000128344	0.0661651	Prevotella denticola	Prevotella denticola CRIS 18C-A contig00080	WP_005771016.1	cysteine desulfurase	K09014|1|1.7e-299|1024.0|pdn:HMPREF9137_0744|Fe-S cluster assembly protein SufB (A)	Caries	4.43125e-08	0	0	0	6.87737e-08	0	0	0	0	0	0	0	0	0	2.78591e-06	0	0	2.42035e-07	0	4.82045e-07	2.38144e-07	5.6703e-08	1.27194e-07	8.33921e-07	0	0	4.16783e-07	1.87011e-07	0	1.11086e-07	0	8.99346e-08	4.62436e-07	4.3794e-08	4.82767e-07	1.85771e-07	3.37432e-07	1.54665e-06	4.90978e-07	1.69897e-06	6.56732e-08
gi|325483500|gb|AEXO01000064.1|:110803-111978	5.94e-05	0.0661651	Prevotella denticola	Prevotella denticola CRIS 18C-A contig00103	EAY27520.1	conserved hypothetical protein		Caries	0	0	0	0	0	0	0	0	0	0	0	0	0	0	3.26769e-06	0	0	2.77638e-07	0	3.04679e-07	2.46892e-07	6.07316e-08	8.24164e-08	8.73578e-07	0	0	6.22804e-07	2.06222e-07	0	7.19789e-08	0	2.33096e-07	5.37896e-07	7.01398e-08	8.93751e-08	3.20992e-07	6.24691e-08	2.48537e-07	7.69499e-07	6.93442e-07	2.06684e-07
gi|325483500|gb|AEXO01000064.1|:17603-20572	0.000416084	0.0671918	Prevotella denticola	Prevotella denticola CRIS 18C-A contig00103	WP_012023485.1	TonB-dependent receptor	K02014|1|0.0e+00|2015.0|pdn:HMPREF9137_1871|iron complex outermembrane recepter protein (A)	Caries	2.27381e-08	0	0	0	8.82249e-08	6.43338e-08	0	0	0	1.1274e-08	0	0	0	0	2.34442e-06	2.04987e-07	0	2.6384e-07	0	4.10809e-07	2.79947e-07	4.80945e-08	8.15839e-08	6.13401e-07	0	3.72125e-08	1.92478e-07	1.45525e-07	0	5.70015e-08	0	2.30741e-07	2.55582e-07	8.98884e-08	2.83112e-07	3.813e-07	2.72088e-07	6.91006e-07	3.5643e-07	1.01902e-06	8.18384e-08
gi|325483500|gb|AEXO01000064.1|:22174-23862	2.85e-05	0.0661651	Prevotella denticola	Prevotella denticola CRIS 18C-A contig00103				Caries	0	0	0	0	0	5.65635e-08	0	0	0	0	0	0	0	0	2.64254e-06	0	0	1.54649e-07	5.15084e-08	2.23325e-07	1.71904e-07	8.45712e-08	1.14768e-07	4.41107e-07	0	6.54358e-08	3.3846e-07	1.43586e-07	0	1.5035e-07	0	3.24595e-07	1.73627e-07	7.90315e-08	1.86688e-07	3.35246e-07	8.69908e-08	3.70594e-07	2.8783e-07	1.06932e-06	9.59385e-08
gi|325483500|gb|AEXO01000064.1|:25178-29077	8.65e-05	0.0661651	Prevotella denticola	Prevotella denticola CRIS 18C-A contig00103	WP_002694755.1	hybrid sensor histidine kinase/response regulator		Caries	6.92638e-08	0	1.35522e-08	0	1.34373e-08	0	0	0	0	0	2.00337e-08	0	0	0	3.52687e-06	1.56106e-07	0	1.17206e-07	0	3.23747e-07	1.48895e-07	1.09877e-07	8.6981e-08	5.68216e-07	0	5.66775e-08	3.58305e-07	1.45095e-07	1.30927e-08	8.68177e-08	0	1.40575e-07	1.94636e-07	5.13401e-08	1.3475e-07	2.66177e-07	1.88368e-07	1.19225e-06	2.98329e-07	8.43407e-07	1.45421e-07
gi|325483500|gb|AEXO01000064.1|:60116-61549	9.5e-05	0.0661651	Prevotella denticola	Prevotella denticola CRIS 18C-A contig00103	WP_011708959.1	tRNA (N(6)-L-threonylcarbamoyladenosine(37)-C(2))-methylthiotransferase MtaB		Caries	4.70936e-08	0	0	0	3.6545e-08	6.66219e-08	0	0	0	0	0	0	0	0	3.19523e-06	0	0	5.76642e-08	0	2.51213e-07	6.40981e-08	9.961e-08	3.37942e-08	5.78494e-07	0	0	5.75823e-07	1.12746e-07	0	5.90288e-08	0	9.5579e-08	5.29344e-07	4.65426e-08	1.4659e-07	3.12192e-07	3.95371e-07	1.10202e-06	3.15527e-07	1.02063e-06	1.12999e-07
gi|325483500|gb|AEXO01000064.1|:c38649-37840	0.000309458	0.0671918	Prevotella denticola	Prevotella denticola CRIS 18C-A contig00103	WP_002698536.1	RDD family protein		Caries	0	0	0	0	0	0	8.44456e-08	0	0	0	0	0	0	0	3.35892e-06	4.78733e-07	0	2.41853e-07	0	2.661e-07	1.79225e-07	0	1.19656e-07	1.37683e-06	0	1.36446e-07	6.27335e-07	2.44186e-07	6.30389e-08	0	0	5.07631e-07	4.68567e-07	1.64795e-07	7.78557e-07	1.16508e-07	3.62784e-07	4.83212e-07	4.39083e-07	2.12959e-06	1.00025e-07
gi|325483500|gb|AEXO01000064.1|:c47254-45449	2.69e-05	0.0661651	Prevotella denticola	Prevotella denticola CRIS 18C-A contig00103	WP_015023459.1	DNA mismatch repair protein MutS		Caries	7.47865e-08	0	0	0	8.70524e-08	0	3.78743e-08	0	0	0	0	0	0	0	1.60875e-06	0	0	7.2315e-08	0	1.49184e-07	1.20575e-07	3.95462e-08	1.07333e-07	5.25877e-07	0	1.22393e-07	3.86874e-07	3.13329e-07	0	9.374e-08	0	7.58917e-08	3.50258e-07	1.84779e-07	2.32791e-07	5.22545e-08	1.22033e-07	5.44634e-07	2.50534e-07	7.32933e-07	1.79446e-07
gi|325483632|gb|AEXO01000059.1|:30441-31958	0.000498958	0.0671918	Prevotella denticola	Prevotella denticola CRIS 18C-A contig00059	WP_002699443.1	YngK protein		Caries	8.89753e-08	4.09694e-08	0	0	0	6.29353e-08	0	0	0	0	0	0	0	0	2.58889e-06	2.00531e-07	0	1.7207e-07	5.73108e-08	2.48483e-07	1.91268e-07	1.41147e-07	6.38483e-08	6.60406e-07	0	7.2807e-08	2.92901e-07	1.59761e-07	0	5.57623e-08	0	1.8058e-07	5.83394e-07	2.19836e-07	2.07718e-07	6.21684e-08	1.45185e-07	7.06869e-07	2.55486e-07	3.29739e-07	1.60119e-07
gi|325483632|gb|AEXO01000059.1|:c22620-20998	0.000200128	0.0671918	Prevotella denticola	Prevotella denticola CRIS 18C-A contig00059	WP_006795628.1	RagB/SusD family nutrient uptake outer membrane protein		Caries	0	0	0	0	0	0	4.21447e-08	0	0	0	0	0	0	0	3.49432e-06	3.75115e-07	0	1.60938e-07	0	2.43439e-07	3.77959e-07	1.76021e-07	5.97176e-08	1.00251e-06	0	0	3.13088e-07	2.26899e-07	3.14612e-08	0	3.50932e-08	2.53346e-07	1.559e-07	2.87859e-07	1.2952e-07	2.32586e-07	3.62113e-07	9.23056e-07	2.72386e-07	1.67939e-06	4.99199e-08
gi|325483632|gb|AEXO01000059.1|:c25635-22636	0.000317515	0.0671918	Prevotella denticola	Prevotella denticola CRIS 18C-A contig00059	WP_012026168.1	TonB-dependent receptor		Caries	0	0	1.76179e-08	0	3.4937e-08	3.18452e-08	2.28003e-08	0	0	0	0	0	0	0	3.19834e-06	2.02937e-07	8.37112e-08	6.53004e-08	2.89993e-08	4.78999e-07	4.48801e-07	7.14204e-08	6.46145e-08	7.81785e-07	0	3.68403e-08	3.81106e-07	1.47508e-07	1.70205e-08	0	0	1.82747e-07	3.37368e-07	1.77979e-07	1.4014e-07	2.83115e-07	3.18343e-07	6.82113e-07	3.35577e-07	1.0358e-06	1.35033e-07
gi|325483632|gb|AEXO01000059.1|:c28176-26482	0.000416084	0.0671918	Prevotella denticola	Prevotella denticola CRIS 18C-A contig00059	WP_011609621.1	transporter	K07085|1|0.0e+00|1123.0|pdn:HMPREF9137_0973|putative transport protein (A)	Caries	7.96841e-08	0	0	0	3.09177e-08	1.12727e-07	4.03545e-08	0	0	0	0	0	0	0	4.04921e-06	2.69386e-07	0	7.70506e-08	0	3.49698e-07	2.56943e-07	8.42718e-08	1.14362e-07	8.716e-07	0	6.52042e-08	4.49683e-07	1.43078e-07	0	9.98787e-08	0	2.42585e-07	1.49278e-07	1.57504e-07	6.2009e-08	2.22706e-07	1.73366e-07	8.44073e-07	2.66941e-07	1.30778e-06	1.43398e-07
gi|325483694|gb|AEXO01000056.1|:2484-4601	0.00017091	0.0671918	Prevotella denticola	Prevotella denticola CRIS 18C-A contig00088	WP_011710697.1	elongation factor G	K02355|1|0.0e+00|1423.0|pdn:HMPREF9137_0917|elongation factor G (A)	Caries	3.19017e-08	0	0	0	4.94859e-08	0	3.22951e-08	0	0	0	0	0	0	0	2.52494e-06	7.18617e-08	0	1.54156e-07	0	3.3114e-07	3.32415e-07	6.74413e-08	2.28805e-08	5.20283e-07	0	1.04364e-07	3.89863e-07	2.67173e-07	0	0	0	1.29424e-07	1.79197e-07	1.89071e-07	4.96247e-07	8.9114e-08	1.04056e-07	6.75498e-07	4.10441e-07	1.00791e-06	7.65062e-08
gi|325483922|gb|AEXO01000032.1|:16939-18477	0.000164594	0.0671918	Prevotella denticola	Prevotella denticola CRIS 18C-A contig00012	WP_011791755.1	DUF438 domain-containing protein	K09155|1|4.3e-298|1019.0|pdn:HMPREF9137_1009|hypothetical protein (A)	Caries	0	0	0	0	0	0	4.4445e-08	0	0	0	0	0	0	0	3.24107e-06	2.96692e-07	0	1.69722e-07	0	2.10079e-07	2.82987e-07	4.6407e-08	9.44656e-08	6.66067e-07	0	1.43627e-07	6.19081e-07	2.10108e-07	0	5.50015e-08	0	8.90581e-08	3.28819e-07	8.67344e-08	2.73178e-07	1.2264e-07	1.43204e-07	5.8102e-07	2.1e-07	1.11511e-06	2.10578e-07
gi|325483922|gb|AEXO01000032.1|:19677-20654	0.000449992	0.0671918	Prevotella denticola	Prevotella denticola CRIS 18C-A contig00012	WP_006796936.1	6-phosphofructokinase	K00850|1|3.0e-184|641.0|pdn:HMPREF9137_1011|6-phosphofructokinase 1 [EC:2.7.1.11] (A)	Caries	6.90514e-08	0	0	0	5.35844e-08	0	6.99396e-08	0	0	0	0	0	0	0	1.92076e-06	1.55627e-07	0	5.34155e-07	0	1.58452e-07	2.62654e-07	2.19081e-07	4.9551e-08	9.44886e-07	0	1.13007e-07	6.49465e-07	1.65315e-07	0	8.65514e-08	0	2.80287e-07	5.17436e-07	6.82435e-08	3.22409e-07	5.78967e-07	3.00465e-07	3.65722e-07	3.44882e-07	1.32811e-06	2.48528e-07
gi|325483922|gb|AEXO01000032.1|:4480-7035	0.000110927	0.0661651	Prevotella denticola	Prevotella denticola CRIS 18C-A contig00012	WP_009881074.1	peptidase C10		Caries	7.92632e-08	0	2.06782e-08	0	2.0503e-08	0	0	0	0	2.62001e-08	0	0	0	0	3.31162e-06	5.95474e-08	0	1.02192e-07	3.40367e-08	2.95146e-07	2.83984e-07	1.39711e-07	9.47982e-08	8.17152e-07	0	0	3.35993e-07	1.26508e-07	1.99771e-08	6.62341e-08	0	2.14492e-07	4.45469e-07	2.08896e-07	2.05605e-07	1.10765e-07	1.14967e-07	5.94727e-07	3.7933e-07	1.00713e-06	3.1698e-08
gi|325483922|gb|AEXO01000032.1|:c48236-46917	5.98e-05	0.0661651	Prevotella denticola	Prevotella denticola CRIS 18C-A contig00012	WP_002697509.1	aspartate kinase	K00928|1|2.6e-253|871.0|pdn:HMPREF9137_1034|aspartate kinase [EC:2.7.2.4] (A)	Caries	0	0	0	0	3.97012e-08	0	0	0	0	0	0	0	0	0	3.20625e-06	1.15305e-07	0	1.87979e-07	0	4.49044e-07	1.09979e-07	5.41063e-08	1.03967e-07	7.91008e-07	0	1.67456e-07	6.93238e-07	1.83725e-07	0	1.28253e-07	0	3.11501e-07	2.8753e-07	1.01124e-07	7.96251e-08	7.14937e-08	3.8958e-07	7.30318e-07	3.42777e-07	2.02212e-06	2.22763e-07
gi|325483922|gb|AEXO01000032.1|:c61408-59279	0.000208517	0.0671918	Prevotella denticola	Prevotella denticola CRIS 18C-A contig00012	WP_012026786.1	TonB-dependent receptor	K02014|1|0.0e+00|1385.0|pdn:HMPREF9137_1045|iron complex outermembrane recepter protein (A)	Caries	0	0	0	0	0	0	0	0	0	0	0	0	0	0	1.49023e-06	2.14371e-07	0	1.83945e-07	0	3.54175e-07	2.04468e-07	1.00592e-07	1.36509e-07	6.19283e-07	0	1.03776e-07	3.28026e-07	7.59051e-08	2.41912e-08	0	0	1.28695e-07	4.75167e-07	2.50675e-07	1.48035e-07	1.32918e-07	1.3796e-07	3.77827e-07	2.42771e-07	8.05704e-07	0
gi|325483922|gb|AEXO01000032.1|:c86663-84528	0.000104874	0.0661651	Prevotella denticola	Prevotella denticola CRIS 18C-A contig00012	WP_004156006.1	DUF3857 domain-containing protein		Caries	0	0	0	0	0	0	0	0	0	0	0	0	0	0	2.40597e-06	7.12561e-08	0	1.83428e-07	4.07293e-08	1.51363e-07	1.01947e-07	1.00309e-07	1.36126e-07	6.08422e-07	0	5.17421e-08	3.86578e-07	1.51384e-07	0	3.96289e-08	0	0	3.55374e-07	9.37389e-08	3.44446e-07	2.20907e-07	3.09538e-07	6.92235e-07	3.02612e-07	1.38292e-06	3.41377e-07
gi|325483922|gb|AEXO01000032.1|:c95283-94372	0.000190624	0.0671918	Prevotella denticola	Prevotella denticola CRIS 18C-A contig00012	WP_012634817.1	nucleotidyltransferase		Caries	0	6.81925e-08	0	0	5.74622e-08	0	0	0	0	0	8.56704e-08	0	0	0	2.81752e-06	0	0	2.14804e-07	0	4.72678e-07	7.95902e-08	7.83118e-08	5.31369e-08	6.36395e-07	0	1.21185e-07	5.57173e-07	0	0	9.28149e-08	0	3.00571e-07	5.54882e-07	7.31821e-08	5.76235e-07	3.10433e-07	3.22209e-07	5.88283e-07	1.4175e-07	9.73873e-07	1.77676e-07
gi|325484068|gb|AEXO01000027.1|:c4073-2046	0.000154985	0.0668312	Prevotella denticola	Prevotella denticola CRIS 18C-A contig00022	WP_012156394.1	M13 family peptidase	K07386|1|0.0e+00|1384.0|pdn:HMPREF9137_0810|putative endopeptidase [EC:3.4.24.-] (A)	Caries	0	0	0	0	5.1682e-08	0	0	0	0	1.65107e-08	3.85263e-08	0	0	0	4.32288e-06	1.50102e-07	0	9.65982e-08	0	6.11124e-07	2.86336e-07	7.04343e-08	4.77918e-08	7.545e-07	0	5.44976e-08	3.44524e-07	0	0	1.25218e-07	0	1.35168e-07	3.74299e-07	2.63282e-07	3.10962e-07	3.25741e-07	2.53573e-07	7.49567e-07	2.54982e-07	1.33986e-06	1.59803e-07
gi|325484082|gb|AEXO01000026.1|:14813-16480	7.69e-05	0.0661651	Prevotella denticola	Prevotella denticola CRIS 18C-A contig00145	EAY28063.1	formate--tetrahydrofolate ligase	K01938|1|0.0e+00|1099.0|pdn:HMPREF9137_1279|formate--tetrahydrofolate ligase [EC:6.3.4.3] (A)	Caries	4.0487e-08	0	0	0	6.28364e-08	0	0	0	0	0	0	0	0	0	3.17165e-06	9.12488e-08	0	1.30927e-07	0	3.30272e-07	1.49726e-07	4.2818e-08	5.81065e-08	5.43029e-07	0	0	6.09282e-07	1.45394e-07	3.06124e-08	5.07477e-08	0	3.28682e-07	1.51694e-07	2.00066e-07	3.15063e-07	1.69733e-07	1.32129e-07	4.50947e-07	3.10014e-07	8.46231e-07	4.85732e-08
gi|325484082|gb|AEXO01000026.1|:79851-81317	6.27e-05	0.0661651	Prevotella denticola	Prevotella denticola CRIS 18C-A contig00145	WP_005368668.1	dihydroorotate dehydrogenase	K14445|1|4.3e-281|963.0|pdn:HMPREF9137_1333|solute carrier family 13 (sodium-dependent dicarboxylate transporter), member 2/3/5 (A)	Caries	0	0	0	0	7.14459e-08	0	4.66264e-08	0	0	0	0	0	0	0	2.6789e-06	0	0	8.90258e-08	0	4.27087e-07	1.48438e-07	4.86846e-08	9.91019e-08	6.75743e-07	0	0	2.16488e-07	1.1021e-07	0	5.77009e-08	0	9.3429e-08	8.62394e-08	9.09913e-08	4.29878e-07	1.92989e-07	3.00465e-07	6.7049e-07	3.5249e-07	8.28634e-07	1.10457e-07
gi|325484082|gb|AEXO01000026.1|:83967-89513	0.000379647	0.0671918	Prevotella denticola	Prevotella denticola CRIS 18C-A contig00145	WP_002695754.1	hypothetical protein		Caries	0	1.12117e-08	0	0	1.88951e-08	1.7223e-08	1.23312e-08	0	0	0	0	0	2.28414e-08	0	2.04369e-06	1.09755e-07	0	9.41776e-08	0	2.33143e-07	1.65974e-07	1.03004e-07	4.3682e-08	4.12945e-07	0	0	2.17566e-07	1.02014e-07	0	4.578e-08	0	7.41267e-08	3.19305e-07	9.62569e-08	1.32637e-07	8.50655e-08	1.98658e-07	4.83607e-07	1.63139e-07	6.22798e-07	5.84244e-08
gi|325484082|gb|AEXO01000026.1|:c40989-39808	0.000190883	0.0671918	Prevotella denticola	Prevotella denticola CRIS 18C-A contig00145	WP_006366197.1	formate-dependent phosphoribosylglycinamide formyltransferase	K08289|1|5.7e-230|793.0|pdn:HMPREF9137_1299|phosphoribosylglycinamide formyltransferase 2 [EC:2.1.2.2] (A)	Caries	0	0	0	0	0	0	0	0	0	2.83281e-08	0	0	0	0	4.60756e-06	1.28767e-07	0	2.20983e-07	0	1.53406e-07	1.84229e-07	6.04233e-08	8.1998e-08	7.3782e-07	0	9.35034e-08	3.22425e-07	2.73567e-07	0	7.16136e-08	0	0	4.28133e-07	5.64654e-08	2.66764e-07	3.99203e-07	1.24304e-07	6.80855e-07	3.66222e-07	1.58319e-06	1.3709e-07
gi|325484082|gb|AEXO01000026.1|:c77227-75668	0.000114411	0.0661651	Prevotella denticola	Prevotella denticola CRIS 18C-A contig00145	WP_012140161.1	uracil permease	K02824|1|6.4e-229|790.0|pdn:HMPREF9137_1330|uracil permease (A)	Caries	0	0	0	0	0	0	0	0	0	0	0	0	0	0	2.29259e-06	0	0	2.09296e-07	1.11536e-07	2.76335e-07	9.30593e-08	4.57823e-08	3.10646e-08	4.73514e-07	0	0	3.66448e-07	2.59099e-07	0	1.08522e-07	0	8.78592e-08	2.43295e-07	1.2835e-07	6.73751e-08	2.41979e-07	2.35461e-07	5.73199e-07	2.48607e-07	1.1001e-06	1.55808e-07
gi|325484082|gb|AEXO01000026.1|:c7842-6718	0.000440622	0.0671918	Prevotella denticola	Prevotella denticola CRIS 18C-A contig00145	WP_011709786.1	DNA polymerase III subunit beta	K02338|1|2.9e-212|734.0|pdn:HMPREF9137_1271|DNA polymerase III subunit beta [EC:2.7.7.7] (A)	Caries	6.00287e-08	0	0	0	4.65827e-08	0	6.08008e-08	0	0	0	0	0	0	0	3.49328e-06	5.41166e-07	0	5.80448e-08	0	3.88694e-07	1.29042e-07	1.2697e-07	4.30763e-08	6.02239e-07	0	0	5.08142e-07	2.87427e-07	0	7.5242e-08	0	1.21831e-07	3.37368e-07	1.77979e-07	1.08344e-07	2.51658e-07	1.95903e-07	7.15352e-07	4.59647e-07	8.26294e-07	2.16053e-07
gi|325484082|gb|AEXO01000026.1|:c93789-93082	0.000332517	0.0671918	Prevotella denticola	Prevotella denticola CRIS 18C-A contig00145	WP_012057908.1	DNA alkylation repair protein		Caries	0	0	0	0	0	0	0	0	0	0	0	9.29352e-08	0	0	3.20236e-06	4.29952e-07	0	0	0	3.80545e-07	5.12615e-07	0	6.84475e-08	5.96191e-07	0	0	8.97143e-08	1.14179e-07	7.21207e-08	1.19558e-07	8.04467e-08	3.87176e-07	5.36073e-07	0	4.45361e-07	2.66587e-07	4.15049e-07	1.51558e-06	9.12964e-08	9.08977e-07	1.14435e-07
gi|325484210|gb|AEXO01000022.1|:87315-89345	0.000188944	0.0671918	Prevotella denticola	Prevotella denticola CRIS 18C-A contig00113	WP_012024666.1	ATP-dependent zinc metalloprotease FtsH	K03798|1|0.0e+00|1325.0|pdn:HMPREF9137_1715|cell division protease FtsH [EC:3.4.24.-] (A)	Caries	0	0	0	0	0	0	0	0	0	0	0	0	0	0	3.98711e-06	1.84458e-07	0	2.27563e-07	0	3.76354e-07	2.14435e-07	7.03302e-08	4.77212e-08	6.24202e-07	0	0	4.55155e-07	1.5921e-07	0	9.58542e-08	0	1.34968e-07	3.40723e-07	1.31447e-07	2.58752e-07	2.02754e-07	1.74697e-07	5.31112e-07	3.18256e-07	1.37361e-06	1.59567e-07
gi|325484210|gb|AEXO01000022.1|:c68933-67854	0.000373922	0.0671918	Prevotella denticola	Prevotella denticola CRIS 18C-A contig00113	WP_006796618.1	glycerol-3-phosphate dehydrogenase	K00057|1|8.1e-189|656.0|pdn:HMPREF9137_1699|glycerol-3-phosphate dehydrogenase (NAD(P)+) [EC:1.1.1.94] (A)	Caries	0	0	4.89385e-08	0	0	0	1.26668e-07	0	0	0	0	0	0	0	2.16888e-06	0	0	3.02317e-07	0	2.99362e-07	2.01629e-07	6.613e-08	8.97423e-08	8.30528e-07	0	0	1.76438e-07	7.48509e-08	0	7.83771e-08	0	1.26908e-07	2.34284e-07	1.85395e-07	9.73196e-08	8.73812e-08	6.80219e-08	4.96772e-07	3.59427e-07	1.16301e-06	7.50186e-08
gi|325484310|gb|AEXO01000020.1|:35220-37271	0.000184334	0.0671918	Prevotella denticola	Prevotella denticola CRIS 18C-A contig00078	WP_011709393.1	phosphohydrolase	K07037|1|0.0e+00|1352.0|pdn:HMPREF9137_0870|(A)	Caries	0	0	0	0	2.55388e-08	0	3.33338e-08	0	0	0	3.80757e-08	0	0	0	3.57178e-06	7.4173e-08	0	1.59114e-07	8.47931e-08	3.93898e-07	3.70729e-07	1.74026e-07	2.36164e-08	9.51379e-07	0	1.0772e-07	4.64311e-07	3.15161e-07	0	0	0	2.57183e-07	2.83403e-07	1.95152e-07	2.04883e-07	1.3797e-07	2.14806e-07	1.04584e-06	3.46499e-07	1.73037e-06	1.1845e-07
gi|325484310|gb|AEXO01000020.1|:c13272-9403	4.95e-05	0.0661651	Prevotella denticola	Prevotella denticola CRIS 18C-A contig00078	WP_015024898.1	DNA-directed RNA polymerase subunit beta	K03043|1|0.0e+00|2538.0|pdn:HMPREF9137_0902|DNA-directed RNA polymerase subunit beta [EC:2.7.7.6] (A)	Caries	1.75725e-08	0	0	0	4.08025e-08	0	3.5488e-08	0	0	0	2.02808e-08	0	0	0	1.8697e-06	7.88886e-08	3.25753e-08	5.11113e-08	0	2.29443e-07	2.2663e-07	5.58421e-08	1.00527e-07	6.35481e-07	0	5.78749e-08	3.68017e-07	1.5146e-07	0	4.41628e-08	0	1.12928e-07	3.61493e-07	6.95003e-08	3.01045e-07	3.4586e-07	2.76767e-07	5.47494e-07	2.24426e-07	9.23678e-07	8.39748e-08
gi|325484310|gb|AEXO01000020.1|:c43710-43075	0.000167071	0.0671918	Prevotella denticola	Prevotella denticola CRIS 18C-A contig00078				Caries	0	0	0	0	1.64797e-07	0	0	0	0	0	0	0	0	0	4.04022e-06	0	0	2.05347e-07	0	5.08351e-07	2.28259e-07	0	7.61963e-08	8.29606e-07	0	0	3.99482e-07	1.27105e-07	0	1.33093e-07	0	2.15504e-07	6.88101e-07	1.0494e-07	3.30519e-07	4.45149e-07	2.31018e-07	8.43575e-07	9.14687e-07	1.46161e-06	1.2739e-07
[truncated: 515 more rows]
[truncated: 3 more columns]
