# Supplementary material for: Oral Microbiome Alterations Associated with Early Childhood Caries Highlight the Importance of Carbohydrate Metabolic Activities
Source: mSystems. 2019 Nov 5;4(6):e00450-19. doi: 10.1128/mSystems.00450-19 (PMC6832018; doi:10.1128/mSystems.00450-19)
Supplement: TABLE S5 [file mSystems.00450-19-st005.xlsx]

## Sheet: Table S5
Table S5. Detailed information of crucial caries and healthy associated modules.
Module id	Pathway	Z-score	Enriched group	Module Name
M00330	Bacterial secretion system	-2.10991	Healthy	Adhesin protein transport system
M00219	Saccharide, polyol, and lipid transport system	4.47355	Caries	AI-2 transport system
M00359	Aminoacyl tRNA	-1.69334	Healthy	Aminoacyl-tRNA biosynthesis, eukaryotes
M00360	Aminoacyl tRNA	-1.62735	Healthy	Aminoacyl-tRNA biosynthesis, prokaryotes
M00550	Cofactor and vitamin biosynthesis	2.1567	Caries	Ascorbate degradation, ascorbate => D-xylulose-5P
M00176	Metabolic capacity	-2.27206	Healthy	Assimilatory sulfate reduction, sulfate => H2S
M00176	Sulfur metabolism	-2.27206	Healthy	Assimilatory sulfate reduction, sulfate => H2S
M00123	Cofactor and vitamin biosynthesis	-1.68213	Healthy	Biotin biosynthesis, pimeloyl-ACP/CoA => biotin
M00237	Phosphate and amino acid transport system	2.61434	Caries	Branched-chain amino acid transport system
M00249	ABC-2 type and other transport systems	-1.6565	Healthy	Capsular polysaccharide transport system
M00234	Phosphate and amino acid transport system	-1.96822	Healthy	Cystine transport system
M00156	ATP synthesis	-2.90249	Healthy	Cytochrome c oxidase, cbb3-type
M00582	Metallic cation, iron-siderophore and vitamin B12 transport system	2.08197	Caries	Energy-coupling factor transport system
M00008	Central carbohydrate metabolism	-2.77095	Healthy	Entner-Doudoroff pathway, glucose-6P => glyceraldehyde-3P + pyruvate
M00605	Saccharide, polyol, and lipid transport system	2.39381	Caries	Glucose/mannose transport system
M00012	Other carbohydrate metabolism	-1.67728	Healthy	Glyoxylate cycle
M00045	Histidine metabolism	2.97013	Caries	Histidine degradation, histidine => N-formiminoglutamate => glutamate
M00620	Carbon fixation	1.81833	Caries	Incomplete reductive citrate cycle, acetyl-CoA => oxoglutarate
M00593	Saccharide, polyol, and lipid transport system	-1.64233	Healthy	Inositol transport system
M00240	Metallic cation, iron-siderophore and vitamin B12 transport system	-1.85487	Healthy	Iron complex transport system
M00585	Phosphate and amino acid transport system	2.595	Caries	L-Cystine transport system
M00016	Lysine metabolism	-2.31292	Healthy	Lysine biosynthesis, succinyl-DAP pathway, aspartate => lysine
M00319	Metallic cation, iron-siderophore and vitamin B12 transport system	2.31864	Caries	Manganese/zinc/iron transport system
M00116	Cofactor and vitamin biosynthesis	2.61304	Caries	Menaquinone biosynthesis, chorismate => menaquinone
M00349	Peptide and nickel transport system	-2.75958	Healthy	Microcin C transport system
M00460	Two-component regulatory system	1.92553	Caries	MprB-MprA (maintenance of persistent infection) two-component regulatory system
M00701	Drug resistance	-2.50665	Healthy	Multidrug resistance, efflux pump EmrAB
M00216	Saccharide, polyol, and lipid transport system	-2.16659	Healthy	Multiple sugar transport system
M00144	ATP synthesis	-2.60312	Healthy	NADH:quinone oxidoreductase, prokaryotes
M00471	Two-component regulatory system	-1.84271	Healthy	NarX-NarL (nitrate respiration) two-component regulatory system
M00175	Nitrogen metabolism	1.65881	Caries	Nitrogen fixation, nitrogen => ammonia
M00361	Nucleotide sugar	1.66388	Caries	Nucleotide sugar biosynthesis, eukaryotes
M00004	Central carbohydrate metabolism	-2.45766	Healthy	Pentose phosphate pathway (Pentose phosphate cycle)
M00006	Central carbohydrate metabolism	-2.06297	Healthy	Pentose phosphate pathway, oxidative phase, glucose 6P => ribulose 5P
M00239	Peptide and nickel transport system	1.64716	Caries	Peptides/nickel transport system
M00434	Two-component regulatory system	-1.69428	Healthy	PhoR-PhoB (phosphate starvation response) two-component regulatory system
M00572	Cofactor and vitamin biosynthesis	-2.5666	Healthy	Pimeloyl-ACP biosynthesis, BioC-BioH pathway, malonyl-ACP => pimeloyl-ACP
M00280	Phosphotransferase system (PTS)	3.11381	Caries	PTS system, glucitol/sorbitol-specific II component
M00277	Phosphotransferase system (PTS)	2.13489	Caries	PTS system, N-acetylgalactosamine-specific II component
M00197	Saccharide, polyol, and lipid transport system	1.98037	Caries	Putative fructooligosaccharide transport system
M00442	Mineral and organic ion transport system	-1.62816	Healthy	Putative hydroxymethylpyrimidine transport system
M00244	Metallic cation, iron-siderophore and vitamin B12 transport system	-2.22327	Healthy	Putative zinc/manganese transport system
M00300	Mineral and organic ion transport system	-2.76793	Healthy	Putrescine transport system
M00124	Cofactor and vitamin biosynthesis	-2.55191	Healthy	Pyridoxal biosynthesis, erythrose-4P => pyridoxal-5P
M00307	Central carbohydrate metabolism	-2.07761	Healthy	Pyruvate oxidation, pyruvate => acetyl-CoA
M00220	Saccharide, polyol, and lipid transport system	2.26435	Caries	Rhamnose transport system
M00212	Saccharide, polyol, and lipid transport system	2.08418	Caries	Ribose transport system
M00394	RNA processing	-1.84917	Healthy	RNA degradosome
M00185	Metabolic capacity	-2.30855	Healthy	Sulfate transport system
M00185	Mineral and organic ion transport system	-2.30855	Healthy	Sulfate transport system
M00616	Metabolic capacity	-3.29362	Healthy	Sulfate-sulfur assimilation
M00333	Bacterial secretion system	2.29028	Caries	Type IV secretion system
M00334	Bacterial secretion system	-2.05985	Healthy	Type VI secretion system
