# Supplementary material for: Oral Microbiome Alterations Associated with Early Childhood Caries Highlight the Importance of Carbohydrate Metabolic Activities
Source: mSystems. 2019 Nov 5;4(6):e00450-19. doi: 10.1128/mSystems.00450-19 (PMC6832018; doi:10.1128/mSystems.00450-19)
Supplement: TABLE S6 [file mSystems.00450-19-st006.xlsx]

## Sheet: Table S6
Table S6. PERMANOVA for the influence of host clinical phenotype on the taxonomic and pathway profiles.
Phenotype	Taxonomic profile		Pathway profile
	Explained Variance in BC distance (R2)	P-value	Explained Variance in BC distance (R2)	P-value
education_background	0.0522962	0.011	0.0279047	0.33
height	0.050816	0.014	0.00963963	0.663
caries_or_not	0.0389247	0.042	0.00160771	0.968
dessert_before_going_to_bed	0.0305723	0.154	0.0151248	0.524
how_often_candy_chocolate	0.0283203	0.179	0.00297269	0.911
BMI	0.0278722	0.198	0.00589044	0.774
how_often_biscuits_cakes_bread	0.0238584	0.331	0.0198958	0.43
brush_the_teeth	0.0232495	0.336	0.0052296	0.82
sleeping_with_a_feeding_bottle	0.02271	0.352	0.00418061	0.863
toothache_in_the_past_year	0.0228982	0.379	0.00305661	0.902
the_age_start_brushing	0.0208833	0.432	0.0532021	0.165
income_level	0.02019	0.482	0.0101	0.642
how_often_carbonated_drinks	0.0192537	0.483	0.0412992	0.218
gender	0.0192583	0.498	0.0138297	0.519
age	0.0183426	0.552	0.00885027	0.679
fluoride_toothpaste	0.0164663	0.68	0.0366229	0.248
feeding_pattern	0.0126455	0.85	0.025838	0.374
