# Supplementary material for: Oral Microbiome Alterations Associated with Early Childhood Caries Highlight the Importance of Carbohydrate Metabolic Activities
Source: mSystems. 2019 Nov 5;4(6):e00450-19. doi: 10.1128/mSystems.00450-19 (PMC6832018; doi:10.1128/mSystems.00450-19)
Supplement: TABLE S7 [file mSystems.00450-19-st007.xlsx]

## Sheet: Table S7
Table S7. The significant associations with individual species (FDR<0.1).
Factor	Species	Coefficient	Na	N not 0b	P-value	Q-valuec
toothache_in_the_past_year	Streptococcus_mutans	0.00781256	44	44	4.30757e-06	0.00337714
toothache_in_the_past_year	Neisseria_lactamica	-0.00560137	44	44	4.2243e-05	0.00827963
toothache_in_the_past_year	Megasphaera_micronuciformis	0.0298215	44	44	6.78151e-05	0.0106334
toothache_in_the_past_year	Prevotella_multiformis	0.00485466	44	44	0.000104444	0.0122325
toothache_in_the_past_year	Prevotella_amnii	0.00784118	44	44	0.000109219	0.0122325
toothache_in_the_past_year	Prevotella_buccae	0.00484302	44	44	0.000156356	0.0153229
toothache_in_the_past_year	Prevotella_oulorum	0.0111356	44	44	0.00018783	0.0163621
toothache_in_the_past_year	Veillonella_atypica	0.0512385	44	44	0.000219579	0.0169542
toothache_in_the_past_year	Veillonella_sp__ACP1	0.023477	44	44	0.000237877	0.0169542
toothache_in_the_past_year	Oribacterium_sp__oral_taxon_108	0.00526501	44	44	0.000289735	0.0189293
toothache_in_the_past_year	Veillonella_sp__3_1_44	0.00661552	44	44	0.000432164	0.0229214
toothache_in_the_past_year	Neisseria_subflava	-0.0346664	44	44	0.000456589	0.0229214
toothache_in_the_past_year	Veillonella_sp__6_1_27	0.00661381	44	44	0.000537214	0.024775
toothache_in_the_past_year	Neisseria_meningitidis	-0.0170998	44	44	0.000651767	0.0259069
toothache_in_the_past_year	Neisseria_polysaccharea	-0.00388583	44	44	0.00066089	0.0259069
toothache_in_the_past_year	Oribacterium_sp__ACB7	0.00395243	44	44	0.00157173	0.0586781
toothache_in_the_past_year	Capnocytophaga_gingivalis	-0.0129098	44	44	0.00176303	0.0600846
toothache_in_the_past_year	Streptococcus_sp__2_1_36FAA	0.00520517	44	44	0.00208733	0.062941
toothache_in_the_past_year	Selenomonas_artemidis	0.00299224	44	44	0.00329593	0.0753534
toothache_in_the_past_year	Streptococcus_australis	-0.00672791	44	44	0.00336399	0.0753534
toothache_in_the_past_year	Veillonella_parvula	0.014227	44	44	0.00424754	0.090286
toothache_in_the_past_year	Prevotella_denticola	0.00891297	44	44	0.00437611	0.090286
education_background	Olsenella_uli	-0.00818268	44	39	0.000262827	0.0515142
education_background	Streptococcus_anginosus	-0.00463933	44	44	0.000609513	0.0722123
caries_yes_or_no	Streptococcus_mutans	0.0123176	44	44	3.79025e-05	0.00894487
caries_yes_or_no	Prevotella_amnii	0.014012	44	44	4.56371e-05	0.00894487
caries_yes_or_no	Neisseria_lactamica	-0.00840785	44	44	0.000477931	0.0535282
caries_yes_or_no	Prevotella_buccae	0.00733207	44	44	0.00107207	0.0933895
atotal number of samples
bnumber of non-zero subjects
cBenjaminiand-Hochberg method
