# Supplementary material for: Oral Microbiome Alterations Associated with Early Childhood Caries Highlight the Importance of Carbohydrate Metabolic Activities
Source: mSystems. 2019 Nov 5;4(6):e00450-19. doi: 10.1128/mSystems.00450-19 (PMC6832018; doi:10.1128/mSystems.00450-19)
Supplement: TABLE S8 [file mSystems.00450-19-st008.xlsx]

## Sheet: Table S8
Table S8. The significant associations with individual MetaCyc pathway (FDR<0.1).
Factor	MetaCyc pathway	Coefficient	Na	N not 0b	P-value	Q-valuec
height	superpathway_of_arginine_and_polyamine_biosynthesis	-0.000136546	44	44	0.000594897	0.0605241
height	superpathway_of_polyamine_biosynthesis_I	-0.000130931	44	44	0.000865516	0.0701855
height	aspartate_superpathway	-0.000138253	44	44	0.00230136	0.0892527
height	peptidoglycan_maturation__meso_diaminopimelate_containing_	-0.000279079	44	44	0.00254553	0.0908245
how_often_biscuits_cakes_bread	guanosine_nucleotides_degradation_III	0.00256289	44	44	0.000206306	0.0387955
how_often_biscuits_cakes_bread	pyruvate_fermentation_to_propanoate_I	0.00134444	44	44	0.000263485	0.0387955
how_often_biscuits_cakes_bread	purine_nucleobases_degradation_I__anaerobic_	0.00118046	44	44	0.000273724	0.0387955
how_often_biscuits_cakes_bread	tRNA_processing	-0.00190375	44	44	0.000792909	0.0884093
how_often_biscuits_cakes_bread	pentose_phosphate_pathway__non_oxidative_branch_	0.000839028	44	44	0.00151608	0.0960848
how_often_biscuits_cakes_bread	biotin_biosynthesis_II	0.00150276	44	44	0.00241422	0.0960848
how_often_biscuits_cakes_bread	guanosine_nucleotides_degradation_II	0.00154505	44	44	0.00258524	0.0960848
how_often_biscuits_cakes_bread	6_hydroxymethyl_dihydropterin_diphosphate_biosynthesis_III__Chlamydia_	-0.0011596	44	44	0.00288979	0.0972311
toothache_in_the_past_year	guanosine_nucleotides_degradation_III	0.00238109	44	44	0.000279053	0.0482601
toothache_in_the_past_year	UDP_N_acetyl_D_glucosamine_biosynthesis_I	-0.00156134	44	44	0.000342686	0.0482601
toothache_in_the_past_year	sulfate_reduction_I__assimilatory_	-0.00191386	44	44	0.000378723	0.0482601
toothache_in_the_past_year	O_antigen_building_blocks_biosynthesis__E__coli_	-0.0011308	44	44	0.000488928	0.0543175
toothache_in_the_past_year	purine_nucleobases_degradation_I__anaerobic_	0.00106784	44	44	0.000552476	0.0543175
toothache_in_the_past_year	tRNA_processing	-0.00170673	44	44	0.00060894	0.0543175
toothache_in_the_past_year	superpathway_of_glycolysis_and_Entner_Doudoroff	-0.0015936	44	44	0.000995001	0.0600043
toothache_in_the_past_year	aerobic_respiration_I__cytochrome_c_	-0.00320584	44	44	0.00101761	0.0600043
toothache_in_the_past_year	methylerythritol_phosphate_pathway_II	0.000691892	44	44	0.00103393	0.0600043
toothache_in_the_past_year	6_hydroxymethyl_dihydropterin_diphosphate_biosynthesis_III__Chlamydia_	-0.00118743	44	44	0.00111035	0.0600043
toothache_in_the_past_year	biotin_biosynthesis_II	0.00151408	44	44	0.00111086	0.0600043
toothache_in_the_past_year	phosphatidylcholine_acyl_editing	-0.00191147	44	44	0.00124098	0.0600043
toothache_in_the_past_year	phytol_degradation	-0.00193359	44	44	0.00124265	0.0600043
toothache_in_the_past_year	TCA_cycle_VI__obligate_autotrophs_	-0.00185155	44	44	0.00134539	0.0600043
toothache_in_the_past_year	guanosine_nucleotides_degradation_II	0.00152071	44	44	0.00161673	0.0627011
toothache_in_the_past_year	C4_photosynthetic_carbon_assimilation_cycle__PEPCK_type	-0.00122291	44	44	0.00179611	0.063108
toothache_in_the_past_year	superpathway_of_sulfate_assimilation_and_cysteine_biosynthesis	-0.000982409	44	44	0.0025478	0.0710198
toothache_in_the_past_year	aerobic_respiration_II__cytochrome_c___yeast_	-0.00272011	44	44	0.00297918	0.0781596
toothache_in_the_past_year	L_lysine_biosynthesis_I	-0.00106855	44	44	0.00306698	0.0781641
toothache_in_the_past_year	pyridoxal_5__phosphate_biosynthesis_I	-0.00123573	44	44	0.00378271	0.0848929
toothache_in_the_past_year	L_arginine_biosynthesis_II__acetyl_cycle_	-0.00128098	44	44	0.00390262	0.0848929
toothache_in_the_past_year	NAD_biosynthesis_I__from_aspartate_	-0.00114976	44	44	0.00409623	0.0848929
toothache_in_the_past_year	glycolysis_I__from_glucose_6_phosphate_	-0.00107365	44	44	0.00418754	0.0848929
toothache_in_the_past_year	glycolysis_II__from_fructose_6_phosphate_	-0.000997766	44	44	0.00469605	0.0930862
toothache_in_the_past_year	anhydromuropeptides_recycling	-0.000850222	44	44	0.00548536	0.0978589
toothache_in_the_past_year	homolactic_fermentation	-0.00073935	44	44	0.0057679	0.0980012
toothache_in_the_past_year	purine_ribonucleosides_degradation	0.000923834	44	44	0.00582294	0.0980012
dmft	superpathway_of_L_lysine__L_threonine_and_L_methionine_biosynthesis_II	-0.00023682	25	25	0.000246368	0.0436969
dmft	L_lysine_biosynthesis_III	-0.000254676	25	25	0.00032462	0.0436969
dmfs	L_lysine_biosynthesis_III	-8.92614e-05	25	25	4.97047e-05	0.0220689
dmfs	L_lysine_biosynthesis_VI	-8.96273e-05	25	25	0.00081416	0.0497797
dmfs	superpathway_of_glycolysis__pyruvate_dehydrogenase__TCA__and_glyoxylate_bypass	0.000263689	25	25	0.000960038	0.0501479
dmfs	inosine_5__phosphate_biosynthesis_III	-9.57816e-05	25	25	0.00127764	0.0608856
dmfs	TCA_cycle_V__2_oxoglutarate_ferredoxin_oxidoreductase_	0.000246006	25	25	0.00141492	0.0608856
dmfs	superpathway_of_L_lysine__L_threonine_and_L_methionine_biosynthesis_II	-6.88957e-05	25	25	0.00143609	0.0608856
dmfs	phosphopantothenate_biosynthesis_I	-0.000155047	25	25	0.00172053	0.0616663
dmfs	glycolysis_III__from_glucose_	-7.18155e-05	25	25	0.0017361	0.0616663
dmfs	6_hydroxymethyl_dihydropterin_diphosphate_biosynthesis_I	-7.83268e-05	25	25	0.00281847	0.0818429
dmfs	superpathway_of_menaquinol_8_biosynthesis_I	-0.000125161	25	25	0.0036211	0.0945747
dmfs	L_lysine_biosynthesis_I	-0.000114479	25	25	0.00415048	0.0996114
atotal number of samples
bnumber of non-zero subjects
cBenjaminiand-Hochberg method
